# Supplementary material for: Crystal structure and Hirshfeld surface analysis of 5-(5-phenyl-1,2-oxazol-3-yl)-1,3,4-thia­diazol-2-amine
Source: Acta Crystallogr E Crystallogr Commun. 2022 Mar 31;78(Pt 4):453–7. doi: 10.1107/S2056989022003450 (PMC8983972; doi:10.1107/S2056989022003450)
Supplement: Supplementary file 1 [file e-78-00453-sup1.cif]

##############################################################################
#                                                                            #
# This CIF contains the data in a paper accepted for publication in          #
# Acta Crystallographica Section E. It conforms to the requirements of       #
# Notes for Authors for Acta Crystallographica Section E, and has been       #
# peer reviewed under the auspices of the IUCr Commission on Journals.       #
#                                                                            #
# Full details of the Crystallographic Information File format               #
# are given in the paper "The Crystallographic Information File (CIF):       #
# a New Standard Archive File for Crystallography" by S. R. Hall, F. H.      #
# Allen and I. D. Brown [Acta Cryst. (1991), A47, 655-685].                  #
#                                                                            #
# The current version of the core CIF dictionary is obtainable from          #
# ftp://ftp.iucr.org/pub/cif_core.dic.                                       #
#                                                                            #
# Software is freely available for graphical display of the structure(s)     #
# in this CIF. For information consult the CIF software page                 #
# http://www.iucr.org/resources/cif/software.                                #
#                                                                            #
# This file may be used for bona fide research purposes within the           #
# scientific community so long as proper attribution is given to the journal # 
# article from which it was obtained.                                        #
#                                                                            #
##############################################################################
data_I
_audit_creation_method     SHELXL-2013
_journal_date_recd_electronic     2022-03-22
_journal_date_accepted     2022-03-27
_journal_name_full     'Acta Crystallographica, Section E'
_journal_year     2022
_journal_volume     78
_journal_issue      4
_journal_page_first     453
_journal_page_last     457
_journal_paper_category     GO
_journal_paper_doi     10.1107/S2056989022003450
_journal_coeditor_code     YK2168
_publ_contact_author_name     'Sixberth Mlowe'
_publ_contact_author_address
;
University of Dar es Salaam,
Dar es Salaam University College of Education,
Department of Chemistry,
PO Box 2329, Dar es Salaam,
Tanzania
;
_publ_contact_author_email     'sixberth.mlowe@duce.ac.tz'
_publ_contact_author_fax     ?
_publ_contact_author_phone     ?
_publ_section_title
;
Crystal structure and Hirshfeld surface analysis of
5-(5-phenyl-1,2-oxazol-3-yl)-1,3,4-thiadiazol-2-amine
;
_publ_section_title_footnote     .
loop_
    _publ_author_name
    _publ_author_address
    'Evgeniya V. Nikitina'
;
Department of Organic Chemistry,
Peoples' Friendship University of Russia (RUDN University),
6 Miklukho-Maklaya St., 117198, Moscow,
Russian Federation
;
    'Sevim T\"urktekin \,Celikesir'
;
Department of Physics,
Faculty of Sciences,
Erciyes University,
38039 Kayseri,
Turkey
;
    'Mehmet Akkurt'
;
Department of Physics,
Faculty of Sciences,
Erciyes University,
38039 Kayseri,
Turkey
;
    'Sergey K. Petkevich'
;
Laboratory of the Chemistry of Heterocyclic Compounds,
Institute of Physical Organic Chemistry,
National Academy of Sciences of Belarus,
13, Surganova Str., 220072, Minsk,
Belarus
;
    'Ekaterina A. Akishina'
;
Laboratory of the Chemistry of Heterocyclic Compounds,
Institute of Physical Organic Chemistry,
National Academy of Sciences of Belarus,
13, Surganova Str., 220072, Minsk,
Belarus
;
    'Victor N. Khrustalev'
;
Department of Organic Chemistry,
Peoples' Friendship University of Russia (RUDN University),
6 Miklukho-Maklaya St., 117198, Moscow,
Russian Federation
N.D. Zelinsky Institute of Organic Chemistry,
Russian Academy of Sciences, 47 Leninsky Av.,
Moscow, Russian Federation
;
    'Sixberth Mlowe'
;
University of Dar es Salaam,
Dar es Salaam University College of Education,
Department of Chemistry,
PO Box 2329, Dar es Salaam,
Tanzania
;
_publ_section_synopsis
;
In the crystal, the molecules are linked by N---H...N and C---H...N hydrogen
bonds, forming double layers parallel to the (001) plane. The layers are
connected by van der Waals interactions, generating a three-dimensional
supramolecular structure.
;
_chemical_name_systematic
;
5-(5-Phenyl-1,2-oxazol-3-yl)-1,3,4-thiadiazol-2-amine
;
_chemical_name_common     ?
_chemical_formula_moiety     'C11 H8 N4 O S'
_chemical_formula_sum     'C11 H8 N4 O S'
_chemical_formula_iupac     'C11 H8 N4 O S'
_chemical_formula_weight     244.27
_chemical_melting_point     ?
_chemical_absolute_configuration     unk
_space_group_crystal_system     orthorhombic
_space_group_name_H-M_alt     'P c a 21'
_space_group_name_Hall     'P 2c -2ac'
loop_
    _space_group_symop_operation_xyz
    'x, y, z'
    '-x, -y, z+1/2'
    'x+1/2, -y, z'
    '-x+1/2, y, z+1/2'
_cell_length_a     11.142(2)
_cell_length_b     7.2555(15)
_cell_length_c     27.333(6)
_cell_angle_alpha     90
_cell_angle_beta     90
_cell_angle_gamma     90
_cell_volume     2209.6(8)
_cell_formula_units_Z     8
_cell_measurement_reflns_used     5781
_cell_measurement_theta_min     2.81
_cell_measurement_theta_max     28.10
_cell_measurement_temperature     100(2)
_exptl_crystal_description     plate
_exptl_crystal_colour     yellow
_exptl_crystal_size_max     0.24
_exptl_crystal_size_mid     0.18
_exptl_crystal_size_min     0.02
_exptl_crystal_density_diffrn     1.469
_exptl_crystal_density_meas     ?
_exptl_crystal_density_method     ?
_exptl_crystal_F_000     1008
_exptl_absorpt_coefficient_mu     0.280
_exptl_absorpt_correction_type     multi-scan
_exptl_absorpt_process_details
;
(SADABS; Krause <i>et al.</i>,  2015)
;
_exptl_absorpt_correction_T_min     0.924
_exptl_absorpt_correction_T_max     0.985
_exptl_special_details     ?
_diffrn_ambient_temperature     100(2)
_diffrn_source     ?
_diffrn_radiation_type     MoK\a
_diffrn_radiation_wavelength     0.71073
_diffrn_measurement_device_type     'Bruker D8 QUEST PHOTON-III CCD'
_diffrn_measurement_method     '\f and \w scans'
_diffrn_detector_area_resol_mean     ?
_diffrn_reflns_number     37296
_diffrn_reflns_av_R_equivalents     0.1098
_diffrn_reflns_av_unetI/netI     0.0916
_diffrn_reflns_theta_min     2.807
_diffrn_reflns_theta_max     29.996
_diffrn_reflns_theta_full     25.242
_diffrn_measured_fraction_theta_max     0.999
_diffrn_measured_fraction_theta_full     0.999
_diffrn_reflns_limit_h_min     -15
_diffrn_reflns_limit_h_max     15
_diffrn_reflns_limit_k_min     -10
_diffrn_reflns_limit_k_max     10
_diffrn_reflns_limit_l_min     -38
_diffrn_reflns_limit_l_max     38
_refine_special_details     ?
_reflns_number_total     6442
_reflns_number_gt     4347
_reflns_threshold_expression     'I > 2\s(I)'
_refine_ls_structure_factor_coef     Fsqd
_refine_ls_matrix_type     full
_refine_ls_R_factor_all     0.0944
_refine_ls_R_factor_gt     0.0534
_refine_ls_wR_factor_gt     0.1088
_refine_ls_wR_factor_ref     0.1254
_refine_ls_goodness_of_fit_ref     1.030
_refine_ls_restrained_S_all     1.029
_refine_ls_number_reflns     6442
_refine_ls_number_parameters     307
_refine_ls_number_restraints     1
_refine_ls_hydrogen_treatment     constr
_refine_ls_weighting_scheme     calc
_refine_ls_weighting_details
                           'w=1/[\s^2^(Fo^2^)+1.1115P] where P=(Fo^2^+2Fc^2^)/3'
_atom_sites_solution_hydrogens     geom
_atom_sites_solution_primary     difmap
_atom_sites_solution_secondary     difmap
_refine_ls_shift/su_max     0.000
_refine_ls_shift/su_mean     0.000
_refine_diff_density_max     0.316
_refine_diff_density_min     -0.338
_refine_ls_extinction_method     none
_refine_ls_extinction_coef     .
_refine_ls_abs_structure_details
;
Flack <i>x</i> determined using 1699 quotients
[(<i>I</i>^+^)-(<i>I</i>^-^)]/[(<i>I</i>^+^)+(<i>I</i>^-^)]
(Parsons et al., 2013)
;
_refine_ls_abs_structure_Flack     0.44(7)
loop_
    _atom_type_symbol
    _atom_type_description
    _atom_type_scat_dispersion_real
    _atom_type_scat_dispersion_imag
    _atom_type_scat_source
    'C' 'C' 0.0033 0.0016
                         'International Tables Vol C Tables 4.2.6.8 and 6.1.1.4'
    'H' 'H' 0.0000 0.0000
                         'International Tables Vol C Tables 4.2.6.8 and 6.1.1.4'
    'N' 'N' 0.0061 0.0033
                         'International Tables Vol C Tables 4.2.6.8 and 6.1.1.4'
    'O' 'O' 0.0106 0.0060
                         'International Tables Vol C Tables 4.2.6.8 and 6.1.1.4'
    'S' 'S' 0.1246 0.1234
                         'International Tables Vol C Tables 4.2.6.8 and 6.1.1.4'
_computing_data_collection
;
APEX3 (Bruker, 2018)
;
_computing_cell_refinement
;
SAINT (Bruker, 2013)
;
_computing_data_reduction
;
SAINT (Bruker, 2013)
;
_computing_structure_solution
;
SHELXT (Sheldrick, 2015a)
;
_computing_structure_refinement
;
SHELXL (Sheldrick, 2015b)
;
_computing_molecular_graphics
;
ORTEP-3 for Windows (Farrugia, 2012)
;
_computing_publication_material
;
PLATON (Spek, 2020)
;
loop_
    _atom_site_type_symbol
    _atom_site_label
    _atom_site_fract_x
    _atom_site_fract_y
    _atom_site_fract_z
    _atom_site_U_iso_or_equiv
    _atom_site_adp_type
    _atom_site_calc_flag
    _atom_site_occupancy
    _atom_site_disorder_assembly
    _atom_site_disorder_group
    S S1 0.55238(9) 0.15104(17) 0.56580(4) 0.0346(3) Uani d 1 . .
    O O1 0.4133(3) 0.6622(5) 0.63143(14) 0.0407(8) Uani d 1 . .
    N N1 0.5629(3) -0.1735(6) 0.51880(17) 0.0411(11) Uani d 1 . .
    H H1A 0.5313 -0.2668 0.5028 0.049 Uiso calc 1 . .
    H H1B 0.6408 -0.1700 0.5241 0.049 Uiso calc 1 . .
    N N2 0.4659(3) 0.5198(6) 0.60417(16) 0.0404(10) Uani d 1 . .
    N N3 0.3753(3) -0.0298(6) 0.52886(16) 0.0368(10) Uani d 1 . .
    N N4 0.3268(3) 0.1278(6) 0.54882(15) 0.0363(9) Uani d 1 . .
    C C1 0.4931(4) -0.0378(7) 0.53495(18) 0.0337(11) Uani d 1 . .
    C C2 0.4066(3) 0.2358(7) 0.56877(18) 0.0324(10) Uani d 1 . .
    C C3 0.3784(4) 0.4041(7) 0.59427(18) 0.0325(10) Uani d 1 . .
    C C4 0.2667(4) 0.4653(7) 0.61365(18) 0.0339(10) Uani d 1 . .
    H H4 0.1905 0.4077 0.6107 0.041 Uiso calc 1 . .
    C C5 0.2934(4) 0.6234(7) 0.63716(19) 0.0353(11) Uani d 1 . .
    C C6 0.2228(4) 0.7554(7) 0.66463(18) 0.0381(11) Uani d 1 . .
    C C7 0.1161(4) 0.6999(7) 0.68654(19) 0.0400(11) Uani d 1 . .
    H H7 0.0917 0.5746 0.6847 0.048 Uiso calc 1 . .
    C C8 0.0454(5) 0.8268(9) 0.7110(2) 0.0547(16) Uani d 1 . .
    H H8 -0.0272 0.7883 0.7261 0.066 Uiso calc 1 . .
    C C9 0.0801(6) 1.0089(10) 0.7136(2) 0.0622(17) Uani d 1 . .
    H H9 0.0305 1.0958 0.7299 0.075 Uiso calc 1 . .
    C C10 0.1865(6) 1.0655(9) 0.6926(2) 0.0586(16) Uani d 1 . .
    H H10 0.2103 1.1910 0.6949 0.070 Uiso calc 1 . .
    C C11 0.2591(5) 0.9399(7) 0.66806(19) 0.0435(12) Uani d 1 . .
    H H11 0.3325 0.9788 0.6538 0.052 Uiso calc 1 . .
    S S2 0.25267(9) 0.34769(16) 0.43188(5) 0.0345(3) Uani d 1 . .
    O O12 0.3748(3) -0.1645(5) 0.36528(14) 0.0414(8) Uani d 1 . .
    N N12 0.2466(3) 0.6713(6) 0.47918(16) 0.0401(10) Uani d 1 . .
    H H12A 0.2801 0.7631 0.4952 0.048 Uiso calc 1 . .
    H H12B 0.1686 0.6711 0.4740 0.048 Uiso calc 1 . .
    N N13 0.3275(3) -0.0167(6) 0.39175(17) 0.0406(10) Uani d 1 . .
    N N14 0.4322(3) 0.5220(6) 0.46910(15) 0.0354(9) Uani d 1 . .
    N N15 0.4782(3) 0.3622(5) 0.44954(15) 0.0336(9) Uani d 1 . .
    C C12 0.3137(4) 0.5330(7) 0.46289(18) 0.0325(11) Uani d 1 . .
    C C13 0.3977(3) 0.2571(7) 0.42917(19) 0.0324(10) Uani d 1 . .
    C C14 0.4201(4) 0.0858(7) 0.40348(19) 0.0339(11) Uani d 1 . .
    C C15 0.5296(4) 0.0103(7) 0.38637(18) 0.0355(11) Uani d 1 . .
    H H15 0.6085 0.0576 0.3907 0.043 Uiso calc 1 . .
    C C16 0.4959(4) -0.1445(7) 0.36254(19) 0.0348(10) Uani d 1 . .
    C C17 0.5587(4) -0.2878(7) 0.33530(18) 0.0354(11) Uani d 1 . .
    C C18 0.6693(4) -0.2494(8) 0.31302(18) 0.0403(12) Uani d 1 . .
    H H18 0.7024 -0.1289 0.3145 0.048 Uiso calc 1 . .
    C C19 0.7299(5) -0.3898(8) 0.2886(2) 0.0487(14) Uani d 1 . .
    H H19 0.8046 -0.3646 0.2733 0.058 Uiso calc 1 . .
    C C20 0.6826(5) -0.5652(9) 0.2866(2) 0.0519(14) Uani d 1 . .
    H H20 0.7252 -0.6607 0.2704 0.062 Uiso calc 1 . .
    C C21 0.5732(5) -0.6019(8) 0.3082(2) 0.0492(14) Uani d 1 . .
    H H21 0.5400 -0.7223 0.3063 0.059 Uiso calc 1 . .
    C C22 0.5121(5) -0.4653(7) 0.3324(2) 0.0422(12) Uani d 1 . .
    H H22 0.4372 -0.4923 0.3474 0.051 Uiso calc 1 . .
loop_
    _atom_site_aniso_label
    _atom_site_aniso_U_11
    _atom_site_aniso_U_22
    _atom_site_aniso_U_33
    _atom_site_aniso_U_12
    _atom_site_aniso_U_13
    _atom_site_aniso_U_23
    S1 0.0126(4) 0.0464(6) 0.0447(7) -0.0005(4) -0.0026(4) -0.0051(6)
    O1 0.0207(14) 0.047(2) 0.055(2) -0.0023(14) 0.0010(14) -0.0061(18)
    N1 0.0154(16) 0.047(3) 0.061(3) 0.0009(17) -0.0043(17) -0.011(2)
    N2 0.0187(18) 0.049(3) 0.053(3) -0.0012(17) 0.0002(17) -0.006(2)
    N3 0.0159(17) 0.047(2) 0.048(3) -0.0013(16) -0.0018(16) -0.002(2)
    N4 0.0162(17) 0.050(3) 0.043(2) 0.0009(17) -0.0030(15) 0.0001(19)
    C1 0.0166(19) 0.047(3) 0.037(3) -0.0025(18) 0.0005(18) 0.000(2)
    C2 0.0130(16) 0.048(3) 0.036(3) 0.0006(17) -0.0018(18) 0.003(2)
    C3 0.0170(19) 0.044(3) 0.036(3) -0.0025(18) -0.0032(17) 0.003(2)
    C4 0.0175(19) 0.045(3) 0.039(3) -0.0010(19) -0.0010(18) 0.001(2)
    C5 0.0191(19) 0.050(3) 0.037(3) -0.0005(18) -0.0018(19) 0.006(2)
    C6 0.031(2) 0.049(3) 0.034(3) 0.006(2) -0.0073(19) 0.000(2)
    C7 0.028(2) 0.059(3) 0.033(3) 0.008(2) -0.005(2) -0.001(2)
    C8 0.038(3) 0.086(5) 0.040(3) 0.012(3) 0.002(2) -0.004(3)
    C9 0.062(4) 0.071(4) 0.053(4) 0.020(3) 0.003(3) -0.021(3)
    C10 0.064(4) 0.056(4) 0.056(4) 0.005(3) -0.002(3) -0.012(3)
    C11 0.044(3) 0.048(3) 0.039(3) 0.003(2) -0.003(2) -0.003(2)
    S2 0.0129(4) 0.0473(6) 0.0433(6) -0.0003(5) -0.0025(4) -0.0049(6)
    O12 0.0193(15) 0.049(2) 0.056(2) -0.0022(14) -0.0014(15) -0.0103(18)
    N12 0.0158(17) 0.051(3) 0.053(3) 0.0013(17) -0.0033(16) -0.013(2)
    N13 0.0206(19) 0.048(3) 0.054(3) 0.0026(18) -0.0004(18) -0.007(2)
    N14 0.0158(17) 0.047(2) 0.044(2) -0.0001(15) -0.0025(15) -0.0051(19)
    N15 0.0155(16) 0.044(2) 0.041(2) -0.0003(15) -0.0010(14) -0.0016(18)
    C12 0.0150(19) 0.043(3) 0.039(3) -0.0015(18) -0.0035(17) 0.000(2)
    C13 0.0147(16) 0.044(3) 0.039(3) -0.0014(17) -0.0005(18) 0.005(2)
    C14 0.0138(18) 0.046(3) 0.041(3) 0.0009(18) -0.0021(17) 0.004(2)
    C15 0.0135(18) 0.051(3) 0.042(3) 0.0038(19) -0.0004(18) 0.002(2)
    C16 0.0163(19) 0.051(3) 0.037(2) 0.0032(19) -0.0007(17) 0.005(2)
    C17 0.025(2) 0.048(3) 0.033(3) 0.003(2) -0.0036(19) 0.004(2)
    C18 0.021(2) 0.056(3) 0.044(3) 0.005(2) -0.0004(18) 0.004(2)
    C19 0.033(3) 0.070(4) 0.042(3) 0.014(2) 0.008(2) 0.009(3)
    C20 0.051(3) 0.061(4) 0.044(3) 0.018(3) 0.003(3) -0.002(3)
    C21 0.052(4) 0.050(3) 0.045(3) 0.002(3) 0.003(3) 0.000(3)
    C22 0.035(3) 0.052(3) 0.039(3) 0.001(2) -0.001(2) 0.000(2)
_geom_special_details
;
 All esds (except the esd in the dihedral angle between two l.s. planes)
 are estimated using the full covariance matrix.  The cell esds are taken
 into account individually in the estimation of esds in distances, angles
 and torsion angles; correlations between esds in cell parameters are only
 used when they are defined by crystal symmetry.  An approximate (isotropic)
 treatment of cell esds is used for estimating esds involving l.s. planes.
;
loop_
    _geom_bond_atom_site_label_1
    _geom_bond_atom_site_label_2
    _geom_bond_site_symmetry_2
    _geom_bond_distance
    _geom_bond_publ_flag
    S1 C1 . 1.739(5) ?
    S1 C2 . 1.739(4) ?
    O1 C5 . 1.374(5) ?
    O1 N2 . 1.402(5) ?
    N1 C1 . 1.330(6) ?
    N1 H1A . 0.8800 ?
    N1 H1B . 0.8800 ?
    N2 C3 . 1.315(6) ?
    N3 C1 . 1.324(5) ?
    N3 N4 . 1.377(6) ?
    N4 C2 . 1.304(6) ?
    C2 C3 . 1.441(7) ?
    C3 C4 . 1.424(6) ?
    C4 C5 . 1.348(7) ?
    C4 H4 . 0.9500 ?
    C5 C6 . 1.449(7) ?
    C6 C7 . 1.391(7) ?
    C6 C11 . 1.402(7) ?
    C7 C8 . 1.384(7) ?
    C7 H7 . 0.9500 ?
    C8 C9 . 1.378(9) ?
    C8 H8 . 0.9500 ?
    C9 C10 . 1.379(9) ?
    C9 H9 . 0.9500 ?
    C10 C11 . 1.391(8) ?
    C10 H10 . 0.9500 ?
    C11 H11 . 0.9500 ?
    S2 C12 . 1.729(5) ?
    S2 C13 . 1.746(4) ?
    O12 C16 . 1.359(5) ?
    O12 N13 . 1.398(5) ?
    N12 C12 . 1.328(6) ?
    N12 H12A . 0.8800 ?
    N12 H12B . 0.8800 ?
    N13 C14 . 1.312(6) ?
    N14 C12 . 1.334(5) ?
    N14 N15 . 1.376(5) ?
    N15 C13 . 1.302(6) ?
    C13 C14 . 1.449(7) ?
    C14 C15 . 1.417(6) ?
    C15 C16 . 1.352(7) ?
    C15 H15 . 0.9500 ?
    C16 C17 . 1.458(7) ?
    C17 C22 . 1.391(7) ?
    C17 C18 . 1.402(7) ?
    C18 C19 . 1.393(7) ?
    C18 H18 . 0.9500 ?
    C19 C20 . 1.379(8) ?
    C19 H19 . 0.9500 ?
    C20 C21 . 1.380(8) ?
    C20 H20 . 0.9500 ?
    C21 C22 . 1.373(7) ?
    C21 H21 . 0.9500 ?
    C22 H22 . 0.9500 ?
loop_
    _geom_angle_atom_site_label_1
    _geom_angle_atom_site_label_2
    _geom_angle_atom_site_label_3
    _geom_angle_site_symmetry_1
    _geom_angle_site_symmetry_3
    _geom_angle
    _geom_angle_publ_flag
    C1 S1 C2 . . 86.9(2) ?
    C5 O1 N2 . . 108.4(3) ?
    C1 N1 H1A . . 120.0 ?
    C1 N1 H1B . . 120.0 ?
    H1A N1 H1B . . 120.0 ?
    C3 N2 O1 . . 105.7(4) ?
    C1 N3 N4 . . 112.0(4) ?
    C2 N4 N3 . . 113.4(4) ?
    N3 C1 N1 . . 124.7(4) ?
    N3 C1 S1 . . 113.8(4) ?
    N1 C1 S1 . . 121.5(3) ?
    N4 C2 C3 . . 124.3(4) ?
    N4 C2 S1 . . 113.9(4) ?
    C3 C2 S1 . . 121.7(3) ?
    N2 C3 C4 . . 111.9(4) ?
    N2 C3 C2 . . 118.6(4) ?
    C4 C3 C2 . . 129.4(4) ?
    C5 C4 C3 . . 104.4(4) ?
    C5 C4 H4 . . 127.8 ?
    C3 C4 H4 . . 127.8 ?
    C4 C5 O1 . . 109.6(4) ?
    C4 C5 C6 . . 133.6(4) ?
    O1 C5 C6 . . 116.8(4) ?
    C7 C6 C11 . . 119.6(5) ?
    C7 C6 C5 . . 119.7(5) ?
    C11 C6 C5 . . 120.6(5) ?
    C8 C7 C6 . . 120.1(5) ?
    C8 C7 H7 . . 119.9 ?
    C6 C7 H7 . . 119.9 ?
    C9 C8 C7 . . 120.2(6) ?
    C9 C8 H8 . . 119.9 ?
    C7 C8 H8 . . 119.9 ?
    C8 C9 C10 . . 120.4(6) ?
    C8 C9 H9 . . 119.8 ?
    C10 C9 H9 . . 119.8 ?
    C9 C10 C11 . . 120.3(6) ?
    C9 C10 H10 . . 119.8 ?
    C11 C10 H10 . . 119.8 ?
    C10 C11 C6 . . 119.4(5) ?
    C10 C11 H11 . . 120.3 ?
    C6 C11 H11 . . 120.3 ?
    C12 S2 C13 . . 87.1(2) ?
    C16 O12 N13 . . 108.7(4) ?
    C12 N12 H12A . . 120.0 ?
    C12 N12 H12B . . 120.0 ?
    H12A N12 H12B . . 120.0 ?
    C14 N13 O12 . . 105.3(4) ?
    C12 N14 N15 . . 111.7(4) ?
    C13 N15 N14 . . 113.8(4) ?
    N12 C12 N14 . . 124.0(4) ?
    N12 C12 S2 . . 122.1(3) ?
    N14 C12 S2 . . 113.9(4) ?
    N15 C13 C14 . . 126.2(4) ?
    N15 C13 S2 . . 113.5(4) ?
    C14 C13 S2 . . 120.2(3) ?
    N13 C14 C15 . . 112.2(5) ?
    N13 C14 C13 . . 117.9(4) ?
    C15 C14 C13 . . 129.8(4) ?
    C16 C15 C14 . . 103.9(4) ?
    C16 C15 H15 . . 128.0 ?
    C14 C15 H15 . . 128.0 ?
    C15 C16 O12 . . 109.8(4) ?
    C15 C16 C17 . . 134.9(4) ?
    O12 C16 C17 . . 115.4(4) ?
    C22 C17 C18 . . 119.2(5) ?
    C22 C17 C16 . . 120.6(5) ?
    C18 C17 C16 . . 120.1(5) ?
    C19 C18 C17 . . 119.2(5) ?
    C19 C18 H18 . . 120.4 ?
    C17 C18 H18 . . 120.4 ?
    C20 C19 C18 . . 120.6(5) ?
    C20 C19 H19 . . 119.7 ?
    C18 C19 H19 . . 119.7 ?
    C19 C20 C21 . . 119.9(5) ?
    C19 C20 H20 . . 120.0 ?
    C21 C20 H20 . . 120.0 ?
    C22 C21 C20 . . 120.4(6) ?
    C22 C21 H21 . . 119.8 ?
    C20 C21 H21 . . 119.8 ?
    C21 C22 C17 . . 120.7(5) ?
    C21 C22 H22 . . 119.7 ?
    C17 C22 H22 . . 119.7 ?
loop_
    _geom_torsion_atom_site_label_1
    _geom_torsion_atom_site_label_2
    _geom_torsion_atom_site_label_3
    _geom_torsion_atom_site_label_4
    _geom_torsion_site_symmetry_1
    _geom_torsion_site_symmetry_2
    _geom_torsion_site_symmetry_3
    _geom_torsion_site_symmetry_4
    _geom_torsion
    _geom_torsion_publ_flag
    C5 O1 N2 C3 . . . . 0.5(5) ?
    C1 N3 N4 C2 . . . . 0.8(6) ?
    N4 N3 C1 N1 . . . . -179.2(5) ?
    N4 N3 C1 S1 . . . . -0.2(5) ?
    C2 S1 C1 N3 . . . . -0.2(4) ?
    C2 S1 C1 N1 . . . . 178.7(5) ?
    N3 N4 C2 C3 . . . . -176.7(5) ?
    N3 N4 C2 S1 . . . . -1.0(6) ?
    C1 S1 C2 N4 . . . . 0.7(4) ?
    C1 S1 C2 C3 . . . . 176.5(4) ?
    O1 N2 C3 C4 . . . . 0.7(6) ?
    O1 N2 C3 C2 . . . . -176.3(4) ?
    N4 C2 C3 N2 . . . . -166.4(5) ?
    S1 C2 C3 N2 . . . . 18.2(7) ?
    N4 C2 C3 C4 . . . . 17.1(9) ?
    S1 C2 C3 C4 . . . . -158.3(4) ?
    N2 C3 C4 C5 . . . . -1.7(6) ?
    C2 C3 C4 C5 . . . . 174.9(5) ?
    C3 C4 C5 O1 . . . . 2.0(6) ?
    C3 C4 C5 C6 . . . . -180.0(5) ?
    N2 O1 C5 C4 . . . . -1.7(6) ?
    N2 O1 C5 C6 . . . . 179.9(4) ?
    C4 C5 C6 C7 . . . . 24.7(9) ?
    O1 C5 C6 C7 . . . . -157.4(4) ?
    C4 C5 C6 C11 . . . . -153.3(6) ?
    O1 C5 C6 C11 . . . . 24.5(7) ?
    C11 C6 C7 C8 . . . . 0.9(8) ?
    C5 C6 C7 C8 . . . . -177.2(5) ?
    C6 C7 C8 C9 . . . . 0.3(8) ?
    C7 C8 C9 C10 . . . . -1.2(10) ?
    C8 C9 C10 C11 . . . . 0.8(10) ?
    C9 C10 C11 C6 . . . . 0.4(9) ?
    C7 C6 C11 C10 . . . . -1.2(8) ?
    C5 C6 C11 C10 . . . . 176.8(5) ?
    C16 O12 N13 C14 . . . . 0.4(5) ?
    C12 N14 N15 C13 . . . . 0.3(6) ?
    N15 N14 C12 N12 . . . . 178.6(5) ?
    N15 N14 C12 S2 . . . . -0.7(5) ?
    C13 S2 C12 N12 . . . . -178.6(5) ?
    C13 S2 C12 N14 . . . . 0.7(4) ?
    N14 N15 C13 C14 . . . . 176.6(5) ?
    N14 N15 C13 S2 . . . . 0.3(6) ?
    C12 S2 C13 N15 . . . . -0.5(4) ?
    C12 S2 C13 C14 . . . . -177.1(4) ?
    O12 N13 C14 C15 . . . . -0.9(6) ?
    O12 N13 C14 C13 . . . . 176.6(4) ?
    N15 C13 C14 N13 . . . . 169.7(5) ?
    S2 C13 C14 N13 . . . . -14.2(7) ?
    N15 C13 C14 C15 . . . . -13.3(9) ?
    S2 C13 C14 C15 . . . . 162.9(4) ?
    N13 C14 C15 C16 . . . . 1.1(6) ?
    C13 C14 C15 C16 . . . . -176.1(5) ?
    C14 C15 C16 O12 . . . . -0.7(6) ?
    C14 C15 C16 C17 . . . . 178.6(6) ?
    N13 O12 C16 C15 . . . . 0.2(6) ?
    N13 O12 C16 C17 . . . . -179.2(4) ?
    C15 C16 C17 C22 . . . . 152.5(6) ?
    O12 C16 C17 C22 . . . . -28.2(7) ?
    C15 C16 C17 C18 . . . . -25.4(9) ?
    O12 C16 C17 C18 . . . . 154.0(5) ?
    C22 C17 C18 C19 . . . . -0.2(7) ?
    C16 C17 C18 C19 . . . . 177.7(5) ?
    C17 C18 C19 C20 . . . . -0.4(8) ?
    C18 C19 C20 C21 . . . . 1.0(9) ?
    C19 C20 C21 C22 . . . . -1.1(9) ?
    C20 C21 C22 C17 . . . . 0.5(9) ?
    C18 C17 C22 C21 . . . . 0.1(8) ?
    C16 C17 C22 C21 . . . . -177.8(5) ?
loop_
    _geom_hbond_atom_site_label_D
    _geom_hbond_atom_site_label_H
    _geom_hbond_atom_site_label_A
    _geom_hbond_site_symmetry_A
    _geom_hbond_distance_DH
    _geom_hbond_distance_HA
    _geom_hbond_distance_DA
    _geom_hbond_angle_DHA
    _geom_hbond_publ_flag
    N1 H1A N14 1_545 0.88 2.10 2.974(6) 172 yes
    N1 H1B N4 3 0.88 2.20 3.071(5) 169 yes
    N12 H12A N3 1_565 0.88 2.06 2.933(6) 174 yes
    N12 H12B N15 3_465 0.88 2.24 3.108(5) 170 yes
    C4 H4 N2 3_465 0.95 2.56 3.363(6) 142 yes
    C15 H15 N13 3 0.95 2.46 3.323(6) 151 yes
    C8 H8 Cg6 4_565 0.95 2.98 3.774(6) 142 yes
    C22 H22 Cg4 1_545 0.95 2.95 3.648(6) 132 yes
_shelx_space_group_comment
;
The symmetry employed for this shelxl refinement is uniquely defined
by the following loop, which should always be used as a source of
symmetry information in preference to the above space-group names.
They are only intended as comments.
;
_shelx_estimated_absorpt_T_min     0.936
_shelx_estimated_absorpt_T_max     0.994
_shelx_hkl_file
;
   0  -1   0   53.49    6.10
   0  -1   0   47.20    6.10
   0  -1   0   46.90    6.10
   0   1   0   38.20    5.70
   0   1   0   45.20    5.80
   0  -2   0  356.96   42.50
   0  -2   0  353.86   42.40
   0   2   0  331.17   42.60
   0  -2   0  322.37   42.70
   0   3   0  150.08   19.40
   0  -3   0  157.58   19.40
   0  -3   0  140.99   18.80
   0  -3   0  136.69   18.80
   0   4   0   98.89   14.80
   0  -4   0  103.69   13.50
   0  -4   0   79.29   13.40
   0   5   0   22.20    6.50
   0  -5   0    1.20    7.40
   0  -5   0    5.90    5.80
   0   5   0   13.70    7.90
   0   6   0  650.63   79.79
   0  -6   0  610.34   79.49
   0   6   0  656.63   79.69
   0  -6   0  622.24   79.79
   0  -7   0    8.80    8.30
   0  -7   0    2.70    9.70
   0   7   0    9.40   10.10
   0   7   0   -3.70    9.80
   0   8   0   17.40   12.30
   0  -8   0   36.80   12.30
   0   8   0   20.70   13.10
   0  -8   0   38.40   10.20
   0  -9   0    4.10   12.50
   0   9   0   14.60   14.20
   0  -9   0    8.20   11.10
   0   9   0   10.60   16.10
   0 -10   0   37.80   15.50
   0 -10   0   20.00   12.00
   0  10   0   62.79   17.90
   0  10   0   41.40   20.50
   0  11   0  -64.79   30.90
   0 -11   0    4.10   14.20
   0 -11   0   -3.00   11.50
   0 -12   0   15.50   12.20
   0  12   0   48.70   23.40
  -1  -1   0   29.30    4.70
   1   1   0   28.00    4.30
  -1   1   0   32.10    4.40
   1   1   0   33.20    4.40
   1  -1   0   27.20    4.40
  -1   1   0   34.10    4.30
  -1   1   0   28.60    4.30
  -1  -1   0   39.70    4.50
   1   1   0   25.00    4.30
   1  -1   0   28.00    4.10
  -1   1   0   33.30    4.90
   1  -1   0   28.20    4.70
   1  -1   0   40.20    4.60
  -1  -1   0   32.50    4.30
  -1  -1   0   37.30    4.40
   1   1   0   28.90    4.10
  -1  -2   0   20.90    6.00
   1  -2   0   57.59    6.80
  -1  -2   0   53.09    6.50
  -1   2   0   35.20    5.70
   1  -2   0   24.00    6.70
  -1   2   0   38.20    7.20
  -1   2   0   50.49    5.80
  -1   2   0   37.50    5.80
   1   2   0   32.40    7.30
  -1  -2   0   45.40    6.50
  -1  -3   0    9.10    3.30
  -1   3   0   12.10    3.40
  -1  -3   0    5.70    4.80
   1  -3   0    2.80    3.30
   1  -3   0    4.10    4.90
  -1  -3   0    8.30    4.00
   1   3   0    2.40    5.30
  -1   3   0    3.40    4.80
  -1  -4   0   14.50    5.30
   1   4   0   11.80    7.00
  -1   4   0   10.80    4.60
  -1  -4   0   16.50    6.40
   1  -4   0   14.10    4.70
  -1   4   0    7.80    6.40
   1  -4   0    7.70    6.40
  -1  -4   0   11.80    4.30
   1  -5   0   28.20    6.60
  -1   5   0   38.70    9.20
  -1   5   0   30.00    7.60
  -1  -5   0   30.20    8.90
   1   5   0   26.80    9.60
   1  -5   0   10.80    8.70
  -1  -5   0   19.60    9.70
   1  -6   0    8.20    9.80
   1  -6   0    8.00    7.20
  -1   6   0    4.30    8.60
   1   6   0   11.60   10.60
  -1  -6   0    6.00    6.80
   1   6   0   10.00    8.50
  -1  -6   0   13.10    9.40
   1   7   0   66.69   14.30
   1  -7   0   48.50   14.00
  -1  -7   0   74.09   12.50
   1  -7   0   92.69   12.60
  -1   7   0   67.09   13.70
  -1  -7   0   50.79   13.40
   1   7   0   54.69   15.50
  -1   7   0   95.99   14.50
   1   8   0   34.90   13.80
  -1   8   0   41.50   14.30
   1   8   0   27.50   12.80
  -1  -8   0   38.10   12.20
   1  -8   0   29.50   10.60
   1  -8   0   14.00   12.20
  -1   8   0   73.39   13.00
  -1  -8   0   32.90   11.10
   1  -9   0   -0.30   11.20
  -1  -9   0   -2.80   12.20
  -1  -9   0    1.20   10.10
  -1   9   0   11.10   13.00
   1   9   0   -4.10   15.70
   1  -9   0  -21.60   11.90
  -1  10   0   10.70   17.00
   1 -10   0   -6.00   15.90
  -1  10   0   11.90   18.50
  -1 -10   0    5.80   13.90
  -1 -10   0    9.00   12.40
   1  10   0   29.90   21.10
   1 -10   0   16.60   11.00
   1  11   0  -25.20   22.50
  -1 -11   0    3.80   11.90
  -1 -11   0  -12.70   13.60
  -1  11   0  -14.00   19.60
   1 -11   0    3.50   14.50
   1 -11   0   -9.40   10.40
   1 -12   0  142.59   22.70
   1 -12   0    7.50   11.60
   1  12   0   30.40   23.20
  -1 -12   0    6.60   14.80
   2   0   0  428.26   53.19
  -2   0   0  426.06   53.29
   2   0   0  439.96   53.19
  -2   0   0  429.16   53.19
   2   0   0  430.96   53.29
  -2   0   0  439.36   53.19
   2  -1   0 1556.04  191.78
  -2  -1   0 1499.95  191.88
   2  -1   0 1760.62  191.98
  -2  -1   0 1497.95  191.68
  -2  -1   0 1599.14  191.78
  -2  -1   0 1575.24  191.78
   2   1   0 1535.05  191.78
   2   1   0 1485.85  191.78
  -2   1   0 1550.54  191.98
  -2  -2   0   59.89    8.10
   2   2   0   47.90    8.20
   2  -2   0   62.49    8.40
  -2   2   0   63.99    9.10
  -2  -2   0   64.89    8.20
  -2  -2   0   59.99    7.90
  -2   2   0   52.59    7.40
   2  -2   0   56.49    8.30
  -2   2   0   45.10    7.80
  -2   2   0   51.59    8.20
   2  -3   0 1885.91  228.98
  -2  -3   0 1845.02  228.88
   2  -3   0 1826.42  229.08
  -2  -3   0 1793.82  228.98
   2   3   0 1968.40  228.98
  -2  -3   0 1924.01  228.98
  -2   3   0 1861.21  228.98
  -2   3   0 1794.32  228.78
  -2   4   0   75.79   11.60
  -2  -4   0   75.39   11.50
  -2   4   0   83.69   11.50
  -2  -4   0   79.09   11.40
  -2  -4   0   67.89   11.30
   2  -4   0   76.89   11.10
   2   4   0   75.79   12.20
   2  -4   0   76.79   11.90
  -2  -5   0    4.00    7.20
  -2   5   0   12.20    7.90
  -2  -5   0   13.30    7.30
   2  -5   0    2.90    6.00
  -2  -5   0   30.60    6.00
   2  -5   0   -9.00    7.40
   2   5   0   15.40    9.30
  -2   5   0   12.80    6.60
  -2  -6   0   66.89   13.50
  -2   6   0  100.19   13.60
   2  -6   0   55.09   13.80
  -2   6   0   72.39   14.20
  -2  -6   0   67.99   12.60
   2   6   0   80.69   13.40
   2   6   0   79.79   15.00
   2  -6   0   81.49   13.00
  -2  -7   0  153.18   19.00
  -2   7   0  107.19   18.30
  -2   7   0  148.69   20.00
   2  -7   0   80.19   18.20
  -2  -7   0   97.39   18.00
   2   7   0  105.79   18.40
   2   7   0  121.19   18.70
  -2   8   0   -2.60   12.10
  -2  -8   0   -3.80   10.70
  -2  -8   0   11.20    9.20
   2  -8   0   11.40    9.10
   2  -8   0    5.30   11.40
  -2   8   0    1.60   11.40
   2   8   0    2.60   12.80
   2  -9   0   18.50   14.30
  -2   9   0   52.59   16.70
  -2  -9   0   31.30   11.40
  -2   9   0   58.59   15.40
   2   9   0   49.00   17.30
  -2  -9   0   21.00   13.90
   2 -10   0    6.20   18.40
  -2  10   0  -10.80   17.10
  -2  10   0   -7.60   15.70
  -2 -10   0    0.30   13.60
   2 -10   0   -0.10   12.00
  -2 -10   0   -4.70   11.80
   2  10   0   31.40   20.60
  -2 -11   0    1.00   13.90
   2  11   0  -16.70   22.50
   2 -11   0   -1.00   14.80
  -2  11   0   18.40   19.20
  -2 -11   0   -7.20   11.50
   2 -11   0  -20.00   16.00
  -2 -12   0   -7.30   14.00
   2 -12   0   14.40   13.40
   2 -12   0  -25.00   14.70
   3   0   0   -1.90    2.10
  -3   0   0    7.80    3.80
  -3   0   0    3.30    2.60
  -3   1   0  272.97   34.60
  -3  -1   0  283.27   34.80
  -3  -1   0  285.27   34.80
   3  -1   0  271.87   34.60
  -3  -1   0  252.47   34.90
   3  -1   0  328.57   34.90
  -3   1   0  263.17   35.00
  -3  -2   0  119.29   15.60
  -3  -2   0  108.99   16.10
  -3   2   0  141.19   16.70
  -3  -2   0  123.69   16.20
   3  -2   0  119.49   15.90
   3  -2   0  139.19   16.60
  -3  -3   0  849.02  102.99
  -3  -3   0  841.12  102.99
  -3  -3   0  844.92  102.79
  -3   3   0  857.91  102.99
   3  -3   0  906.91  102.99
   3  -3   0  691.83  103.09
  -3   3   0  845.22  103.09
   3  -4   0   52.29    8.10
  -3  -4   0   44.30    9.20
  -3   4   0   50.99    8.00
  -3  -4   0   66.59    9.20
  -3  -4   0   39.40    7.50
   3  -4   0   66.89   16.30
  -3   4   0   52.69    9.30
  -3  -5   0  722.53   86.79
   3  -5   0  656.53   87.09
   3  -5   0  765.32   86.69
  -3  -5   0  737.83   86.89
  -3   5   0  637.94   86.69
  -3  -5   0  732.83   86.39
  -3   5   0  629.64   86.29
   3  -6   0   14.40    8.10
  -3  -6   0   15.20    6.70
  -3   6   0   -3.90    8.30
  -3   6   0   20.30    9.80
  -3  -6   0   12.90    9.60
   3  -6   0    8.90    9.80
   3   7   0  164.08   22.60
  -3   7   0  153.88   21.60
   3  -7   0  110.59   20.70
  -3  -7   0  131.99   20.50
  -3   7   0  152.98   21.70
  -3  -7   0  138.19   20.20
   3  -7   0  108.89   19.30
   3  -8   0    8.40    9.20
   3   8   0   10.80   12.70
  -3   8   0   -4.90   11.40
  -3  -8   0   13.40    9.00
  -3  -8   0   -0.60   11.10
  -3   8   0   16.30   12.00
   3  -8   0   31.30   12.10
   3   9   0    5.20   17.10
  -3  -9   0   45.70   11.30
  -3   9   0   23.30   14.60
  -3   9   0    4.60   15.10
   3  -9   0   48.60   15.00
  -3  -9   0   36.50   14.30
   3  -9   0   39.10   12.80
  -3  10   0  -10.50   16.20
  -3 -10   0   17.40   13.40
  -3  10   0   -3.30   16.10
   3  10   0   -2.40   19.60
   3 -10   0    8.60   11.20
  -3 -10   0   -3.10   13.60
   3 -10   0    6.90   15.40
   3 -11   0   -7.70   13.00
   3  11   0    1.00   23.50
   3 -11   0   -1.30   15.80
  -3 -11   0   10.30   11.20
  -3 -11   0    7.70   14.10
  -4   0   0 1606.44  210.98
  -4   0   0 1791.92  210.88
  -4   0   0 1745.33  210.88
  -4   1   0 1012.70  128.09
  -4   1   0 1080.09  128.19
  -4  -1   0 1041.50  128.29
   4  -1   0 1093.69  128.19
  -4  -1   0 1061.79  128.29
  -4   1   0 1038.10  128.39
   4  -1   0  984.60  128.29
  -4  -1   0 1063.69  128.29
   4  -1   0 1004.70  128.09
   4  -2   0  116.79   16.70
  -4  -2   0  132.69   15.30
  -4  -2   0  112.29   16.20
   4  -2   0  121.19   15.80
  -4   2   0  138.39   16.80
  -4  -2   0  122.19   16.10
  -4   2   0   97.59   16.10
  -4   3   0  102.09   13.60
   4  -3   0   98.49   13.60
  -4  -3   0  107.79   14.20
  -4  -3   0  110.29   14.20
  -4   3   0  101.99   14.70
  -4  -3   0   99.09   13.10
   4  -3   0   73.99   13.80
   4  -4   0  205.98   27.20
   4   4   0  204.18   28.60
   4  -4   0  209.38   28.30
  -4  -4   0  190.28   27.40
  -4  -4   0  203.28   26.60
  -4  -4   0  197.88   27.50
  -4   4   0  214.88   26.70
  -4   4   0  257.07   29.40
   4  -5   0   21.60    9.70
  -4  -5   0   35.70    8.60
  -4  -5   0   17.90    6.20
   4  -5   0   19.30    7.00
  -4  -5   0    7.40    8.00
  -4   5   0   30.40    9.20
  -4   5   0   13.20    7.20
  -4   6   0  178.28   25.40
  -4  -6   0  185.28   25.50
   4  -6   0  156.08   24.60
  -4   6   0  170.38   24.30
   4  -6   0  176.78   24.60
  -4  -6   0  165.98   23.50
  -4  -7   0   69.09   16.00
   4  -7   0   60.59   16.10
   4   7   0   74.89   16.60
   4  -7   0  126.29   18.60
  -4   7   0  118.09   15.90
  -4  -7   0   83.39   13.90
  -4  -8   0    4.50   11.30
  -4   8   0  -14.60   10.90
  -4  -8   0  -10.60    8.10
  -4   8   0    0.50   11.60
   4  -8   0   12.40   12.40
   4  -8   0   -3.80    8.80
   4   8   0    7.60   12.30
   4  -9   0  -18.10   13.70
  -4   9   0  -15.50   13.10
   4   9   0   17.60   17.10
  -4  -9   0   -5.40    9.50
  -4  -9   0    2.00   13.10
  -4   9   0   14.00   15.60
   4  -9   0   -4.00   11.50
  -4  10   0    4.60   16.30
   4 -10   0   42.30   12.80
   4 -10   0   28.20   15.70
   4  10   0   21.00   22.10
  -4 -10   0    6.40   14.30
  -4 -10   0    7.40   10.90
  -4 -11   0    0.50   10.60
   4 -11   0    5.80   15.80
  -4 -11   0  -27.10   13.50
   4 -11   0    9.20   12.90
   4  11   0    4.10   23.00
  -5   0   0    1.40    2.80
  -5   0   0   -0.60    3.40
  -5   0   0    0.40    4.20
  -5  -1   0   22.90    4.70
  -5  -1   0   25.30    5.00
   5  -1   0   15.10    4.90
  -5   1   0   18.10    3.70
  -5  -1   0   20.20    4.60
  -5   1   0   28.50    5.30
  -5   1   0   15.20    3.40
   5  -1   0   15.20    3.70
  -5   2   0  813.52  102.09
  -5   2   0  811.42  101.79
  -5  -2   0  853.81  101.89
   5  -2   0  841.52  102.09
  -5  -2   0  809.52  101.89
  -5  -3   0    3.10    2.70
  -5   3   0    2.90    3.70
  -5   3   0    3.40    5.90
  -5  -3   0   12.00    4.70
   5  -3   0    3.50    6.90
   5   3   0   -3.00    5.10
   5  -3   0    3.10    3.80
  -5  -3   0    3.90    5.80
  -5  -4   0   94.49   15.40
  -5  -4   0  104.79   16.10
   5  -4   0  129.69   15.70
  -5   4   0   95.69   15.20
   5  -4   0  142.59   18.40
  -5   4   0  112.89   15.90
  -5  -4   0   92.49   14.50
  -5   5   0   -3.20    8.60
  -5  -5   0   19.30    8.40
  -5  -5   0   -4.50    7.90
   5  -5   0    9.00   10.40
   5  -5   0   11.40    7.10
  -5  -5   0   -5.50    5.00
  -5   6   0   47.60   10.80
  -5  -6   0  112.59   13.50
  -5  -6   0   53.29    9.90
  -5   6   0   50.89   12.40
   5  -6   0   35.20   12.50
   5  -6   0   64.09   11.50
  -5  -6   0   73.69   12.30
  -5   7   0   31.90   11.50
   5  -7   0   18.60    9.50
  -5  -7   0   15.60   10.60
  -5  -7   0    3.50    7.20
   5  -7   0   -9.50   11.10
  -5   7   0   20.90    9.30
  -5  -8   0   42.60   13.40
   5   8   0   48.20   14.70
   5  -8   0   79.19   12.90
  -5  -8   0   30.70   10.10
   5  -8   0    2.60   13.60
  -5   8   0   46.70   15.20
  -5   8   0   37.20   14.00
   5  -9   0   10.30   12.20
   5   9   0   23.50   17.40
   5  -9   0   -5.60   14.50
  -5  -9   0   -0.40    9.90
  -5   9   0    3.80   14.60
  -5   9   0    6.10   15.90
  -5  -9   0    2.00   13.30
  -5 -10   0  -12.00   21.30
   5 -10   0   -0.60   15.60
   5  10   0    5.90   20.20
  -5 -10   0  -10.80   10.10
   5 -10   0    8.20   12.70
  -5  10   0   -4.40   16.20
   5  11   0  -15.80   22.40
  -5 -11   0    5.50   11.20
  -5 -11   0   14.60   14.70
   5 -11   0    6.40   16.20
  -5  11   0   -2.40   16.30
  -6   0   0 1668.83  205.28
  -6   0   0 1647.54  205.48
  -6   0   0 1693.03  205.38
  -6  -1   0  585.24   69.39
  -6   1   0  553.64   69.59
  -6  -1   0  589.24   69.49
  -6   1   0  514.35   68.99
  -6  -1   0  552.64   69.29
  -6   1   0  570.24   69.09
   6  -2   0  686.73   91.79
  -6   2   0  825.82   92.29
  -6   2   0  746.13   91.49
  -6  -2   0  767.62   91.59
  -6  -2   0  726.53   91.59
   6  -2   0  730.73   91.39
  -6  -2   0  711.53   91.59
  -6  -3   0  243.38   32.00
  -6   3   0  237.48   31.60
   6   3   0  295.77   32.40
  -6   3   0  230.78   32.60
  -6  -3   0  237.68   32.10
   6  -3   0  232.38   31.60
   6  -3   0  274.77   32.70
  -6  -4   0  187.08   20.90
   6  -4   0  129.09   22.30
  -6   4   0  166.58   23.40
  -6   4   0  147.09   22.10
  -6  -4   0  188.08   22.90
   6   4   0  115.69   22.10
  -6  -4   0  136.39   22.10
   6  -4   0  200.18   22.00
   6  -5   0   26.10   10.30
   6   5   0   23.30   12.20
  -6  -5   0   15.60    8.70
  -6  -5   0    8.00    8.00
  -6   5   0    8.80    9.40
   6  -5   0   13.70    6.60
  -6  -5   0   16.40    5.40
   6  -6   0   34.00    8.80
  -6  -6   0   39.50    7.80
  -6  -6   0   26.70    9.90
  -6  -6   0   44.70   11.10
  -6   6   0   26.20   11.00
   6  -6   0   26.90   11.60
  -6  -7   0   43.90   13.80
   6  -7   0   56.29   15.80
   6  -7   0   63.79   12.80
  -6  -7   0   79.69   11.60
  -6  -8   0   -8.90   11.50
  -6   8   0    5.30   13.10
   6  -8   0   -0.30    9.80
   6   8   0    3.70   13.10
   6  -8   0   13.80   14.30
  -6  -8   0   -7.50    8.00
   6  -9   0  -13.80   17.80
   6   9   0   -4.20   17.20
  -6  -9   0   -2.70    9.20
  -6   9   0   12.00   16.80
   6  -9   0    0.30   12.70
  -6  -9   0    4.10   13.30
  -6 -10   0    3.40   13.90
   6  10   0   14.10   20.60
  -6 -10   0   -7.90   10.30
  -6  10   0   -7.80   17.90
   6 -10   0    0.50   16.10
  -6 -11   0    2.80   11.10
  -6 -11   0  -15.70   13.70
   6 -11   0   -6.40   16.30
   6  11   0  -17.30   22.50
  -6  11   0    5.70   18.80
  -7   0   0    0.90    5.20
  -7   0   0    1.90    3.90
  -7  -1   0   59.39    9.00
  -7   1   0   54.09    7.90
  -7   1   0   56.39   10.00
  -7  -1   0   61.89    8.90
  -7   1   0   54.69    8.10
  -7  -1   0   60.29    9.50
   7  -1   0   48.90    9.40
   7  -2   0   90.19   14.10
  -7  -2   0  101.19   14.50
  -7  -2   0   94.69   14.20
  -7   2   0   93.69   14.20
   7  -3   0  106.69   16.10
  -7   3   0  123.99   16.50
  -7  -3   0  117.99   17.60
  -7   3   0  120.29   18.10
  -7  -3   0  128.89   20.50
  -7  -4   0  186.38   24.50
   7  -4   0  153.68   23.10
  -7  -4   0  169.18   23.80
   7   4   0  184.28   25.40
   7  -4   0  178.88   25.50
  -7   4   0  170.18   24.60
   7  -5   0    7.30    6.50
  -7   5   0    5.10    9.20
  -7   5   0    3.00    5.50
   7  -5   0   -6.50    9.70
  -7  -5   0    5.50    8.40
   7   5   0    5.80   11.20
  -7  -5   0   14.80    4.90
  -7  -5   0   12.40    7.30
  -7  -6   0    3.00    5.70
   7  -6   0   19.80   11.50
  -7  -6   0   12.90    8.70
  -7   6   0    6.40   10.30
  -7  -6   0    1.00    9.80
  -7  -7   0    1.80    6.50
   7  -7   0   -6.80    8.40
   7  -7   0  -10.80   12.00
  -7   7   0    4.50   11.90
  -7  -7   0   -9.70   11.20
  -7  -8   0   -7.70   12.00
  -7   8   0   -1.40   13.50
   7  -8   0  -13.20   14.70
  -7  -8   0   -2.80    7.50
   7   8   0   -8.20   13.30
  -7   9   0   35.90   18.70
   7  -9   0   20.60   17.30
  -7  -9   0   30.70   10.40
  -7  -9   0   14.40   14.20
   7   9   0   51.79   19.40
  -7 -10   0    4.80   10.00
  -7 -10   0    0.60   13.90
  -7  10   0   24.90   16.10
   7  10   0   36.00   21.20
   7 -10   0   -5.70   16.80
  -7 -11   0   -2.80   10.80
   7 -11   0   -9.40   17.00
  -7 -11   0   11.30   14.30
  -7  11   0   11.00   18.90
  -8   0   0   12.40    6.80
  -8   0   0    2.60    4.80
  -8  -1   0  102.59   16.00
  -8   1   0  104.89   15.00
  -8   1   0  120.69   17.40
   8  -1   0  109.39   16.70
  -8   1   0  110.79   14.80
  -8  -1   0  123.69   16.20
  -8  -2   0   14.30    7.40
  -8   2   0   38.50    6.20
  -8  -2   0   18.10    7.60
  -8   2   0   29.00    8.80
   8  -2   0   39.80    8.70
  -8   3   0  856.21  112.09
  -8  -3   0  881.01  111.89
  -8   3   0  868.91  111.49
   8   3   0  965.80  112.49
  -8  -3   0  905.31  111.69
   8  -3   0  943.71  112.09
  -8  -4   0   15.50    8.50
  -8  -4   0    4.90    7.20
   8  -4   0    9.80    6.70
   8  -4   0   19.50    9.80
  -8   4   0   12.30    5.40
  -8   4   0   17.30    8.50
  -8  -5   0    8.40    7.70
   8  -5   0   -1.30    5.90
  -8  -5   0    2.50    9.00
  -8   5   0    5.20    5.30
  -8   5   0   11.20    9.50
   8   5   0  -10.30   18.00
   8  -5   0    2.50   10.90
  -8  -6   0    4.00    5.40
  -8  -6   0   -5.10   10.70
  -8  -6   0    2.20    8.80
  -8   6   0    0.20   10.20
   8  -6   0    6.90   11.40
   8  -6   0   15.10    7.50
  -8  -7   0   67.39   13.40
  -8   7   0   77.19   15.60
  -8  -7   0   48.30   10.10
   8  -7   0   42.00   16.00
  -8  -8   0   16.70   12.20
  -8  -8   0   -2.70    7.70
   8  -8   0   18.60   15.20
  -8   8   0    5.50   14.80
   8   8   0   19.40   14.80
   8   9   0  -11.20   17.70
   8  -9   0    2.60   17.10
  -8  -9   0    7.00   13.30
  -8  -9   0   -3.80    8.60
  -8   9   0   12.70   19.50
   8  10   0   17.20   22.30
  -8  10   0   15.80   20.50
   8 -10   0   41.40   17.60
  -8 -10   0   25.10   10.70
  -8 -10   0   -0.90   14.20
  -9   0   0    4.30    5.60
   9   0   0   -4.90    6.50
  -9   0   0    2.80    7.70
  -9  -1   0   -1.20    7.20
  -9  -1   0   13.90    6.50
   9  -1   0   -0.10    7.10
  -9   1   0    2.40    8.10
  -9  -1   0   12.50    6.70
  -9   1   0   10.00    4.80
  -9  -2   0 1481.35  188.38
  -9  -2   0 1550.04  188.38
  -9   2   0 1525.25  188.68
  -9   2   0 1571.24  187.98
  -9  -2   0 1474.95  188.38
   9  -2   0 1561.74  188.58
   9  -3   0   70.09   14.20
  -9   3   0   87.19   13.30
  -9  -3   0   91.29   14.10
  -9  -3   0   87.59   13.40
  -9   3   0   91.49   14.70
   9  -4   0   -0.10    4.70
   9   4   0   -8.80    8.80
   9  -4   0   -1.10    9.20
  -9   4   0    8.60    5.60
  -9  -4   0   -8.30    8.30
  -9  -4   0   -9.60    6.60
  -9   4   0   -5.60    8.40
  -9  -5   0  118.69   17.20
  -9  -5   0  152.88   20.10
   9  -5   0  101.29   19.00
   9   5   0   74.39   18.90
  -9   5   0  113.99   17.00
  -9   5   0  124.49   18.60
   9  -6   0    2.10   12.20
  -9   6   0   14.00   10.90
  -9  -6   0   17.80    9.40
  -9  -7   0   11.40    6.20
  -9  -7   0    2.90   10.60
  -9  -7   0    9.50    6.40
   9  -7   0  -21.80   12.70
  -9   7   0    5.00   12.60
  -9  -8   0   45.20    9.00
  -9  -8   0   19.50   13.70
   9   8   0    7.20   20.50
  -9   8   0   36.20   16.20
  -9  -8   0   34.70   11.40
   9  -8   0  -23.90   19.50
   9  -9   0   -4.50   16.20
   9   9   0   10.50   18.40
  -9  -9   0   -3.00   13.00
  -9   9   0   -6.90   17.40
  -9  -9   0   16.70    8.70
  -9 -10   0   33.40   14.70
  -9 -10   0    8.60    9.40
   9 -10   0   -4.00   17.20
   9  10   0   11.20   22.10
  -9  10   0   13.30   16.20
 -10   0   0  337.07   42.20
  10   0   0  357.46   42.90
 -10   0   0  304.77   43.20
 -10   1   0   -1.80    8.00
 -10  -1   0    0.30    6.60
  10  -1   0   -6.70    6.80
 -10  -1   0   -3.40    6.10
 -10   1   0  -11.10    4.70
 -10  -1   0    5.30    7.60
 -10   2   0   85.09   13.20
 -10  -2   0   91.19   14.10
 -10  -2   0   82.59   14.20
 -10  -2   0   93.69   14.40
 -10   2   0   99.79   15.10
 -10  -3   0    3.50    8.30
 -10  -3   0   11.90    7.50
 -10   3   0    9.10    5.40
 -10   3   0    9.40    9.60
  10  -3   0    8.80    8.90
 -10   4   0  142.89   22.70
 -10  -4   0  162.88   21.00
  10   4   0  135.49   21.30
  10  -4   0  112.89   21.40
 -10   4   0  143.89   20.10
 -10  -4   0  169.98   23.00
  10   5   0   -5.40   12.20
 -10  -5   0    3.20   10.30
 -10  -5   0   -1.80    8.20
 -10   5   0    5.10   10.30
  10  -5   0   -5.20   10.90
 -10  -6   0  173.78   27.80
  10  -6   0  227.28   30.90
 -10   6   0  200.78   29.80
  10  -7   0   -2.90   14.30
  10   7   0   -5.80   13.30
 -10   7   0    0.00   13.80
 -10  -7   0   21.20   11.00
 -10   8   0   -0.50   16.80
 -10  -8   0   -2.30   11.80
  10   8   0   15.40   15.70
  10  -8   0    2.80   15.70
 -10  -9   0   15.70   13.70
  10   9   0  -12.70   18.40
  10  -9   0  -27.20   15.90
 -10   9   0   27.80   19.00
 -10  10   0   39.40   18.70
  10 -10   0    3.50   17.50
 -10 -10   0   -5.80   10.50
 -10 -10   0   23.80   13.20
  10  10   0   -9.20   21.30
 -11   0   0   -5.00    8.40
 -11   0   0   -1.30    6.00
  11   0   0    2.50    7.50
 -11  -1   0   90.59   14.50
  11  -1   0  140.59   15.80
 -11   1   0   74.49   12.10
 -11   1   0   86.89   14.80
 -11  -1   0   62.29   13.10
 -11  -2   0    1.80    8.30
 -11  -2   0   -1.60    7.50
  11  -2   0    6.70    8.80
 -11  -2   0    7.40    8.00
 -11   2   0   13.20    6.00
 -11  -3   0   10.60    8.70
 -11   3   0   10.30    5.60
 -11  -3   0   -3.70    7.30
 -11   3   0   12.00    9.90
  11  -3   0  -13.90   10.70
  11   4   0   27.70   11.50
 -11  -4   0   41.50   11.10
 -11  -4   0   22.10    9.20
  11  -4   0   27.80   11.70
 -11   4   0   25.30    7.20
 -11   4   0   21.80   11.60
 -11  -5   0    9.80   13.10
  11   5   0   12.40   13.70
 -11   5   0    9.80   11.80
 -11  -5   0   -6.90   10.90
  11  -5   0   15.90   12.30
 -11  -6   0    0.30    9.90
 -11   6   0    6.10   13.30
  11  -6   0   10.70   13.60
 -11  -7   0    7.10   10.70
  11  -7   0  -14.10   14.70
  11   7   0    4.50   14.50
 -11   8   0    6.60   16.10
 -11  -8   0  -29.20   10.50
  11  -8   0    3.50   16.10
  11   8   0   18.80   17.20
  11   9   0  -30.70   18.30
 -11   9   0   -5.30   17.80
  11  -9   0    5.10   17.30
 -11  -9   0   43.40   12.80
 -12   0   0  136.29   18.40
  12   0   0  113.99   19.00
 -12   1   0   13.70   10.60
  12  -1   0   20.40    9.50
 -12  -1   0   26.60    8.50
  12   1   0   35.40   10.00
 -12  -1   0   38.60   10.40
 -12   1   0   23.90    6.80
 -12  -2   0    5.90    9.20
 -12  -2   0   13.70    8.30
 -12   2   0   -7.70    9.50
 -12  -2   0   -1.90    8.10
  12  -2   0  -11.30    9.10
 -12  -3   0  251.17   32.70
  12  -3   0  265.17   33.50
 -12   3   0  219.18   33.70
 -12   3   0  234.28   31.20
 -12  -3   0  241.68   33.00
 -12   4   0   -1.30    6.40
 -12   4   0    0.10   11.30
  12  -4   0    4.50   11.30
 -12  -4   0    0.30   10.50
  12   4   0   -1.40   11.60
 -12  -5   0   17.10    9.90
  12   5   0   29.50   15.30
 -12   5   0    9.50   13.00
  12  -5   0   43.70   14.10
 -12  -6   0  -12.20    9.20
  12  -6   0   16.80   14.50
 -12  -7   0   44.60   12.30
 -12   7   0   44.00   17.50
  12   7   0   34.40   17.00
  12  -7   0   25.20   16.50
  12   8   0   -7.90   16.30
  12  -8   0  -11.20   16.00
 -12   8   0  -28.20   14.50
  12   9   0  -15.30   18.80
  12  -9   0   24.10   18.40
 -12  -9   0   21.80   12.80
  13   0   0   -5.00    9.10
 -13   0   0    1.30    9.90
 -13   1   0  372.16   49.60
  13   1   0  361.56   48.90
  13  -1   0  367.66   49.10
 -13  -1   0  414.96   48.20
 -13  -1   0  356.26   49.30
 -13   2   0    1.30   11.30
  13  -2   0    4.50   10.30
 -13  -2   0   -6.50   10.40
 -13  -2   0    9.30    9.70
 -13   3   0    8.50    6.20
  13  -3   0    7.00   11.10
 -13   3   0   15.20   12.40
 -13  -3   0   15.10    9.40
 -13  -3   0   16.60   10.50
  13   4   0   -7.70   12.80
 -13   4   0    6.00    7.00
  13  -4   0   12.30   12.90
 -13  -4   0    2.00    9.00
 -13   4   0    5.70   12.50
 -13   5   0   79.19   23.80
  13  -5   0   40.30   16.10
  13   5   0   42.20   17.90
 -13  -5   0   69.49   12.90
  13   6   0    0.10   14.00
 -13  -6   0    4.80    9.50
 -13   6   0   -7.60   13.20
  13  -6   0    1.90   14.30
  13  -7   0    2.70   15.20
  13   7   0    1.00   15.70
 -13  -7   0  -16.80   10.10
 -13   7   0   -8.60   13.60
 -13  -8   0   -0.90   11.10
  13  -8   0   11.50   17.30
  13   8   0    8.40   17.80
 -13   8   0   -6.00   14.90
 -14   0   0  204.18   30.20
  14   1   0   23.50   11.50
  14  -1   0   22.90   12.10
 -14   1   0   40.60   13.10
 -14  -1   0   45.20   12.70
  14   2   0   10.00   10.50
 -14   2   0    9.10   12.40
  14  -2   0   18.40   11.70
 -14  -2   0   16.30   10.80
  14  -3   0   57.29   15.20
  14   3   0   21.40   16.60
 -14   3   0   89.49   16.40
 -14  -4   0    5.00    9.50
  14  -4   0   12.90   13.60
 -14   4   0   15.50   17.40
  14   4   0    1.90   14.20
  14   5   0   15.00   16.50
 -14  -5   0   -7.50    9.60
 -14   5   0   -4.80   13.80
  14   5   0    4.00   15.40
  14  -5   0   -5.00   13.70
 -14  -6   0    4.00    9.60
  14   6   0   28.30   15.90
 -14   6   0    4.40   15.30
  14  -6   0   20.10   15.70
  14  -7   0  -17.60   15.00
 -14   7   0  -15.30   16.40
 -14  -7   0    0.50   10.20
  14   7   0   15.90   16.30
  14  -8   0   13.40   17.20
 -14  -8   0    0.20   13.50
  15   0   0  -10.20   11.30
  15   0   0   -2.30    9.30
 -15   0   0    1.50   12.00
  15   1   0   12.70   11.50
 -15  -1   0   14.00   11.70
  15  -1   0   -6.20   12.30
 -15   1   0   -1.40   12.40
 -15   2   0  188.38   29.90
  15   2   0  176.58   27.70
  15  -2   0  177.28   27.20
  15  -3   0   -2.40   13.40
 -15   3   0    3.50   13.70
  15   3   0   -2.70   14.30
 -15   4   0   13.10   14.40
  15  -4   0   48.80   15.00
  15   4   0    4.60   15.20
  15   4   0   25.20   17.00
  15   5   0    4.50   17.50
 -15  -5   0   -6.90    9.20
  15   5   0   27.00   14.20
  15  -5   0  -12.80   14.50
 -15   5   0   -3.90   15.00
 -15   6   0   11.80   15.20
 -15  -6   0   34.00   11.00
  15  -6   0  -15.40   14.70
  15   6   0    5.50   15.80
  15  -7   0   37.10   17.50
  15   7   0  -13.70   18.40
 -15  -7   0   10.50   10.70
 -15   7   0   26.30   17.60
  16   0   0  233.28   34.60
 -16   0   0  231.78   35.30
 -16   1   0    3.30   13.00
  16   1   0    7.00   12.40
  16  -1   0    9.90   13.30
  16   1   0   13.50   11.10
  16  -2   0   -7.70   13.10
  16   2   0   13.40   12.20
  16   2   0   11.20   12.20
 -16   2   0   -5.30   13.40
  16   3   0    0.20   11.60
  16  -3   0   -5.90   14.60
  16   3   0   -4.00   12.70
  16   3   0   25.90   14.80
 -16   3   0   19.40   14.00
 -16   4   0   84.09   17.40
  16   4   0   22.80   16.40
  16  -4   0   27.90   16.30
  16   4   0   19.30   14.90
  16   5   0  -15.90   14.80
  16  -5   0   -0.80   15.20
 -16   5   0   -1.80   14.60
  16  -6   0   74.89   22.90
 -16   6   0   26.40   18.20
 -17   0   0   -2.00   12.40
  17   0   0   10.20   13.90
  17  -1   0   32.80   14.80
  17   1   0   33.70   13.90
 -17   1   0    6.00   13.60
 -17  -1   0    4.00   11.80
 -17   2   0   17.00   13.70
  17   2   0   15.50   12.80
  17  -2   0    2.50   14.00
  17   2   0   17.20   13.50
  17  -3   0   24.60   14.90
  17   3   0    9.90   13.70
  17   3   0    2.20   12.10
  17   3   0    9.50   15.60
 -17   3   0   -3.00   14.20
  17   4   0    9.70   12.00
  17   4   0    0.30   14.50
  17   4   0    1.70   16.40
  17  -4   0  -17.10   15.10
 -17   5   0   65.39   18.60
  17  -5   0   20.80   17.40
 -18   0   0   11.20   12.20
  18   0   0   -7.00   13.80
  18  -1   0   42.20   17.50
 -18   1   0   72.09   16.90
  18   1   0   46.10   15.90
  18  -2   0   29.00   16.90
  18   2   0   34.40   14.10
  18   3   0   80.39   19.40
 -18   3   0   90.59   19.20
  18  -3   0   43.70   22.30
  18   3   0   65.59   16.70
   0   1   1   -0.70    1.30
   0   1   1    1.40    0.80
   0  -1  -1    0.10    1.60
   0  -1   1   -0.80    1.10
   0  -1   1   -0.30    1.10
   0   1  -1    0.10    0.90
   0  -1   1    6.80    1.70
   0  -1   1    1.30    1.50
   0  -1  -1   -0.90    1.00
   0   1  -1    2.10    0.90
   0   1  -1   -1.00    0.80
   0   1  -1   -1.10    2.10
   0   2  -1   14.10    5.50
   0   2   1   10.90    4.20
   0  -2  -1    2.80    4.30
   0   2   1    5.10    3.50
   0  -2  -1    2.80    3.00
   0  -2  -1    2.90    3.80
   0  -2   1    6.70    4.20
   0  -2   1    7.20    3.20
   0  -2   1    2.80    3.00
   0  -3   1   -2.90    3.30
   0  -3   1    2.00    3.10
   0  -3   1   -6.10    4.40
   0   3   1   -0.80    4.50
   0   3   1    1.10    3.30
   0   3  -1   -6.50    5.30
   0  -3  -1   -0.80    2.90
   0  -3  -1   -1.40    4.40
   0  -4   1    5.00    4.60
   0   4  -1   -3.40    6.70
   0  -4   1   -0.80    3.90
   0  -4   1   -6.80    5.60
   0   4   1   -0.20    5.40
   0  -4  -1   -3.70    3.80
   0   4   1   -5.90    4.10
   0  -4  -1   -8.30    5.70
   0  -5  -1    8.60    5.40
   0  -5   1   -5.80    5.10
   0   5   1  -14.50    7.40
   0  -5  -1   -9.10    7.40
   0   5   1    3.00    6.20
   0  -5   1    6.70    7.60
   0   5  -1   -1.10    8.60
   0   6   1   30.40    9.70
   0   6   1   36.90   10.30
   0   6  -1   16.10    9.00
   0  -6  -1   24.80    7.70
   0  -6  -1    2.70   10.20
   0  -6   1   13.00    7.30
   0  -6   1   10.10   10.40
   0   6  -1   48.80   11.80
   0  -7   1   -3.70    9.40
   0   7   1   -6.70    9.10
   0   7  -1   -7.90    9.40
   0  -7   1   -2.00    7.10
   0  -7  -1   -5.90    7.10
   0   7   1    3.20    9.50
   0  -7  -1    2.60    9.60
   0   7  -1  -11.20   10.80
   0   8  -1   -0.40   12.20
   0   8   1    3.70   12.40
   0   8  -1  -20.70   11.80
   0  -8   1   -7.50   10.70
   0  -8  -1   -8.40   10.10
   0  -8   1    0.10    8.70
   0  -8  -1  -20.20    7.80
   0   8   1    4.30   10.90
   0  -9  -1   -3.10   12.10
   0  -9  -1   -5.30    9.90
   0  -9   1   -7.50    9.90
   0   9  -1   12.80   13.60
   0   9  -1   -0.30   15.40
   0   9   1    8.70   16.70
   0   9   1    5.00   13.10
   0  -9   1   -8.20   11.90
   0 -10  -1   -2.10   14.40
   0  10  -1   13.30   19.50
   0 -10   1    1.70   13.80
   0  10   1  -39.80   19.60
   0 -10   1   -5.50   11.80
   0 -10  -1   -7.50   10.20
   0 -11  -1  -11.50   11.70
   0  11  -1  -47.40   24.40
   0 -11  -1   10.00   14.20
   0 -11   1   -0.30   14.50
   0 -11   1    5.80   10.80
   0 -12   1   11.40   12.10
   0  12   1   -6.00   22.30
   0 -12  -1   -7.70   12.30
   0  12  -1   29.30   21.70
  -1   0   1    1.30    0.60
   1   1   1 1208.58  148.99
   1  -1  -1 1030.70  148.99
  -1  -1   1 1276.37  148.99
  -1  -1   1 1297.07  148.99
   1   1   1 1174.28  148.99
   1  -1  -1 1263.57  148.99
   1   1   1 1147.79  148.99
  -1   1  -1 1098.39  148.99
  -1   1  -1 1294.37  149.09
  -1  -1   1 1237.28  148.99
   1  -1  -1 1275.37  148.99
  -1  -1   1 1207.88  148.99
  -1   1  -1 1161.28  148.99
   1   1  -1 1325.47  148.99
   1  -1   1 1237.58  148.99
  -1  -1  -1 1227.48  148.99
  -1  -1  -1 1247.98  148.99
   1   1  -1 1035.50  148.99
   1   1  -1 1277.77  148.99
  -1   1   1 1176.28  148.99
  -1   1   1 1229.08  148.99
   1  -1   1 1199.88  148.99
  -1   1   1 1160.38  148.99
   1   1  -1 1201.78  148.99
  -1   1   1 1301.67  148.99
   1  -1   1 1274.87  148.99
  -1  -1  -1 1184.88  148.99
  -1  -2   1  720.73   91.19
  -1   2  -1  739.23   91.19
  -1  -2   1  762.12   91.29
  -1  -2   1  760.02   91.19
  -1   2  -1  761.72   91.39
   1  -2  -1  747.03   91.29
   1  -2  -1  736.33   91.29
  -1   2  -1  679.13   91.09
  -1  -2  -1  766.02   91.29
   1  -2   1  751.52   91.29
  -1  -2  -1  710.23   91.19
   1   2  -1  757.42   91.39
   1  -2   1  727.13   91.09
  -1   2   1  705.23   91.09
  -1  -2  -1  724.43   91.29
  -1   2   1  829.92   91.39
   1  -2   1  722.13   91.39
  -1  -3   1  299.07   36.40
  -1  -3   1  279.07   36.50
   1  -3  -1  274.67   36.40
  -1  -3   1  314.97   36.80
  -1   3  -1  302.37   37.00
   1  -3  -1  288.77   36.80
  -1  -3  -1  275.17   36.50
  -1   3   1  311.37   36.40
  -1   3   1  282.57   36.50
  -1  -3  -1  278.07   36.30
  -1  -3  -1  313.87   36.80
   1   3  -1  301.27   37.00
   1  -3   1  282.07   36.70
   1  -3   1  285.37   36.50
   1  -4  -1  313.17   37.20
   1  -4  -1  292.87   37.70
   1   4   1  321.47   37.40
  -1  -4   1  289.17   37.10
  -1   4  -1  286.37   36.90
  -1  -4   1  302.67   37.20
  -1  -4   1  287.57   37.60
  -1  -4  -1  295.17   37.70
  -1  -4  -1  278.17   37.00
  -1   4   1  300.27   37.30
  -1   4   1  282.17   37.10
   1   4  -1  295.37   37.80
   1  -4   1  296.67   37.20
   1  -4   1  277.17   37.60
  -1   5  -1  190.08   24.70
  -1  -5   1  148.29   25.90
  -1   5  -1  204.48   26.00
   1   5   1  176.18   25.50
   1  -5  -1  173.88   24.90
   1   5   1  181.08   24.90
  -1  -5   1  153.78   25.70
  -1  -5  -1  167.68   27.10
  -1   5   1  188.78   25.10
   1  -5   1  150.58   25.80
  -1  -5  -1  170.78   25.60
  -1   5   1  229.98   24.90
   1   5  -1  203.88   26.10
   1  -5   1  208.58   25.00
   1   6   1   69.79   14.70
  -1   6  -1   96.19   15.80
   1   6   1  111.39   15.60
  -1   6  -1   72.99   14.60
  -1  -6   1   69.29   15.20
   1  -6  -1   61.69   15.00
   1  -6  -1  105.59   14.20
  -1  -6   1   90.69   14.10
  -1  -6  -1  136.49   15.90
  -1   6   1  125.09   15.40
  -1   6   1   73.39   14.50
   1  -6   1   87.59   15.30
   1   6  -1   69.09   14.40
   1  -6   1  103.39   14.30
  -1  -6  -1   69.09   14.40
   1   6  -1  104.19   16.20
  -1   7  -1  119.49   19.30
  -1  -7   1  102.09   19.00
  -1  -7   1  160.28   20.10
  -1   7  -1  151.08   21.50
   1   7   1   96.99   19.40
   1  -7  -1  103.19   19.40
   1  -7  -1  172.68   20.30
  -1  -7  -1   79.79   18.90
  -1   7   1  158.98   20.60
   1  -7   1  176.78   20.40
  -1  -7  -1  112.39   18.40
   1  -7   1  106.69   19.40
  -1   7   1  161.78   21.40
   1   7  -1  164.98   21.40
   1   7  -1  107.69   20.10
  -1  -8   1    7.20    9.30
   1  -8  -1   -4.40   11.10
  -1   8  -1   30.00   12.50
   1  -8  -1   27.60    9.70
   1   8   1   37.30   13.20
  -1  -8   1   16.80   11.20
  -1   8  -1   17.90   12.80
   1  -8   1    8.40   11.60
   1  -8   1   17.40   10.20
   1   8  -1   33.50   13.40
  -1   8   1   23.20   13.60
  -1  -8  -1    4.70    9.80
  -1  -8  -1   33.10   11.60
  -1   8   1   34.00   11.80
   1   8  -1   15.70   12.30
   1  -9  -1   -4.70   12.50
  -1   9  -1    5.20   13.90
   1   9   1   -5.80   16.00
  -1  -9   1   -6.40   10.00
   1  -9  -1   11.20   10.50
  -1  -9   1    9.20   12.40
   1   9  -1   -6.90   14.50
   1  -9   1   22.90   10.60
   1   9  -1   -5.40   15.60
  -1   9   1   -2.00   12.50
  -1  -9  -1    0.20   12.00
  -1   9   1   23.20   20.80
   1  -9   1   -3.10   12.50
  -1  -9  -1    3.00   11.10
   1 -10  -1   23.00   12.40
  -1  10  -1    8.40   15.90
  -1 -10   1   -0.40   13.40
  -1 -10   1  -11.30   11.30
  -1  10  -1    8.50   18.10
   1  10   1   -8.90   20.40
   1 -10   1   -4.30   14.70
  -1 -10  -1   -9.50   11.10
  -1 -10  -1   -3.50   13.50
  -1  10   1  -17.40   18.30
   1 -10   1   25.00   12.30
   1  10  -1  -28.90   19.90
   1 -11  -1   -7.80   11.30
  -1 -11   1   10.00   14.10
   1 -11  -1   11.40   15.20
  -1  11  -1    5.80   20.50
   1  11   1    4.80   22.50
  -1 -11   1   11.30   12.30
   1  11  -1   27.90   21.80
  -1 -11  -1   -2.50   14.30
   1 -11   1   18.20   11.20
   1 -11   1   19.30   15.00
  -1  11   1  -18.80   21.10
  -1 -11  -1   16.00   11.60
  -1 -12   1   14.90   12.20
   1  12   1  -21.20   23.10
   1 -12  -1   27.20   14.90
   1 -12  -1  -13.60   14.80
   1  12  -1  -26.40   21.40
  -1 -12  -1   23.30   12.40
   1 -12   1    1.60   12.80
  -1 -12  -1  -22.60   25.50
   1 -12   1  -26.10   22.50
  -2   0   1 3435.76  428.76
  -2   0  -1 3397.96  428.66
  -2   0   1 3540.55  428.66
   2   0   1 3433.36  428.66
   2   0  -1 3361.46  428.66
   2   0   1 3413.06  428.66
  -2   0   1 3708.43  428.56
  -2   0  -1 3455.55  428.66
  -2   0   1 3457.55  428.66
   2   0   1 3427.76  428.66
   2   0  -1 3626.44  428.56
   2   0  -1 3649.03  428.66
   2   0  -1 3519.95  428.76
  -2   0  -1 3461.55  428.66
   2  -1  -1 2644.94  317.37
   2  -1  -1 2579.64  317.37
  -2  -1   1 2686.23  317.37
  -2  -1   1 2203.98  317.37
   2   1   1 2592.14  317.37
   2  -1  -1 2607.34  317.47
  -2  -1  -1 2643.44  317.47
  -2   1   1 2632.84  317.37
  -2   1   1 2544.15  317.57
   2   1  -1 2620.84  317.37
  -2  -1  -1 2467.15  317.47
   2   1  -1 2583.24  317.47
   2  -1   1 2689.03  317.37
  -2  -1  -1 2770.22  317.37
  -2  -1  -1 2511.45  317.37
   2  -2  -1  778.82   92.99
  -2   2  -1  758.52   93.09
  -2  -2   1  789.92   92.89
   2  -2  -1  767.32   93.09
  -2  -2   1  729.53   92.99
   2  -2  -1  716.33   92.79
  -2   2  -1  737.43   92.79
  -2   2  -1  766.62   92.99
  -2  -2   1  776.02   92.99
   2   2  -1  713.73   93.09
  -2  -2  -1  754.52   92.99
  -2   2   1  759.62   92.89
  -2  -2  -1  770.02   92.99
  -2   2   1  764.32   92.99
   2  -2   1  727.03   93.09
  -2   2   1  749.23   92.99
   2  -2   1  764.72   92.99
  -2  -2  -1  762.32   92.89
  -2  -3   1  209.98   28.10
  -2  -3   1  198.58   27.80
   2  -3  -1  216.28   28.40
  -2  -3   1  225.08   28.20
  -2   3  -1  235.18   28.40
   2  -3  -1  208.38   28.00
  -2   3   1  253.27   28.30
  -2   3   1  217.18   27.90
   2   3  -1  220.98   28.80
  -2  -3  -1  227.68   27.90
  -2  -3  -1  234.58   28.40
   2  -3   1  228.48   28.10
  -2  -3  -1  229.48   28.20
   2  -3   1  197.58   28.50
  -2   4  -1  109.79   16.00
  -2  -4   1   93.19   14.80
  -2  -4   1  105.09   15.70
  -2   4  -1  108.19   14.60
   2  -4  -1   96.09   14.80
  -2  -4   1  107.89   15.20
   2  -4  -1  117.99   16.70
  -2   4   1  101.69   15.50
   2   4  -1  114.59   17.20
  -2  -4  -1  102.89   14.70
   2  -4   1  102.89   15.00
   2  -4   1  104.49   15.10
  -2   4   1  124.99   15.10
  -2  -4  -1  108.59   15.70
  -2  -4  -1  100.39   15.50
   2  -5  -1   20.50    6.90
  -2   5  -1   13.00    8.10
   2  -5  -1    0.10    7.90
  -2   5  -1    9.80    6.10
  -2  -5   1    7.60    7.00
  -2  -5   1    5.20    7.10
  -2  -5   1    9.50    5.30
   2   5  -1   49.00   10.50
  -2   5   1    0.90    6.80
  -2   5   1    1.10    7.30
  -2  -5  -1    7.60    5.80
   2  -5   1    7.60    6.10
  -2  -5  -1    3.70    7.10
   2  -5   1    5.40    8.10
   2   6   1   39.20   11.00
  -2  -6   1   46.40   11.40
   2  -6  -1   27.80   11.80
  -2   6  -1   41.90   10.50
   2  -6  -1   54.39   10.40
  -2   6  -1   60.19   12.10
  -2  -6   1   44.60    9.20
   2   6  -1   51.29   13.30
  -2   6   1   38.30   12.30
  -2  -6  -1   38.20   11.20
  -2   6   1   63.69   11.60
   2  -6   1   60.99   10.50
  -2  -6  -1   64.79    9.90
   2  -6   1   35.30   11.90
  -2   7  -1   23.10   10.90
  -2  -7   1   40.80    9.80
   2  -7  -1   39.30   11.30
   2   7   1   32.00   11.20
   2  -7  -1   44.80   10.40
  -2  -7   1   17.60   10.70
  -2   7  -1   37.80   11.90
   2   7  -1   20.00   12.70
   2   7  -1   13.50   10.30
  -2  -7  -1   33.50   10.90
   2  -7   1   28.30   11.60
  -2   7   1   49.50   11.30
   2  -7   1   36.30    9.60
  -2   7   1   14.60   10.80
  -2  -7  -1   30.00    8.70
   2  -8  -1  -14.00   10.90
  -2   8  -1   -1.60   12.40
  -2   8  -1   10.50   12.00
  -2  -8   1   -3.20   10.80
   2   8   1  -14.30   12.30
   2  -8  -1   28.60    9.70
  -2  -8   1   16.10    9.50
   2   8  -1   -4.40   12.50
  -2  -8  -1   14.40   11.30
  -2  -8  -1   17.30    9.00
   2  -8   1   21.60   10.50
   2  -8   1    7.30   11.40
   2   8  -1   16.70   13.20
  -2   8   1    9.00   11.10
  -2   8   1   10.30   12.40
  -2  -9   1   13.20   10.60
   2  -9  -1    2.50   13.30
  -2   9  -1   10.50   16.20
  -2   9  -1    8.20   15.40
  -2  -9   1   -6.60   12.70
   2   9   1    9.90   16.50
   2  -9   1   -0.60   13.10
  -2   9   1   13.80   15.70
   2   9  -1   19.40   16.40
  -2  -9  -1    2.10   10.10
  -2   9   1    9.70   13.20
  -2  -9  -1   23.10   13.20
  -2 -10   1    0.50   13.70
  -2 -10   1    0.00   10.60
   2  10   1   36.10   21.70
  -2  10  -1    4.80   17.30
   2 -10  -1  -11.00   14.70
  -2  10  -1   22.30   15.60
   2 -10  -1   -5.00   10.30
   2  10  -1  -12.80   19.20
  -2 -10  -1   22.40   14.00
  -2 -10  -1   -3.40   10.20
  -2  10   1  -14.90   15.80
  -2  10   1   40.00   18.50
   2 -10   1   -4.70   11.90
  -2  11  -1   -0.50   19.50
   2 -11  -1    7.20   15.70
   2  11   1    2.70   22.20
   2 -11  -1    1.20   19.20
  -2 -11   1    0.60   13.90
  -2 -11   1   -5.70   12.90
  -2  11   1   29.70   19.90
   2 -11   1   20.40   15.50
   2 -11   1   24.60   15.30
  -2 -11  -1  -14.10   13.50
  -2 -11  -1   11.70   13.50
   2  11  -1   18.00   21.90
   2 -12  -1   -8.40   10.80
  -2 -12   1  -27.60   20.40
   2 -12  -1    3.70   15.50
   2 -12   1   -1.90   15.20
   2 -12   1    6.00   11.50
  -3   0  -1    5.00    3.10
  -3   0   1    2.40    2.70
   3   0  -1   -1.70    2.40
   3   0   1    1.70    2.20
  -3   0  -1    2.20    2.50
  -3   0   1    7.10    3.10
  -3   0  -1    5.20    3.50
  -3   0   1    2.90    3.80
  -3   1  -1   26.20    3.30
  -3  -1   1    9.20    3.50
  -3  -1   1   16.60    4.00
  -3  -1   1   11.70    3.90
   3  -1  -1   10.90    2.90
   3  -1  -1   10.30    3.10
   3  -1  -1   18.30    4.50
  -3   1  -1   12.90    4.60
  -3   1   1   16.20    4.10
   3  -1   1   18.20    4.40
  -3   1   1   12.00    2.80
  -3  -1  -1   12.30    3.70
  -3  -1  -1   12.00    3.80
   3  -1   1   19.80    3.00
  -3   1   1   10.40    2.90
  -3  -1  -1   12.70    3.70
  -3  -2   1   31.10    4.80
   3  -2  -1   34.80    6.30
  -3  -2   1   35.60    5.70
   3  -2  -1   27.10    4.90
  -3  -2   1   28.70    5.70
   3  -2  -1   40.70    5.60
  -3   2  -1   24.70    5.00
  -3   2  -1   43.60    6.40
  -3  -2  -1   43.00    6.00
  -3  -2  -1   34.70    5.80
  -3  -2  -1   37.20    5.20
   3  -2   1   39.30    5.40
   3  -2   1   20.40    5.90
  -3   2   1   31.50    5.20
  -3   2   1   45.40    6.40
  -3   2   1   37.30    5.10
  -3  -3   1  150.48   18.70
  -3   3  -1  120.89   18.80
   3  -3  -1  168.68   19.00
   3  -3  -1  136.99   20.00
  -3  -3   1  159.78   19.20
  -3  -3   1  158.58   19.30
  -3   3  -1  155.08   19.70
  -3  -3  -1  158.68   19.30
  -3  -3  -1  137.19   18.60
  -3   3   1  153.08   18.90
   3   3  -1  107.79   19.90
   3  -3   1  146.19   19.10
   3  -3   1  104.69   19.80
  -3   3   1  156.48   19.60
  -3  -3  -1  146.99   19.30
   3  -4  -1    5.90    4.30
  -3  -4   1    1.20    3.90
  -3   4  -1    5.90    6.60
   3  -4  -1    2.60    7.50
  -3  -4   1   10.80    5.90
  -3   4  -1   10.60    4.60
  -3  -4   1   13.70    6.00
  -3  -4  -1    2.40    4.00
  -3  -4  -1   12.10    6.40
  -3  -4  -1    8.40    5.80
   3  -4   1   10.50    4.60
   3   4  -1   -0.70    8.10
  -3   4   1    0.50    6.00
  -3   4   1   14.70    5.20
  -3   5  -1   61.09   11.60
  -3  -5   1   57.99   10.90
   3  -5  -1   48.40   11.40
  -3  -5   1   36.70    8.80
   3  -5  -1   45.10    9.60
  -3   5  -1   55.59    9.90
  -3  -5   1   69.19   10.70
  -3   5   1   71.49   10.20
   3   5  -1   45.60   12.90
  -3  -5  -1   67.19   11.20
   3  -5   1   60.19    9.90
  -3  -5  -1   56.69    9.20
   3  -5   1   48.10   11.20
  -3  -6   1   57.59   11.70
  -3   6  -1   56.99   12.20
   3  -6  -1   68.99   10.70
  -3  -6   1   55.99    9.80
   3  -6  -1   42.30   12.40
  -3   6  -1   50.99   10.80
  -3  -6   1   53.19   11.60
   3   6   1   31.30   11.20
   3  -6   1   53.99   10.90
  -3   6   1   60.99   11.70
  -3  -6  -1   50.89    9.40
  -3  -6  -1   37.90   11.70
   3   6  -1   46.20   14.00
  -3   6   1   45.20   11.10
   3  -6   1   39.60   12.10
  -3  -7   1   -3.20   10.30
   3   7   1   23.50   10.60
   3  -7  -1   27.80   10.90
  -3   7  -1   19.10   10.00
  -3  -7   1   20.00    8.10
   3  -7  -1    9.20    8.40
  -3   7  -1   19.50   11.00
   3  -7   1   15.30   11.50
  -3  -7  -1   -1.40   10.60
   3  -7   1   11.60    8.60
   3   7  -1   28.30   10.60
  -3   7   1   15.40   10.30
  -3   7   1   28.90   10.70
  -3  -7  -1   18.60    8.00
  -3  -8   1  -11.60    8.20
   3  -8  -1   -1.40   11.50
  -3  -8   1    7.00   11.30
   3   8   1   10.00   12.80
   3  -8  -1  -14.70    9.30
  -3   8  -1  -10.90   12.20
  -3   8  -1   15.90   11.80
   3  -8   1   15.50    9.40
  -3   8   1   -7.00   11.40
   3   8  -1   17.50   12.70
  -3   8   1    3.70   12.00
   3  -8   1    8.10   12.00
  -3  -8  -1   -1.40   10.90
  -3  -8  -1    2.20    8.40
  -3  -9   1   -4.80    9.90
   3   9   1    5.90   16.40
   3  -9  -1   -5.80   13.70
  -3  -9   1  -23.60   12.60
  -3   9  -1  -12.80   14.30
  -3   9  -1   -7.90   14.20
   3  -9  -1   17.50   11.70
   3  -9   1    5.50   12.20
   3  -9   1    0.10   13.40
  -3  -9  -1    8.90   10.10
  -3   9   1   17.70   15.10
   3   9  -1    1.20   16.60
  -3   9   1   -0.20   17.60
  -3  -9  -1    4.90   13.10
   3 -10  -1    8.50   11.50
   3  10   1   21.00   21.00
  -3  10  -1   18.30   16.90
  -3 -10   1    0.00   13.60
  -3  10  -1   15.20   16.30
   3 -10  -1  -14.10   14.50
  -3 -10   1   -8.00   11.60
  -3  10   1   -6.20   14.20
  -3 -10  -1    5.00   13.70
  -3 -10  -1   -3.20   15.20
   3 -10   1    5.50   14.90
   3  10  -1  -18.70   18.80
  -3  10   1  -31.00   15.70
   3  11   1  -14.10   22.50
  -3  11  -1   35.10   19.50
   3 -11  -1   11.50   12.80
  -3 -11   1   -0.50   13.90
  -3 -11   1   17.50   11.60
   3 -11  -1   -8.40   15.50
   3 -11   1   29.60   16.30
  -3 -11  -1    0.70   12.10
  -3 -11  -1   -8.70   13.80
   3 -11   1    0.10   10.70
   3  11  -1  -19.50   22.20
  -4   0  -1  710.23   86.79
  -4   0   1  694.93   86.59
  -4   0   1  710.03   86.59
  -4   0   1  682.63   86.79
  -4   0  -1  717.13   86.69
  -4  -1   1 1250.67  149.79
  -4   1  -1 1263.77  149.69
  -4   1  -1 1207.48  149.99
   4  -1  -1 1207.08  149.69
   4  -1  -1 1253.77  149.69
  -4  -1   1 1154.58  149.79
   4  -1  -1 1182.68  149.88
  -4  -1   1 1258.47  149.88
  -4  -1  -1 1255.37  149.88
   4  -1   1 1255.17  149.69
  -4   1   1 1166.98  149.88
   4  -1   1 1182.88  149.88
  -4  -1  -1 1253.67  149.88
  -4   1   1 1234.58  149.69
  -4   1   1 1172.48  149.69
  -4  -1  -1 1188.58  149.79
  -4   2  -1    6.20    4.60
  -4   2  -1    7.60    3.70
  -4  -2   1    7.00    4.10
  -4  -2   1    2.30    2.20
  -4  -2   1    3.40    3.50
   4  -2  -1    6.00    2.80
   4  -2  -1   12.00    4.70
  -4  -2  -1    9.40    3.90
  -4   2   1   10.80    4.60
  -4  -2  -1    0.10    4.00
   4  -2   1   14.90    4.90
   4  -2   1    4.60    2.70
   4   2  -1   25.10    4.70
   4  -3  -1  588.44   69.29
  -4   3  -1  549.25   69.19
  -4  -3   1  577.94   68.99
  -4   3  -1  576.14   69.59
   4  -3  -1  519.85   69.59
  -4  -3   1  583.34   69.29
  -4  -3   1  577.24   69.39
  -4  -3  -1  555.14   68.99
  -4  -3  -1  561.34   69.39
  -4  -3  -1  565.04   69.29
   4   3  -1  498.05   69.49
   4  -3   1  514.05   69.49
  -4   3   1  577.44   69.49
   4  -3   1  595.64   69.29
  -4   3   1  533.75   69.19
  -4  -4   1  310.67   40.40
  -4  -4   1  354.76   41.10
   4  -4  -1  307.07   40.90
  -4  -4   1  329.67   41.00
   4  -4  -1  303.57   41.60
  -4   4   1  330.17   40.60
  -4  -4  -1  306.17   40.40
   4   4  -1  335.37   42.10
  -4   4   1  310.97   41.20
   4  -4   1  340.97   41.80
  -4  -4  -1  327.47   41.10
   4  -4   1  303.47   40.90
  -4  -4  -1  352.26   41.20
   4  -5  -1   58.49   10.60
  -4  -5   1   56.19   11.60
  -4   5  -1   78.99   10.80
  -4  -5   1   76.49   11.70
  -4  -5   1   70.19   10.10
  -4   5  -1   74.19   12.70
   4  -5  -1   40.80   12.00
  -4  -5  -1   61.59   11.60
   4  -5   1   63.89   10.70
  -4  -5  -1   44.10    9.90
   4  -5   1   70.09   13.20
  -4  -5  -1   70.09   12.20
  -4   5   1   72.89   11.00
   4   5  -1   65.69   14.60
  -4   5   1   62.49   11.80
  -4   6  -1  127.49   20.00
   4  -6  -1  167.38   20.70
  -4   6  -1  160.18   21.60
  -4  -6   1  146.89   21.20
  -4  -6   1  106.59   19.80
   4  -6  -1  110.29   20.30
  -4  -6   1  133.99   19.50
  -4  -6  -1  140.29   19.30
   4  -6   1  117.09   20.40
  -4   6   1  137.99   19.20
   4   6  -1  121.09   21.40
  -4  -6  -1  114.79   19.80
   4  -6   1  163.88   20.60
  -4   6   1  146.39   21.30
   4  -7  -1  217.08   28.30
   4   7   1  130.79   27.60
  -4   7  -1  173.48   26.50
  -4   7  -1  141.99   24.00
  -4  -7   1  195.08   26.60
  -4  -7   1  208.08   24.80
   4  -7   1  219.98   28.00
  -4  -7  -1  154.58   24.90
  -4   7   1  237.78   26.40
  -4  -7  -1  168.28   24.80
   4  -7   1  102.19   24.80
  -4  -8   1   -2.40   11.40
  -4   8  -1   15.60   11.40
   4  -8  -1  -14.40   11.50
  -4  -8   1   14.90    8.80
   4  -8  -1   -1.50    9.30
  -4   8  -1   22.90   13.70
   4   8   1    8.80   12.80
   4   8  -1   -2.00   12.00
  -4  -8  -1   -3.50    7.90
  -4   8   1  -13.20   11.10
   4  -8   1    3.40   10.20
  -4  -8  -1    8.70   11.20
   4  -8   1    7.00   12.20
  -4   8   1   -6.70   12.40
  -4  -9   1   11.30    9.60
   4  -9  -1    7.20   11.40
   4  -9  -1   16.70   14.50
  -4   9  -1   -1.00   14.00
   4   9   1    7.20   17.40
  -4   9  -1   -7.60   13.00
  -4  -9   1   10.70   13.50
   4  -9   1   15.10   12.20
   4  -9   1   10.10   14.20
  -4   9   1   22.70   14.00
   4   9  -1   16.20   17.30
  -4  -9  -1   11.30   10.50
  -4  -9  -1   14.30   13.20
  -4   9   1    2.10   14.80
  -4  10  -1   17.40   18.20
   4  10   1   34.50   22.10
  -4 -10   1   11.30   11.50
   4 -10  -1   22.40   15.60
   4 -10  -1   14.00   11.80
  -4 -10   1   26.70   14.70
  -4 -10  -1    3.80   11.50
   4 -10   1  -16.00   14.80
   4  10  -1  -15.70   22.80
   4 -10   1   10.50   12.90
  -4 -10  -1  -11.50   20.00
  -4  10   1   21.30   15.70
   4 -11  -1   -0.20   12.00
  -4 -11   1    2.60   11.10
  -4 -11   1   23.80   14.60
   4 -11  -1   -6.10   15.80
   4  11   1    4.10   23.10
  -4 -11  -1    4.10   10.70
   4  11  -1    6.10   22.70
  -4 -11  -1  -14.50   13.60
  -4  11   1    2.60   17.30
   4 -11   1   -6.10   13.30
   4 -11   1  -10.60   15.80
  -5   0  -1    2.40    3.60
  -5   0   1   -1.20    4.20
  -5   0   1    2.00    3.00
  -5   0  -1    1.10    2.90
  -5   0  -1    8.10    4.50
   5  -1  -1   44.40    8.10
  -5  -1   1   74.99    8.70
  -5   1  -1   51.59    8.40
  -5  -1   1   64.39    9.30
  -5  -1   1   58.89    8.60
  -5   1  -1   57.79    7.90
   5  -1  -1   40.60    7.50
  -5  -1  -1   64.89    8.40
   5  -1   1   52.09    7.50
   5  -1   1   50.19    8.30
  -5   1   1   60.29    8.70
  -5   1   1   46.50    7.50
  -5   1   1   56.49    7.80
  -5  -1  -1   50.99    7.90
  -5  -1  -1   61.49    8.20
  -5  -2   1   25.70    5.80
  -5   2  -1   26.60    6.90
   5  -2  -1   15.70    6.90
  -5  -2   1   31.40    6.10
   5  -2  -1   56.29    6.90
  -5   2  -1   22.40    5.20
  -5  -2  -1   38.40    6.00
  -5   2   1   27.30    6.20
   5  -2   1   51.19    6.90
  -5  -2  -1   31.30    5.80
  -5   2   1   24.50    5.10
  -5  -2  -1   31.30    6.20
  -5  -3   1   18.80    3.40
   5   3   1   -5.60    5.30
  -5   3  -1   16.90    7.00
   5  -3  -1   13.10    4.00
  -5   3  -1    2.50    4.20
   5  -3  -1    3.70    6.50
  -5  -3   1   16.60    4.90
  -5  -3   1   15.70    6.10
  -5  -3  -1   20.40    5.10
  -5  -3  -1   20.00    6.70
  -5   3   1    5.20    3.80
  -5   3   1   19.60    6.50
   5   3  -1   -2.50    5.60
  -5  -3  -1   10.80    3.30
   5  -3   1   12.70    4.30
  -5   4  -1    5.10    5.00
  -5  -4   1   11.20    6.50
   5  -4  -1   -1.70    8.00
   5  -4  -1    3.10    5.00
  -5  -4   1   12.60    6.10
  -5   4  -1    4.40    7.30
  -5  -4   1    5.40    4.10
  -5   4   1    1.60    7.00
  -5   4   1   10.30    5.20
   5   4  -1    5.80    8.60
   5  -4   1    9.00    5.30
  -5  -4  -1    5.90    4.10
  -5  -4  -1    4.30    6.80
   5  -4   1  -20.90    7.40
  -5  -5   1  180.48   23.80
  -5  -5   1  177.58   25.50
  -5   5  -1  177.08   26.10
   5  -5  -1  170.08   27.00
   5  -5  -1  170.58   24.80
  -5  -5   1  180.08   25.20
  -5   5   1  194.98   25.60
   5  -5   1  190.78   27.00
  -5  -5  -1  149.99   25.60
   5   5  -1  194.68   27.90
  -5  -5  -1  168.08   25.40
  -5  -5  -1  176.68   23.80
   5  -5   1  202.28   24.90
   5  -6  -1   18.10    7.70
  -5  -6   1    6.50    5.90
  -5   6  -1   19.90   10.20
  -5  -6   1   -2.10    8.80
   5  -6  -1   10.90   10.60
  -5  -6   1    9.10    9.10
  -5  -6  -1    5.50    9.10
  -5   6   1   -3.10    7.80
   5  -6   1   18.20   10.10
  -5   6   1    1.40    9.50
  -5  -6  -1    5.50    5.80
   5  -6   1   14.20    7.30
   5  -7  -1   -7.10   11.20
   5  -7  -1    3.70    8.70
  -5   7  -1    9.20   11.70
   5   7   1    8.00   10.40
  -5   7   1    9.00   11.00
  -5  -7  -1   18.20    7.60
  -5   7   1   48.00   10.10
  -5  -7  -1    4.90   10.50
   5  -7   1   15.90   12.00
   5  -7   1    8.90    9.20
   5  -8  -1   -2.40   12.50
  -5  -8   1   -1.20    8.50
   5  -8  -1   11.10   10.10
  -5   8  -1   24.30   13.00
   5   8   1    6.10   13.20
  -5  -8   1  -11.80   11.60
  -5  -8  -1   -1.30    8.20
   5  -8   1   -0.60   13.00
   5  -8   1    4.70    9.70
  -5   8   1    5.90   12.00
  -5   8   1   26.40   11.00
  -5  -8  -1  -13.90   11.40
  -5  -9   1    3.10    9.80
   5  -9  -1   -0.90   15.20
  -5  -9   1   22.20   13.70
  -5   9  -1   12.50   16.80
   5  -9  -1    5.40   12.30
   5   9   1    2.90   17.10
  -5  -9  -1  -13.70   13.00
   5   9  -1   13.10   17.00
  -5   9   1   13.70   15.80
   5  -9   1    3.10   14.90
   5  -9   1   -5.70   11.30
  -5  -9  -1    2.60    9.80
  -5   9   1   13.30   12.80
   5 -10  -1   -9.30   15.20
  -5  10  -1  -17.90   17.70
   5  10   1    4.60   20.50
  -5 -10   1  -17.30   13.70
  -5 -10   1    3.70   10.40
   5 -10  -1  -14.50   10.70
   5 -10   1  -12.40   15.60
  -5  10   1  -10.40   15.20
  -5 -10  -1    0.60   10.40
   5 -10   1   11.50   13.50
  -5 -10  -1   22.70   18.20
   5  10  -1   27.50   20.30
  -5 -11   1    0.40   11.20
  -5 -11   1  -26.70   13.10
   5 -11  -1   -4.30   16.00
  -5  11  -1  -12.20   17.10
   5  11   1  -12.10   23.40
  -5 -11  -1   -2.70   13.90
  -5 -11  -1   17.80   11.70
   5 -11   1    8.70   16.80
  -5  11   1    3.00   16.70
   5  11  -1   58.09   22.90
  -6   0  -1  726.83   91.79
  -6   0  -1  760.92   91.79
  -6   0   1  733.43   91.79
  -6   0  -1  728.23   91.49
  -6   0   1  762.42   91.59
  -6   1  -1 1417.76  167.08
  -6  -1   1 1363.96  167.28
  -6   1  -1 1312.87  167.48
   6  -1  -1 1355.26  167.38
  -6  -1   1 1404.16  167.28
  -6  -1   1 1345.27  167.38
   6  -1   1 1296.87  167.38
  -6  -1  -1 1419.76  167.38
  -6   1   1 1300.27  167.48
  -6   1   1 1370.76  167.08
  -6  -1  -1 1401.46  167.38
  -6  -1  -1 1339.57  167.28
  -6   1   1 1338.17  167.08
  -6   2  -1  353.16   43.60
   6  -2  -1  341.17   43.50
   6  -2  -1  364.36   44.20
  -6  -2   1  322.77   43.80
  -6  -2   1  347.57   43.90
  -6  -2   1  349.07   43.70
  -6   2  -1  369.16   46.40
  -6  -2  -1  344.27   43.90
   6  -2   1  359.96   44.20
  -6   2   1  372.46   45.00
   6  -2   1  350.26   43.50
  -6  -2  -1  344.97   43.80
  -6  -2  -1  362.26   43.90
  -6   2   1  335.57   43.60
  -6  -3   1   89.79   12.50
   6  -3  -1   90.39   13.50
  -6   3  -1   93.49   13.60
  -6  -3   1   76.69   12.70
   6   3   1   69.69   12.60
   6  -3  -1   91.79   12.40
  -6   3  -1   89.29   12.70
   6  -3   1   74.69   13.10
  -6  -3  -1   84.39   13.00
   6   3  -1   83.09   13.00
  -6   3   1  102.79   12.70
  -6  -3  -1   97.99   12.80
  -6   3   1   81.19   13.00
   6  -3   1   77.79   12.60
  -6  -4   1   46.80   10.30
  -6   4  -1   50.49    9.70
  -6   4  -1   64.29   11.10
   6   4   1   34.70   11.00
   6  -4  -1   51.59    8.90
  -6  -4   1   47.20    7.70
   6  -4  -1   28.10   11.10
   6  -4   1   50.39    8.90
   6  -4   1   49.00   11.20
   6   4  -1   24.10   11.30
  -6  -4  -1   66.89    9.70
  -6  -4  -1   55.99   10.50
  -6  -4  -1   54.29    7.90
  -6   4   1   74.09   11.00
  -6   4   1   50.69    9.50
  -6  -5   1   77.99   13.80
   6  -5  -1   78.59   13.40
  -6  -5   1   74.99   14.10
   6  -5  -1   83.79   15.30
  -6  -5   1  101.59   13.00
  -6   5  -1   82.99   15.00
   6   5  -1   89.39   17.00
  -6  -5  -1   97.09   14.10
  -6   5   1   94.89   14.60
  -6  -5  -1   95.59   14.70
   6  -5   1   73.79   13.20
   6  -5   1   76.89   15.50
  -6  -5  -1   85.89   13.00
   6  -6  -1   13.20    7.70
  -6  -6   1   10.50    8.60
  -6   6  -1   21.00   10.20
   6  -6  -1   21.40   10.50
  -6  -6   1   13.20    6.00
  -6  -6   1   15.30    9.60
  -6  -6  -1   11.20    8.80
   6   6  -1   13.40   13.10
  -6  -6  -1   16.60    6.20
   6  -6   1    6.10   10.20
  -6   6   1    3.60    9.50
   6  -6   1   -1.80    7.40
   6  -7  -1   91.49   14.70
  -6  -7   1   76.99   15.30
  -6  -7   1   84.79   12.90
   6  -7  -1   58.19   16.40
  -6   7  -1   48.40   18.30
   6   7   1   61.59   15.90
  -6   7   1   91.59   17.10
  -6  -7  -1   88.39   13.00
  -6  -7  -1   92.79   15.60
   6  -7   1   65.19   16.60
   6  -7   1   85.29   15.10
  -6  -8   1   -1.50    8.10
  -6   8  -1   -6.90   13.10
   6  -8  -1    7.20   14.10
  -6  -8   1   14.80   11.70
   6   8   1  -17.20   12.70
   6  -8  -1    7.30   10.00
   6   8  -1   20.60   14.20
  -6  -8  -1    3.80    7.90
   6  -8   1   -1.90   10.10
   6  -8   1   -0.20   14.10
  -6  -8  -1   -8.90   11.60
  -6   8   1    5.20   13.70
  -6  -9   1   17.70    9.70
   6   9   1   -5.40   17.20
   6  -9  -1    5.80   13.30
  -6  -9   1   12.80   13.30
  -6   9  -1   11.30   15.30
   6   9  -1  -20.10   17.10
   6  -9   1   -6.20   22.20
  -6  -9  -1   22.70   13.80
  -6  -9  -1    4.50    9.30
   6  -9   1   15.70   14.80
  -6   9   1   34.80   15.10
  -6 -10   1   -5.40   17.50
   6  10   1   28.60   20.80
  -6  10  -1  -10.00   16.30
  -6 -10   1   -1.00   10.20
   6 -10  -1   21.00   17.10
   6 -10   1   15.90   16.90
  -6 -10  -1   -4.40   10.00
  -6 -10  -1    6.00   14.10
   6  10  -1   -6.60   20.80
  -6  10   1    2.80   14.50
  -6  11  -1   99.09   20.50
   6  11   1   -6.20   23.60
   6 -11  -1  -26.30   15.30
  -6 -11   1    2.60   11.10
  -6 -11   1  -12.50   13.80
  -6  11   1    0.20   18.20
   6  11  -1   -5.50   23.20
  -6 -11  -1   23.20   14.60
   6 -11   1   23.90   17.30
  -6 -11  -1   12.10   10.90
  -7   0  -1   -7.40    4.40
  -7   0  -1   -5.30    5.50
  -7   0   1    3.10    5.30
  -7   0   1   -8.70    3.70
  -7   0  -1    0.50    3.90
  -7   1  -1   89.89   13.20
   7  -1  -1  102.59   14.80
  -7   1  -1  101.29   15.50
  -7  -1   1   88.19   14.90
  -7  -1   1  108.59   14.40
  -7   1  -1  103.29   13.30
  -7  -1   1  109.09   14.30
  -7   1   1   97.59   15.40
  -7  -1  -1  101.19   14.20
  -7   1   1   99.99   13.30
  -7  -1  -1   99.89   14.40
   7  -1   1   94.79   14.10
  -7  -1  -1  100.29   15.10
  -7   1   1  100.99   13.40
  -7  -2   1  458.75   62.59
   7  -2  -1  450.25   62.49
  -7   2  -1  509.15   62.59
  -7  -2   1  522.35   62.39
  -7  -2   1  511.15   62.19
  -7  -2  -1  509.15   62.29
  -7   2   1  522.45   62.59
   7  -2   1  481.65   62.59
  -7   2   1  494.15   62.59
  -7  -2  -1  529.85   62.29
  -7  -3   1   74.19   11.20
   7  -3  -1   64.39   10.10
   7  -3  -1   58.79   11.90
  -7   3  -1   67.19   11.80
  -7   3  -1   66.89   10.30
  -7  -3   1   62.09   11.30
   7   3   1   65.79   11.70
  -7   3   1   65.89   11.60
   7  -3   1   63.49   12.00
  -7  -3  -1   74.89   11.30
  -7  -3  -1   71.19   11.70
  -7   3   1   68.69   10.40
   7   3  -1   61.89   11.70
   7  -3   1   79.29   10.40
  -7  -4   1   28.20    8.40
   7   4   1    7.50    9.40
   7  -4  -1   19.70    9.50
   7  -4  -1   18.10    5.70
  -7  -4   1   -5.50    6.90
  -7   4  -1   25.80    9.20
  -7   4   1   10.70    8.20
   7  -4   1   12.80    9.90
  -7  -4  -1   19.20    8.40
  -7  -4  -1   17.20    7.60
   7  -4   1    4.70    5.70
   7   4  -1   10.40   10.20
  -7  -5   1   11.40    7.50
  -7  -5   1    1.40    8.30
  -7  -5   1    4.80    4.80
  -7   5  -1   12.40    6.10
   7  -5  -1    8.70    6.30
  -7   5  -1   14.60    9.60
   7  -5  -1   14.60   10.50
  -7  -5  -1   12.70    7.50
   7   5  -1   13.60   11.60
  -7  -5  -1    5.90    4.80
   7  -5   1    8.90   10.00
  -7  -5  -1    4.10    8.70
  -7   5   1    5.40    5.70
   7  -5   1   11.70    6.70
  -7   5   1   -0.10    8.30
  -7  -6   1    2.40    5.70
  -7  -6   1    8.80    8.50
  -7  -6   1   15.70    9.90
   7  -6  -1   -6.20   10.20
  -7   6  -1    1.20   10.70
   7  -6  -1   16.90    7.50
   7   6  -1   29.50   17.90
   7  -6   1   13.10   11.50
  -7  -6  -1    1.70    5.60
  -7   6   1    3.20    9.80
  -7  -6  -1    1.90    8.50
   7  -6   1   11.10    7.50
   7  -7  -1    6.40   12.30
  -7  -7   1    6.90    6.40
   7   7   1   14.50   11.10
   7  -7  -1   -0.10    8.20
  -7   7  -1   13.30   11.80
  -7  -7   1    5.10    9.60
  -7  -7  -1   -3.20    6.30
  -7  -7  -1    7.00   11.90
   7  -7   1    3.00   12.00
  -7   7   1   10.10   11.40
   7  -7   1   -9.90    7.90
   7  -8  -1   24.10   15.50
  -7  -8   1   13.30    8.50
  -7  -8   1    5.50   12.00
  -7   8  -1   12.40   14.50
   7   8   1   41.40   15.10
   7  -8   1    5.70   15.00
  -7  -8  -1   17.20    8.30
  -7  -8  -1   15.40   12.70
   7   8  -1   10.00   14.40
  -7   8   1   -1.90   13.30
  -7   9  -1    1.60   15.80
   7   9   1   -7.00   17.80
   7  -9  -1   16.30   16.20
  -7  -9   1    0.00    9.10
  -7  -9   1   -1.90   13.30
   7   9  -1   -7.00   17.50
  -7   9   1    6.40   14.70
   7  -9   1   15.10   16.50
  -7  -9  -1   15.90   13.80
  -7  -9  -1   14.10    9.30
   7  10   1   13.60   21.00
  -7 -10   1  -12.10   13.30
  -7  10  -1    9.60   19.50
   7 -10  -1   12.40   16.60
  -7 -10   1    1.50   10.10
  -7 -10  -1   -1.70   14.30
   7 -10   1  -20.70   16.20
  -7 -10  -1   -2.80    9.70
  -7  10   1   -0.80   18.10
   7  10  -1    4.80   20.80
   7 -11  -1   -5.10   16.50
  -7 -11   1   -4.70   13.50
  -7 -11   1   17.30   10.60
  -7  11  -1   33.00   20.10
  -7 -11  -1   11.10   14.20
   7 -11   1   -8.60   17.50
  -7 -11  -1  -19.10   10.20
   7  11  -1  -34.30   34.30
  -7  11   1  -26.80   19.00
  -8   0   1  223.88   29.30
  -8   0  -1  212.88   29.30
  -8   0  -1  233.18   30.50
  -8   0   1  211.28   30.30
   8   0  -1  284.47   30.60
  -8   1  -1   16.70    4.30
  -8  -1   1   22.60    6.40
  -8   1  -1   13.50    4.60
  -8  -1   1   13.00    6.10
  -8   1  -1   14.90    7.70
  -8  -1   1   23.30    7.20
   8  -1  -1   18.00    6.80
  -8  -1  -1   25.40    7.40
  -8  -1  -1   25.10    6.10
  -8  -1  -1    6.80    6.30
  -8   1   1   11.90    4.70
   8  -1   1   13.60    6.80
  -8   1   1   14.20    4.30
  -8   1   1   22.30    7.80
  -8  -2   1   73.39   11.70
  -8  -2   1   81.59   12.10
  -8  -2   1   85.39   12.70
  -8   2  -1   67.69   10.50
   8  -2  -1   81.29   12.50
  -8   2  -1   50.89   12.20
  -8   2   1   52.79   12.30
   8  -2   1   98.99   12.60
  -8  -2  -1   84.29   11.80
  -8   2   1   78.39   10.60
  -8  -2  -1   68.49   11.90
  -8  -2  -1   65.19   11.80
  -8   3  -1   30.90    9.00
  -8  -3   1   41.40    8.90
   8  -3  -1   22.10    9.00
   8  -3  -1   42.30    9.80
  -8   3  -1   11.10    6.20
  -8  -3   1   18.60    8.00
  -8  -3  -1   11.40    7.60
  -8   3   1   45.90    9.40
  -8  -3  -1   26.70    8.70
  -8   3   1   16.10    6.20
   8   3  -1   63.29   10.40
   8  -3   1   38.50    9.60
  -8  -4   1  132.59   19.60
  -8   4  -1  133.29   20.90
  -8   4  -1  144.29   18.90
   8  -4  -1  108.99   19.70
   8  -4  -1  125.79   19.70
  -8  -4   1  162.18   20.60
  -8  -4  -1  173.28   20.80
  -8   4   1  125.69   20.50
   8  -4   1  141.59   20.70
  -8  -4  -1  125.39   19.70
  -8   4   1  129.79   18.80
   8  -4   1  116.99   20.00
  -8   5  -1    9.60    6.00
  -8   5  -1    9.60    9.30
   8  -5  -1   13.40   10.60
   8  -5  -1   11.90    6.60
  -8  -5   1   20.60    9.60
  -8  -5   1   18.10    7.90
  -8  -5  -1   18.30    9.60
   8  -5   1    4.10   10.50
  -8   5   1   10.80    5.80
   8   5  -1   24.60   11.50
  -8  -5  -1    7.10    7.90
   8  -5   1   11.50    6.40
  -8   5   1    3.00    9.00
  -8  -6   1   15.50   10.70
  -8  -6   1   22.80    9.30
   8  -6  -1   -6.20   11.60
  -8   6  -1   17.50   11.10
  -8  -6   1   11.00    6.00
   8  -6   1   20.60    8.00
  -8  -6  -1   10.10    5.80
   8   6  -1   18.30   13.40
  -8   6   1    2.60   10.30
   8  -6   1    5.20   11.60
  -8  -6  -1   13.10    9.40
   8  -7  -1    1.90   12.80
   8   7   1   -5.70   11.40
  -8   7  -1   -3.60   12.10
  -8  -7   1    4.90    6.70
  -8  -7   1  -20.40   10.40
  -8  -7  -1    8.70    6.80
  -8   7   1  -13.40   11.40
   8  -7   1   16.70   13.40
  -8  -7  -1    1.20   10.50
   8  -8  -1   -1.90   14.80
  -8   8  -1    1.30   15.40
  -8  -8   1    5.30    8.00
   8   8   1   -3.00   14.80
  -8  -8   1  -10.20   11.70
   8  -8   1   -6.60   15.00
  -8  -8  -1    4.50    7.80
  -8   8   1   -4.30   13.40
   8   8  -1    1.00   14.70
  -8  -8  -1  -13.70   11.50
   8   9   1  -10.60   17.80
  -8  -9   1   11.50    8.90
  -8  -9   1   29.10   13.10
   8  -9  -1   -3.90   15.90
   8  -9   1  -12.60   16.20
  -8  -9  -1   -6.60    8.30
   8   9  -1   -0.30   17.90
  -8   9   1  -21.50   15.10
  -8  -9  -1    8.60   13.50
   8 -10  -1   26.60   17.30
  -8 -10   1   17.00    9.90
   8  10   1  -15.80   19.90
  -8  10  -1   46.90   20.10
  -8 -10   1   -0.30   13.70
  -8 -10  -1    0.90   14.40
  -8 -10  -1   -5.40    9.20
   8 -10   1   26.90   18.00
  -8  10   1   12.30   17.30
   8  10  -1   -0.70   20.80
  -9   0   1   -5.70    7.50
   9   0  -1    0.00    6.20
  -9   0  -1   -1.20    5.50
  -9   0   1    0.60    5.50
  -9   0  -1   -3.90    7.50
  -9   1  -1   22.20    8.70
  -9  -1   1   17.00    7.90
   9  -1  -1   19.80    7.30
  -9  -1   1   13.80    6.70
  -9  -1   1   10.70    6.60
  -9   1  -1   13.10    5.20
  -9  -1  -1    5.40    7.80
   9  -1   1   16.70    7.80
  -9   1   1   18.90    8.90
  -9   1   1   17.00    5.20
  -9  -1  -1   15.20    7.30
  -9  -1  -1   14.40    6.90
  -9   2  -1  557.34   71.39
  -9  -2   1  573.44   70.79
  -9   2  -1  585.14   70.29
  -9  -2   1  580.24   71.09
   9  -2  -1  515.25   71.19
  -9  -2   1  595.04   70.89
  -9  -2  -1  578.34   70.89
  -9  -2  -1  575.04   70.99
  -9  -2  -1  569.94   70.99
  -9   2   1  593.34   70.29
   9  -2   1  463.35   71.09
  -9   2   1  600.04   71.39
   9  -3  -1  105.69   19.80
  -9  -3   1  169.08   20.60
  -9   3  -1  136.79   21.10
  -9  -3   1  146.79   20.10
  -9   3  -1  130.59   19.10
  -9   3   1  148.49   21.20
  -9   3   1  135.19   19.00
  -9  -3  -1  158.88   20.80
  -9  -3  -1  148.39   20.00
   9  -3   1  119.99   20.10
   9  -4  -1   28.00    6.60
   9  -4  -1   44.60   10.70
   9   4   1   30.00   10.10
  -9   4  -1   23.80    7.00
  -9  -4   1   41.30    9.90
  -9  -4   1   40.90    8.70
  -9   4  -1   33.20   10.10
  -9   4   1   36.10    7.20
   9   4  -1   25.60   10.20
  -9  -4  -1   30.30   10.00
  -9   4   1   37.60   10.50
  -9  -4  -1   30.70    8.80
   9  -4   1   29.00   10.80
   9  -4   1   24.10    6.80
  -9  -5   1  156.08   22.10
   9  -5  -1  126.39   21.50
  -9   5  -1  116.19   19.40
  -9   5  -1  137.89   21.10
  -9  -5   1  135.89   20.60
  -9  -5  -1  134.39   21.30
  -9  -5  -1  133.99   19.90
  -9   5   1  129.99   19.50
   9  -5   1  145.29   21.70
  -9   5   1  155.18   22.40
   9   5  -1  168.58   24.00
  -9   6  -1    3.90   11.30
  -9  -6   1    3.70   11.00
  -9  -6   1  -11.00    8.60
   9  -6  -1    2.40   11.80
  -9  -6  -1    6.50    9.20
   9  -6   1   -5.10   11.60
  -9   6   1    5.90   11.10
  -9  -7   1    7.50    6.30
   9  -7  -1   -9.90   13.30
   9   7   1   11.50   13.00
  -9   7  -1   -3.70   12.80
  -9  -7   1   12.00    6.50
  -9  -7   1   -9.50    9.80
  -9   7   1  -11.70   12.00
   9  -7   1    2.50   13.60
  -9  -7  -1   -5.00   10.30
  -9  -7  -1   -8.30    6.10
  -9   8  -1   37.80   16.10
   9  -8  -1    3.50   20.20
   9   8   1   56.39   18.50
  -9  -8   1   24.70    8.40
  -9  -8   1   35.30   12.40
  -9  -8   1   41.00   13.40
  -9  -8  -1    4.90   13.40
   9  -8   1   10.90   20.20
  -9   8   1   57.99   16.80
  -9  -8  -1   24.00   10.90
   9   8  -1   -1.10   18.80
  -9   9  -1    0.30   16.90
  -9  -9   1    4.00    8.40
  -9  -9   1   -1.60   13.10
   9   9   1  -13.50   18.00
   9  -9  -1  -21.90   16.00
   9  -9   1    9.30   16.90
  -9  -9  -1   -0.50   14.40
  -9  -9  -1   13.10    8.80
   9   9  -1    3.80   18.20
  -9   9   1    2.40   16.70
  -9 -10   1   -7.10   12.80
  -9  10  -1   -0.90   16.30
  -9 -10   1   17.80    9.30
   9  10   1   20.50   22.00
   9 -10  -1   -1.70   17.40
   9 -10   1  -10.20   16.90
  -9  10   1   30.70   16.90
  -9 -10  -1   -4.20   13.90
  -9 -10  -1   -4.90    8.90
   9  10  -1  -10.30   23.00
 -10   0  -1   32.00    9.50
 -10   0   1   24.90    9.30
 -10   0   1   41.30    9.20
 -10   0  -1   29.60    7.20
  10   0   1   18.00    8.40
  10   0  -1   19.00    8.10
 -10   1  -1   16.30    8.80
 -10  -1   1   24.60    8.10
 -10  -1   1   14.90    6.60
 -10   1  -1   14.80    5.30
  10  -1  -1    2.70    7.30
 -10  -1  -1   16.00    8.20
  10  -1   1   10.10    7.80
 -10  -1  -1   22.00    7.10
 -10   1   1   12.30    5.30
 -10  -1  -1   28.90    7.60
 -10   1   1   -4.30    8.30
 -10   2  -1  424.26   55.09
 -10  -2   1  430.56   54.69
 -10   2  -1  451.65   53.79
 -10  -2   1  442.46   54.49
  10  -2  -1  462.65   54.89
 -10  -2   1  441.96   54.49
 -10   2   1  388.76   54.99
 -10  -2  -1  433.06   54.49
 -10  -2  -1  431.16   54.59
  10  -2   1  411.76   54.79
 -10   2   1  443.86   53.69
 -10  -2  -1  397.06   54.69
  10  -3  -1    8.60    8.80
 -10  -3   1   18.90    8.70
 -10   3  -1   35.50    9.90
 -10   3  -1   15.00    5.70
 -10  -3   1   -0.70    7.10
 -10   3   1   13.70    9.50
 -10  -3  -1   33.40    8.20
 -10   3   1    5.00    5.40
  10  -3   1   21.80    9.20
 -10  -3  -1   17.50    8.40
  10   4   1   36.50   11.50
 -10   4  -1   47.60   12.10
 -10   4  -1   43.20    8.30
 -10  -4   1   51.99    9.90
  10  -4  -1   42.10   14.60
 -10  -4  -1   54.09   13.10
 -10   4   1   44.50   11.70
  10   4  -1   26.40   11.80
 -10  -4  -1   46.50   10.10
  10  -4   1   46.30   12.30
 -10   4   1   31.50    8.30
 -10   5  -1   53.39   12.70
  10  -5  -1   40.60   13.00
 -10  -5   1   35.00    9.80
 -10  -5   1   56.69   12.20
  10   5   1   33.80   13.10
 -10  -5  -1   36.20   10.00
 -10   5   1   11.50   11.80
  10   5  -1   47.10   13.80
  10  -5   1   34.50   12.90
  10  -6  -1   11.60   12.90
 -10   6  -1    4.00   12.10
 -10  -6   1   23.20   12.50
 -10   6   1   23.90   12.40
 -10  -6  -1    4.20   10.00
  10  -6   1   -6.10   13.20
 -10   7  -1   14.20   14.10
  10  -7  -1   11.30   14.50
 -10  -7   1  -13.00   10.20
  10   7   1  -16.00   12.90
 -10   7   1    5.10   14.10
 -10  -7  -1   -6.00   10.60
  10  -7   1    8.30   14.50
  10  -8  -1   -1.80   16.30
  10   8   1   12.60   16.00
 -10  -8   1  -18.00   11.00
 -10   8  -1   17.90   16.40
 -10   8   1   22.70   17.90
 -10  -8  -1   -5.80   12.00
  10  -8   1   16.60   16.20
  10   8  -1  -11.40   14.90
  10  -9  -1   13.40   17.80
  10   9   1  -15.50   18.60
 -10   9  -1   -0.50   17.50
  10   9  -1   13.70   19.50
 -10  -9  -1   32.30   13.80
 -10   9   1  -17.30   17.50
  10  -9   1   19.40   17.10
  10 -10  -1  -29.10   16.60
 -10  10  -1  -31.00   16.40
 -10 -10   1   -3.90   13.10
 -10 -10   1    3.70    9.80
  10  10   1  -13.00   21.70
  10  10  -1  -16.80   21.80
 -10 -10  -1   -1.90   13.10
  10 -10   1   14.70   17.60
 -10  10   1   12.40   18.50
 -10 -10  -1    3.10   10.50
 -11   0  -1    7.50    6.10
  11   0  -1  -15.80    7.00
 -11   0   1   -5.50    5.80
 -11   0  -1   -3.80    8.40
  11   0   1    6.70    7.70
 -11   0   1   -8.80    8.10
 -11  -1   1  108.79   17.50
 -11   1  -1  127.29   18.20
 -11  -1   1  121.19   17.70
  11  -1  -1  105.99   17.30
 -11  -1  -1  118.49   16.70
 -11   1   1  103.29   16.20
 -11   1   1  119.59   18.20
 -11  -1  -1  123.79   17.80
  11  -1   1  115.39   17.40
 -11   2  -1    5.80    5.20
 -11  -2   1   -7.70    8.10
 -11  -2   1    1.70    7.70
  11  -2  -1   11.50    8.60
 -11  -2   1    6.60    7.30
 -11   2   1   -5.60   13.70
 -11   2   1   -2.20    5.70
 -11  -2  -1   11.90    8.50
 -11  -2  -1    2.70    7.60
 -11  -2  -1   -4.90    7.50
  11  -2   1    2.70    8.40
 -11  -3   1   61.09   11.30
 -11   3  -1   42.00    8.50
 -11   3  -1   48.50   12.00
 -11  -3   1   28.80    9.80
 -11  -3  -1   42.00   10.20
 -11  -3  -1   55.49   11.20
 -11   3   1   39.70    8.40
  11  -3   1   96.69   12.70
 -11   3   1   28.10   11.50
 -11   4  -1    3.80    6.00
  11  -4  -1    6.20   10.50
 -11  -4   1   22.50    9.80
  11   4   1   25.40   11.00
 -11   4  -1   21.30   11.00
 -11  -4   1    4.40    8.10
 -11  -4  -1   14.10    8.70
 -11   4   1    9.60   10.40
  11  -4   1    2.20   10.70
 -11   4   1    7.90    6.20
 -11  -4  -1    5.40   10.10
  11   4  -1    7.30   11.10
 -11   5  -1   31.70   12.80
  11   5   1   28.60   14.00
  11  -5  -1   45.60   13.70
 -11  -5   1   36.90    9.80
 -11  -5   1   31.60   12.50
  11  -5   1   31.80   13.20
  11   5  -1   36.40   14.70
 -11  -5  -1   13.10    9.60
 -11   5   1   47.20   12.90
  11  -6  -1    1.10   13.00
 -11  -6   1    1.20    9.60
 -11   6  -1    0.80   12.90
 -11  -6  -1   -0.80   10.10
 -11   6   1  -17.60   12.70
  11  -6   1   15.30   13.70
  11   6  -1    2.30   15.60
 -11  -7   1    7.60   10.50
  11   7   1   11.30   14.80
  11  -7  -1   46.10   15.70
  11  -7   1   10.20   14.90
 -11  -7  -1   17.50   11.60
  11   8   1  -14.30   16.30
 -11  -8   1   -1.40   11.00
 -11   8  -1   19.40   16.50
  11  -8  -1  -17.80   15.40
  11  -8   1    6.20   16.60
 -11  -8  -1   14.30   11.80
  11   8  -1   -0.70   16.20
 -11   8   1    5.10   17.20
 -11   9  -1   -2.50   17.20
  11   9   1    7.10   19.50
 -11  -9   1  -18.10   11.50
  11  -9  -1   24.20   17.40
 -11  -9  -1   19.10   13.10
  11   9  -1  -15.90   17.90
 -11   9   1   14.90   16.80
  11  -9   1   11.90   17.80
  12   0   1  223.48   34.90
 -12   0   1  268.97   37.40
  12   0  -1  240.18   35.00
 -12   0   1  296.17   33.90
 -12   0  -1  269.57   41.00
  12  -1  -1   39.60   10.60
 -12   1  -1   42.80   11.70
 -12  -1   1   34.60   11.00
 -12  -1   1   30.10    9.40
  12   1  -1   44.70   10.30
 -12   1   1   17.00    9.40
 -12   1   1   30.70   11.60
 -12  -1  -1   38.90    9.30
 -12  -1  -1   40.40   10.60
  12  -1   1   59.79   11.10
  12  -2  -1   85.09   16.20
 -12   2  -1   99.39   16.90
 -12  -2   1   87.59   15.80
 -12  -2   1   91.49   15.30
 -12  -2  -1  113.49   15.90
 -12   2   1   90.19   16.70
  12  -2   1   85.89   16.40
 -12  -2  -1   83.09   15.60
 -12  -2  -1  115.39   15.60
  12  -3  -1   51.49   14.40
 -12  -3   1   87.29   14.10
 -12  -3   1   83.09   13.60
 -12   3  -1   73.09   11.70
 -12   3  -1   73.09   15.40
 -12   3   1   80.89   15.60
  12  -3   1   69.69   15.00
 -12  -3  -1   78.79   13.80
 -12  -3  -1   92.09   14.60
 -12   3   1   71.99   11.70
 -12   4  -1   12.50    6.90
  12  -4  -1    8.60   11.70
 -12   4  -1   22.90   12.10
 -12  -4   1   21.40   11.30
 -12  -4   1   31.80    9.30
  12   4   1   -3.40   11.40
  12  -4   1    6.40   11.90
  12   4  -1   -1.70   12.00
 -12   4   1   22.90    7.10
 -12  -4  -1   30.20    9.80
 -12   4   1   24.10   11.60
  12   5   1   19.00   14.40
  12  -5  -1   13.00   13.40
 -12   5  -1   -9.10   12.50
 -12  -5   1   15.80    9.20
 -12  -5   1    0.00   12.30
  12   5  -1    4.70   14.90
 -12  -5  -1    2.80    9.80
  12  -5   1   14.30   12.90
 -12   5   1    1.60   12.70
  12   6   1   22.70   14.60
 -12  -6   1    4.00    9.50
  12  -6  -1   -5.10   13.70
 -12   6   1   13.70   16.00
  12  -6   1  -12.10   14.00
  12   6  -1   16.60   16.50
 -12  -6  -1   -6.60    9.20
 -12  -7   1    9.40    9.90
  12   7   1   15.60   15.40
 -12   7  -1    7.00   15.50
  12  -7  -1    1.90   14.90
  12   7  -1   13.00   15.90
 -12  -7  -1    2.40   11.30
 -12   7   1   13.20   14.30
  12  -7   1    4.00   15.20
 -12  -8   1    2.80   11.20
  12  -8  -1  -13.30   15.50
  12   8   1    3.10   16.80
 -12   8  -1   15.10   17.50
  12   8  -1   25.50   18.10
  12  -8   1  -11.80   15.80
 -12   8   1   -9.50   15.70
 -12  -8  -1   44.10   12.60
  12  -9  -1   -7.80   17.30
  12   9   1  -10.10   19.60
 -12  -9   1    0.30   12.10
  12  -9   1  -12.50   17.10
 -12   9   1   -6.50   18.80
  12   9  -1   15.10   20.80
 -12  -9  -1  -15.20   11.50
  13   0  -1    4.90   10.40
  13   0   1    6.40    9.80
 -13   0  -1   15.10   10.30
 -13   0   1    1.60    7.20
 -13   0   1   16.80   10.20
 -13   1  -1   16.90   11.90
  13   1   1   31.90   10.80
 -13  -1   1   37.30    9.70
 -13  -1   1   39.30   11.20
  13  -1  -1   37.00   11.50
 -13  -1  -1   22.70   11.50
  13  -1   1   37.30   11.20
  13  -1   1   45.70    9.00
 -13   2  -1    7.50   11.80
 -13  -2   1   12.70   10.50
  13  -2  -1   41.00   11.30
 -13  -2  -1   43.10   10.80
 -13   2   1   15.80   11.80
  13  -2   1   25.90   11.20
  13  -3  -1  -12.00   10.60
 -13  -3   1   -2.00    9.90
 -13   3  -1    7.50   12.10
 -13  -3   1    2.10    8.90
 -13   3   1    7.30    6.10
  13  -3   1   -7.80   10.50
  13   3  -1    1.50   13.80
 -13   3   1   -1.40   11.80
 -13  -3  -1    1.80    8.80
 -13  -4   1    6.20    9.10
 -13   4  -1    5.10    6.90
 -13  -4   1   -2.10   11.70
  13  -4  -1  -14.10   11.80
 -13   4  -1   -0.40   12.50
 -13  -4  -1  -14.20    8.90
 -13   4   1   11.00   12.90
  13   4  -1   21.60   13.50
  13  -4   1    4.60   12.60
 -13   4   1   17.40    7.40
  13  -5  -1   51.29   15.50
 -13  -5   1   57.29   10.90
  13   5   1   -9.70   13.10
 -13  -5  -1   25.30   10.90
  13   5  -1   19.00   16.80
  13  -5   1   34.20   15.20
 -13  -6   1   -0.20    9.60
 -13   6  -1   -7.70   14.30
  13  -6  -1   13.00   14.40
  13   6   1  -17.00   13.70
 -13  -6  -1   23.10   10.00
  13  -6   1   -0.50   14.50
 -13   6   1  -19.80   13.60
  13   6  -1   -2.80   17.20
 -13   7  -1   23.50   16.40
 -13  -7   1   12.00   10.30
  13  -7  -1   -8.40   14.90
  13   7   1   -2.00   15.80
  13   7  -1  -16.90   14.40
  13  -7   1   12.50   15.20
 -13  -7  -1  -11.40   10.20
 -13   7   1   14.00   15.70
 -13   8  -1   22.00   16.90
 -13  -8   1   10.80   11.60
  13   8   1   13.60   18.40
  13  -8  -1   32.40   17.90
 -13  -8  -1   38.40   12.40
  13  -8   1   19.40   17.00
 -13   8   1   24.40   17.40
  13   8  -1    1.80   17.60
  14   0   1  221.88   31.50
  14   0  -1  212.08   32.70
 -14   0   1  265.27   33.50
  14   0   1  237.28   32.90
 -14   0  -1  221.08   33.10
 -14  -1   1   21.40   12.10
 -14   1  -1   43.60   13.20
  14  -1  -1   32.40   12.60
  14   1   1   37.70   12.10
 -14  -1   1   36.10   10.50
 -14   1   1   49.50   13.00
 -14  -1  -1   39.10   12.30
  14   1  -1   29.20   12.30
  14  -1   1   31.90   12.50
  14  -2  -1   55.89   13.90
 -14   2  -1   57.99   15.00
 -14  -2   1   54.59   12.90
 -14  -2  -1   31.30   13.00
  14  -2   1   70.99   14.80
  14   2  -1   61.79   13.10
 -14   2   1   62.49   15.70
  14  -3  -1   20.30   14.20
 -14   3  -1   74.49   16.30
  14   3  -1   37.00   16.00
  14  -3   1   43.40   14.60
 -14   3   1   61.29   15.80
  14  -4  -1   15.00   14.20
 -14  -4   1   31.50   10.80
  14   4   1   27.30   14.60
 -14   4  -1   40.70   15.70
  14   4   1   37.60   14.20
  14  -4   1   35.70   14.70
  14   4  -1   11.40   15.00
 -14   4   1   40.90    8.80
 -14   4   1   25.00   18.30
 -14  -4  -1   17.40   10.90
 -14   5  -1   21.40   15.10
  14   5   1  -21.70   15.70
  14  -5  -1   -0.60   14.30
  14   5   1   -1.90   14.20
 -14  -5   1    4.00    9.60
 -14  -5  -1  -12.40    9.40
  14  -5   1  -29.50   13.20
  14   5  -1  -28.60   15.90
 -14   5   1   13.80   15.10
  14   6   1    4.90   15.00
  14  -6  -1   28.20   15.90
 -14   6  -1   19.40   15.00
 -14  -6   1   15.00   10.10
  14   6  -1   48.50   16.60
  14  -6   1   17.00   15.50
 -14  -6  -1    5.50   10.00
 -14   6   1   18.60   15.20
 -14  -7   1    2.60   10.30
 -14   7  -1    8.40   14.70
  14  -7  -1    1.90   15.40
  14   7   1   17.10   17.00
 -14  -7  -1   -4.10   10.00
  14   7  -1   -3.50   16.10
 -14   7   1    4.30   16.20
  14  -7   1   11.20   15.40
  14  -8  -1  -14.80   15.90
  14  -8   1    3.30   16.60
 -14  -8  -1    0.00   10.50
 -15   0  -1   15.40   12.20
  15   0   1    9.20   12.00
 -15   0   1   18.90   12.40
  15   0  -1    2.50   11.40
  15   0   1   -3.20    9.30
  15   1   1   89.99   17.30
  15  -1  -1  111.29   17.90
  15   1   1   94.89   18.50
 -15   1  -1  116.79   18.10
 -15  -1   1   95.19   17.40
 -15  -1  -1   68.69   17.20
 -15   1   1   75.09   17.50
  15  -1   1   70.79   17.70
  15   1  -1   74.99   17.30
  15  -2  -1   -9.00   12.40
  15   2   1   16.30   11.90
  15   2   1    2.80   11.20
 -15   2  -1   14.20   16.00
  15   2  -1   18.50   11.60
 -15  -2  -1   10.90   11.10
  15  -2   1    3.50   12.30
  15   3   1    5.20   12.80
 -15   3  -1    5.10   13.50
  15  -3  -1   -6.40   13.10
  15   3   1   12.50   15.10
  15  -3   1    3.70   13.60
 -15   3   1   18.70   14.10
  15   3  -1   -4.10   10.60
  15   3  -1   -3.40   14.70
 -15   4  -1    2.60   13.60
  15  -4  -1  -17.20   13.70
  15   4   1   15.90   14.80
  15   4   1  -10.80   16.10
  15   4  -1  -18.20   14.40
  15  -4   1    1.40   13.90
 -15   4   1  -12.10   13.60
 -15  -4  -1    8.80   10.10
 -15  -5   1   10.50    9.50
  15  -5  -1  -29.80   13.80
 -15   5  -1    9.20   14.60
  15   5   1    4.20   14.10
 -15   5   1   19.70   15.20
  15   5  -1   -3.80   17.50
  15  -5   1   -8.50   14.70
  15   5  -1   -3.70   14.20
 -15  -5  -1   -0.30    9.40
  15   6   1   -3.20   15.50
  15  -6  -1  -14.00   14.70
 -15   6  -1   23.80   16.20
 -15  -6  -1    1.30   10.00
  15   6  -1   -5.40   14.30
  15  -6   1   -4.10   15.30
 -15   6   1  -10.30   16.40
  15  -7  -1   30.60   16.70
 -15   7  -1   -4.10   16.90
  15   7   1  -51.29   15.00
  15   7  -1    4.20   16.80
 -15   7   1   -5.70   15.20
  15  -7   1  -23.70   14.90
 -15  -7  -1  -10.00    9.70
 -16   0  -1   22.30   17.20
 -16   0   1   23.30   13.40
  16   0   1   43.50   14.50
  16   0  -1    8.80   13.10
  16  -1  -1    7.70   13.40
  16   1   1   25.20   13.30
  16   1   1   23.90   11.40
 -16   1  -1   -0.60   12.30
  16   1  -1   10.60   11.40
  16   1  -1   -2.10   12.60
 -16  -1  -1   20.40   13.40
  16  -1   1    7.40   16.20
 -16   1   1    0.20   12.90
  16  -2  -1    7.00   15.30
 -16   2  -1   -3.00   13.00
  16   2   1   16.10   12.20
  16   2   1   -2.10   11.90
  16  -2   1    6.60   13.40
  16   2  -1  -10.40   11.10
  16   2  -1   23.50   12.50
 -16   2   1   17.40   13.50
  16   3   1  -29.10   12.10
 -16   3  -1    2.40   13.90
  16   3   1    2.60   15.00
  16  -3  -1    1.10   14.00
  16   3   1    5.40   11.20
  16  -3   1  -18.40   13.40
  16   3  -1   24.30   13.60
  16   3  -1   27.10   12.20
  16   3  -1   -3.80   16.00
 -16   3   1  -16.40   12.80
  16  -4  -1    9.50   14.80
  16   4   1   17.20   15.80
 -16   4  -1    1.50   15.10
  16   4   1   24.60   14.80
  16  -4   1    2.40   14.90
 -16   4   1   24.10   15.00
  16   4  -1   12.40   14.80
  16   4  -1   11.80   20.70
 -16   5  -1   -9.70   14.60
  16  -5  -1    6.50   15.00
  16   5   1   16.60   15.50
  16   5  -1    1.90   15.30
  16  -5   1    1.60   15.50
 -16   5   1  -14.90   14.50
 -16   6  -1    6.10   17.30
  16  -6  -1   -2.70   20.60
  16  -6   1  -12.50   15.70
 -16   6   1   -3.80   15.90
 -16  -6  -1  -26.60    9.20
  17   0   1   25.30   13.80
 -17   0   1    7.60   12.20
 -17   0  -1  -12.60   12.30
  17   0  -1   -2.40   13.30
  17   1   1   25.40   15.10
 -17  -1   1   59.59   14.40
 -17   1  -1   60.29   16.00
  17  -1  -1   31.50   15.20
  17  -1   1   50.19   16.10
 -17  -1  -1   58.99   14.50
 -17   1   1   42.70   15.90
  17   1  -1   30.40   15.40
 -17   2  -1   -8.40   13.40
  17   2   1   21.90   12.80
  17   2   1   23.70   12.90
  17  -2  -1   15.60   14.40
 -17   2   1    1.90   13.60
  17   2  -1  -11.80   12.10
  17  -2   1    1.90   13.90
  17   2  -1   23.90   13.20
  17   3   1   19.40   13.40
 -17   3  -1    2.50   13.40
  17   3   1   -4.20   14.60
  17  -3  -1   15.40   14.70
  17   3   1    3.60   12.40
  17  -3   1   10.20   15.30
  17   3  -1  -17.30   15.10
  17   3  -1    4.40   13.00
  17   3  -1   24.30   12.80
 -17   3   1    4.30   14.20
  17   4   1    8.80   14.60
  17   4   1  -13.10   11.30
 -17   4  -1   38.50   21.30
  17  -4  -1   -5.30   14.80
  17   4  -1   -4.40   14.50
  17   4  -1   11.80   16.40
  17  -4   1  -26.70   14.20
  17   4  -1   16.50   13.40
 -17   5  -1   49.70   18.50
  17  -5  -1   14.50   19.40
 -17   5   1   14.50   16.00
  17  -5   1   -3.10   15.90
 -18   0  -1   65.09   14.60
 -18   0   1   65.89   15.90
  18   0  -1   17.50   15.30
  18   0   1   47.90   16.40
  18   1   1   21.40   13.90
  18  -1  -1   -3.10   13.70
 -18   1  -1    5.30   13.20
  18  -1   1   14.00   14.40
  18   1  -1    9.10   14.30
 -18   1   1   25.40   14.40
  18  -2  -1   29.30   15.80
 -18   2  -1   32.90   20.20
  18   2   1   17.60   13.90
  18   2  -1   35.60   18.00
  18   2  -1   25.70   14.10
  18  -2   1   36.70   16.10
  18   3   1   30.40   13.30
  18   3   1    9.20   15.70
 -18   3  -1   -3.30   14.20
  18  -3  -1   46.20   16.10
  18   3  -1   13.40   16.20
 -18   3   1   -6.60   14.60
   0   1  -2  133.99   18.20
   0   1  -2  130.89   18.70
   0  -1   2  156.18   18.40
   0  -1   2  143.89   18.30
   0  -1  -2  153.18   18.30
   0   1   2  151.58   18.30
   0  -1  -2  151.78   18.40
   0   1   2  146.09   18.30
   0   1  -2  152.98   18.30
   0  -1   2  155.08   18.30
   0  -1   2  143.79   18.30
   0   1   2  147.09   18.40
   0  -2   2    5.70    4.30
   0  -2  -2    2.40    2.90
   0   2   2    9.40    3.70
   0   2   2    6.70    3.50
   0  -2   2    7.60    3.20
   0  -2  -2    9.10    4.50
   0  -2   2   12.20    3.20
   0  -3   2  556.34   65.59
   0   3  -2  537.65   65.89
   0  -3  -2  531.75   65.69
   0   3   2  492.25   65.49
   0  -3   2  517.65   65.49
   0  -3  -2  529.25   65.49
   0  -3   2  545.45   65.69
   0  -4   2   98.09   13.50
   0  -4   2   80.19   13.50
   0   4   2   92.59   14.20
   0   4   2   98.89   13.80
   0  -4   2   92.39   13.70
   0  -4  -2  102.09   14.00
   0  -4  -2   93.39   13.50
   0   4  -2  101.39   14.20
   0  -5   2   12.70    8.20
   0  -5  -2    4.70    7.90
   0  -5   2   30.40    7.00
   0  -5  -2   13.80    6.20
   0   5   2   28.50    7.70
   0   5  -2   34.00    9.90
   0   5   2   30.70    7.70
   0  -6   2  326.87   53.49
   0  -6   2  433.46   53.09
   0   6   2  400.06   53.19
   0  -6  -2  425.86   53.09
   0   6   2  479.85   52.99
   0   6  -2  440.76   53.19
   0  -6  -2  389.86   53.59
   0  -7  -2    7.90    7.30
   0   7   2    4.00   10.00
   0  -7   2    9.90    7.80
   0  -7   2    8.20   10.00
   0   7  -2   -1.40    9.70
   0  -7  -2   12.40    9.60
   0   7  -2    5.10   11.80
   0  -8  -2  -12.10    9.80
   0   8  -2   25.20   12.80
   0  -8   2   23.60    9.30
   0   8  -2    5.50   12.70
   0   8   2    4.40   13.10
   0  -8  -2   12.80    8.90
   0   8   2    4.90    9.90
   0  -8   2   16.20   11.50
   0   9  -2   -2.10   13.50
   0  -9   2    6.60   12.40
   0   9  -2    0.20   15.70
   0  -9   2    3.10   10.70
   0   9   2    5.00   16.30
   0   9   2   -1.90   11.30
   0  -9  -2   -4.50   10.70
   0  -9  -2   21.90   12.70
   0  10  -2   16.30   15.10
   0 -10   2   24.70   13.80
   0  10   2  -11.20   20.00
   0 -10  -2   34.80   12.80
   0 -10  -2    1.80   16.10
   0 -10   2   24.40   14.80
   0  10  -2   33.70   20.00
   0 -11   2   16.00   11.60
   0  11  -2   33.70   23.00
   0 -11   2   -8.50   14.40
   0 -11  -2   20.40   13.40
   0 -11  -2   25.50   14.60
   0 -12  -2   -3.00   17.20
   0  12   2   13.30   23.20
   0 -12   2  -27.50   21.40
   0  12  -2   48.70   24.70
   0 -12   2   23.50   13.20
   0 -12  -2    1.60   12.10
  -1   0  -2    1.50    0.60
  -1   0   2    1.60    1.10
  -1   0  -2    3.70    1.30
  -1   0   2    2.80    0.70
   1   1   2 1746.23  228.38
  -1  -1   2 1950.01  228.28
  -1  -1   2 1903.21  228.38
  -1  -1   2 1814.12  228.28
   1   1   2 1807.22  228.38
  -1   1  -2 1815.22  228.38
  -1  -1   2 1762.52  228.38
   1  -1  -2 1896.01  228.38
   1   1   2 1845.22  228.28
   1   1   2 1875.71  228.38
   1  -1  -2 1903.31  228.38
  -1   1  -2 1925.21  228.38
  -1   1  -2 1913.81  228.38
   1  -1  -2 1824.12  228.38
   1  -1   2 1956.60  228.38
   1   1  -2 1878.11  228.28
  -1  -1  -2 1855.31  228.38
   1  -1   2 1903.41  228.38
   1   1  -2 1937.91  228.38
  -1  -1  -2 1846.62  228.28
  -1   1   2 1904.01  228.38
  -1   1   2 1789.82  228.38
   1   1  -2 1881.01  228.38
  -1   1   2 1821.52  228.38
   1  -1   2 1802.42  228.38
   1   1  -2 1760.12  228.38
  -1   1   2 1891.11  228.38
  -1   2  -2  663.43   83.49
  -1  -2   2  664.93   83.39
   1  -2  -2  695.03   83.49
  -1   2  -2  620.14   83.29
  -1  -2   2  652.53   83.49
  -1   2  -2  746.33   83.79
   1  -2  -2  734.53   83.69
  -1   2   2  665.53   83.49
   1  -2   2  647.64   83.29
   1  -2   2  677.73   83.49
   1  -2   2  702.33   83.59
  -1  -2  -2  664.93   83.39
  -1  -2  -2  711.93   83.59
  -1   2   2  700.73   83.49
  -1   2   2  627.24   83.39
  -1   3  -2  144.79   19.60
  -1  -3   2  155.18   19.20
   1  -3  -2  148.99   19.30
   1  -3  -2  136.59   18.60
  -1  -3   2  137.19   18.60
   1   3   2  169.68   18.70
  -1  -3   2  129.49   18.60
   1   3  -2  148.39   20.00
   1  -3   2  148.29   19.10
  -1   3   2  158.58   18.60
  -1   3   2  133.29   18.80
  -1  -3  -2  134.59   18.50
   1  -3   2  136.49   18.40
   1  -3   2  139.29   18.70
  -1  -3  -2  143.19   18.90
  -1  -4   2  576.34   70.89
  -1  -4   2  584.64   70.89
  -1   4  -2  622.24   71.39
  -1  -4   2  595.14   71.19
   1  -4  -2  543.95   71.19
   1   4   2  560.34   70.99
   1  -4  -2  558.34   70.99
   1  -4   2  536.05   71.19
  -1   4   2  525.05   70.79
   1  -4   2  592.74   70.99
   1   4  -2  568.64   71.39
  -1  -4  -2  589.44   70.89
  -1  -4  -2  569.54   71.19
  -1   4   2  584.04   70.89
   1  -5  -2  154.38   26.00
  -1   5  -2  176.48   26.20
   1  -5  -2  186.28   24.90
   1   5   2  183.58   25.30
  -1  -5   2  148.09   26.00
  -1   5  -2  185.38   24.80
   1   5   2  217.58   25.30
  -1   5   2  235.08   25.30
  -1  -5  -2  156.68   26.00
  -1   5   2  185.08   25.00
   1  -5   2  196.78   25.20
   1  -5   2  169.58   26.10
   1   5  -2  185.28   26.70
  -1  -6   2   32.00    8.70
  -1   6  -2   41.50   12.50
  -1  -6   2   25.90   11.10
  -1   6  -2   32.60    9.80
   1   6   2   45.70   10.80
   1  -6  -2   28.00   11.00
   1  -6  -2   51.89    9.90
   1   6   2   81.39   11.50
  -1   6   2   46.60   10.50
   1   6  -2   50.79   13.10
  -1  -6  -2   45.90    8.90
  -1  -6  -2   20.40   10.00
  -1   6   2   37.00   10.50
   1  -6   2   19.40   11.00
   1  -6   2   44.10    9.50
   1  -7  -2   41.50    8.60
   1  -7  -2   15.00   10.10
  -1   7  -2   33.90   11.70
  -1  -7   2    8.00   10.30
   1   7   2   -4.10   10.20
  -1  -7   2   16.10    7.70
  -1   7  -2    6.60   10.20
   1   7  -2   20.10   10.20
   1  -7   2   22.00    8.50
  -1   7   2    8.70   10.70
  -1  -7  -2   10.00    9.70
  -1   7   2   37.00   10.00
   1  -7   2    6.20   10.20
   1   7  -2   10.00   12.10
  -1  -7  -2   34.60    9.20
   1  -8  -2   13.70   11.60
  -1   8  -2   22.80   12.60
   1  -8  -2   18.10    9.40
  -1   8  -2   23.50   12.60
  -1  -8   2   12.00   10.90
  -1  -8   2    9.90    9.30
   1   8   2   17.40   13.20
  -1   8   2   21.70   13.40
   1  -8   2   -8.70   11.30
   1   8  -2    9.80   13.50
  -1  -8  -2   44.10   11.50
  -1  -8  -2    3.20    9.60
  -1   8   2   23.30   10.80
   1   8  -2   33.00   13.00
   1  -8   2   15.60   10.10
   1  -9  -2   11.90   12.70
  -1   9  -2   39.90   25.70
  -1   9  -2   -3.10   13.90
   1  -9  -2   12.00   11.30
  -1  -9   2    0.80   10.90
   1   9   2   10.60   16.90
  -1  -9   2   -3.80   12.30
  -1   9   2   -4.00   11.80
  -1  -9  -2    4.30    9.30
   1  -9   2    5.20   10.80
   1   9  -2    4.10   13.80
   1  -9   2   15.50   13.30
  -1  -9  -2   12.00   12.30
  -1   9   2   -7.80   16.00
   1   9  -2   -4.00   15.40
  -1 -10   2   -0.40   13.70
   1 -10  -2   -4.50   11.70
  -1  10  -2   29.10   18.50
  -1 -10   2   -3.00   11.20
   1  10   2   16.40   21.00
  -1  10  -2  -10.60   14.70
  -1 -10  -2    0.40   10.40
  -1 -10  -2  -32.70   13.30
  -1  10   2   11.10   15.00
   1 -10   2    1.50   14.30
   1 -10   2   -4.30   11.50
   1  10  -2   20.50   17.40
  -1  10   2   17.40   18.90
   1  10  -2   12.10   19.20
  -1 -11   2    3.70   12.80
   1 -11  -2  -32.20   13.70
  -1 -11   2   16.10   14.50
   1 -11  -2    0.50   12.40
   1  11   2    7.20   22.30
  -1  11  -2   14.60   19.90
   1 -11   2   14.20   15.10
  -1  11   2   46.00   21.80
   1 -11   2  -11.60   11.50
  -1 -11  -2   16.00   14.00
  -1 -11  -2    9.60   11.70
   1  11  -2   -3.80   22.20
  -1 -12   2    9.30   12.00
   1  12   2   -2.60   22.90
   1 -12  -2   -4.50   11.80
   1 -12  -2    9.00   15.40
  -1 -12   2   -5.00   17.20
   1  12  -2  -51.09   21.90
  -1 -12  -2    1.70   11.60
   1 -12   2    1.20   11.80
  -1 -12  -2  -16.00   23.60
   2   0  -2  490.75   61.99
   2   0   2  483.85   61.99
   2   0   2  509.75   61.89
  -2   0   2  527.35   61.89
   2   0  -2  517.75   61.99
   2   0   2  488.75   62.09
  -2   0   2  495.15   62.09
  -2   0   2  492.95   61.99
  -2   0  -2  488.45   62.09
  -2   0  -2  475.25   62.09
   2   0  -2  553.04   61.99
   2   0   2  537.45   61.89
   2   0  -2  521.85   62.09
   2   0   2  468.15   61.99
   2  -1  -2  610.64   72.59
  -2  -1   2  624.74   72.59
  -2  -1   2  619.14   72.59
  -2   1  -2  608.34   72.99
  -2  -1   2  600.74   72.59
   2  -1  -2  540.45   72.79
   2  -1  -2  535.15   72.59
  -2  -1   2  553.54   72.79
   2  -1   2  628.44   72.69
  -2  -1  -2  631.24   72.59
   2   1  -2  586.04   72.59
   2  -1   2  534.15   72.79
  -2   1   2  588.14   72.59
  -2  -1  -2  593.04   72.89
  -2   2  -2  401.86   48.20
  -2  -2   2  368.46   47.70
  -2   2  -2  378.26   47.80
  -2  -2   2  363.46   47.80
   2  -2  -2  380.76   47.80
   2  -2  -2  415.06   47.70
   2  -2  -2  435.96   48.00
  -2  -2   2  375.26   47.80
  -2   2   2  407.96   47.70
   2   2  -2  385.56   48.10
  -2   2   2  358.16   47.80
  -2  -2  -2  360.26   47.90
  -2  -2  -2  372.76   47.60
   2  -2   2  405.16   48.00
  -2   2   2  378.46   47.90
  -2  -2  -2  383.06   47.90
   2  -2   2  394.36   47.80
  -2   3  -2  330.27   40.80
   2  -3  -2  306.67   40.30
  -2  -3   2  307.07   40.20
  -2  -3   2  313.07   40.40
  -2  -3   2  326.07   40.30
   2  -3  -2  327.77   40.60
  -2   3  -2  291.07   40.10
   2  -3   2  317.27   40.30
   2   3  -2  354.76   40.90
  -2   3   2  340.47   40.20
  -2  -3  -2  340.37   40.50
   2  -3   2  355.66   40.70
  -2  -3  -2  314.97   40.10
  -2   3   2  304.27   40.30
  -2  -4   2   79.29   13.30
  -2  -4   2  122.09   14.00
   2  -4  -2   79.39   13.60
  -2   4  -2  116.09   15.60
  -2   4  -2   84.09   13.30
  -2  -4   2   92.89   13.50
   2  -4  -2  109.09   13.90
  -2  -4  -2  108.79   13.60
  -2   4   2   81.79   13.90
   2  -4   2  114.59   13.90
   2  -4   2   79.39   13.80
   2   4  -2   81.39   14.80
  -2  -4  -2   96.59   14.70
  -2   4   2   99.79   14.10
   2  -5  -2   39.10    9.00
   2  -5  -2   38.10   10.40
   2   5   2   45.40    9.50
  -2   5  -2   57.39    8.80
  -2  -5   2   51.49    9.40
  -2  -5   2   44.20    9.60
  -2  -5   2   34.10    8.30
  -2   5  -2   68.69   12.30
   2  -5   2   35.10    8.70
   2   5  -2   53.69   12.40
  -2  -5  -2   45.10    9.70
  -2   5   2   66.99    9.70
   2  -5   2   51.19   10.50
  -2  -5  -2   33.20    8.30
  -2   5   2   47.50    9.50
  -2  -6   2  257.37   31.90
  -2   6  -2  251.07   33.20
  -2  -6   2  304.17   32.70
   2  -6  -2  192.58   33.20
  -2  -6   2  233.28   32.90
   2   6   2  237.78   32.70
  -2   6  -2  212.28   32.00
   2  -6  -2  285.87   32.40
   2  -6   2  268.37   32.40
  -2   6   2  179.88   32.40
   2  -6   2  188.28   33.40
  -2  -6  -2  223.28   32.90
  -2  -6  -2  247.08   31.90
  -2   6   2  252.37   32.30
   2   6  -2  259.07   34.20
   2  -7  -2    1.40    7.60
  -2   7  -2    4.10    9.30
   2  -7  -2    5.50    9.90
  -2  -7   2    8.70    9.60
  -2  -7   2   13.40    7.50
  -2   7  -2    1.20   11.10
   2   7   2   -9.50   10.00
   2   7  -2    9.20    9.80
  -2   7   2   -5.60    9.90
   2  -7   2   11.50    8.20
   2  -7   2   11.30   10.30
  -2  -7  -2   -2.50    9.50
   2   7  -2  -17.60   11.50
  -2   7   2    8.60    9.40
  -2  -7  -2    4.20    7.00
  -2   8  -2    8.20   12.30
  -2   8  -2    9.00   12.70
  -2  -8   2   -2.80    8.60
   2  -8  -2    2.10   10.90
  -2  -8   2   -1.20   10.80
   2   8   2  -15.70   12.10
   2  -8  -2    0.00    8.70
   2  -8   2    0.00   11.50
  -2   8   2    6.10   12.50
  -2   8   2   16.30   11.10
   2  -8   2   -0.80    9.20
  -2  -8  -2   -4.90    8.30
  -2  -8  -2   13.10   11.40
   2   8  -2    8.00   13.00
   2   8  -2    2.20   13.00
   2  -9  -2   20.80   19.60
  -2   9  -2   27.30   15.90
   2  -9  -2   32.70   14.50
  -2   9  -2    8.20   18.50
  -2  -9   2   27.00   11.80
   2   9   2   29.10   18.00
  -2  -9   2   12.30   13.50
  -2  -9  -2   26.10   13.60
   2  -9   2    9.00   13.70
   2   9  -2   44.90   15.00
   2   9  -2   67.29   18.10
  -2   9   2   42.90   15.30
  -2  -9  -2   32.80   11.70
  -2   9   2   11.90   16.60
   2  10   2   -2.80   20.90
  -2 -10   2   24.10   12.10
   2 -10  -2  -16.70    9.60
   2 -10  -2   -1.60   14.10
  -2 -10   2   -1.60   13.20
  -2  10  -2  -10.50   16.90
  -2  10  -2    9.00   17.50
  -2 -10  -2    0.70   10.50
   2  10  -2   14.60   18.90
   2 -10   2   17.70   12.80
  -2 -10  -2    8.00   14.10
  -2  10   2   -7.40   15.30
  -2  10   2    6.70   18.40
   2 -11  -2  -15.30   17.90
  -2  11  -2   46.50   27.30
  -2 -11   2    7.20   14.20
  -2 -11   2    1.80   12.80
   2  11   2   -7.50   22.90
   2 -11  -2    6.20   15.00
   2  11  -2   -8.50   22.50
   2 -11   2   26.70   16.20
  -2 -11  -2   12.40   13.50
   2 -11   2  -15.20   20.40
  -2 -11  -2   -7.90   13.90
  -2  11   2  -28.80   18.00
  -2 -12   2    6.40   15.90
  -2 -12   2    1.30   18.00
   2 -12  -2    2.00   15.10
   2 -12  -2   -8.30   12.40
   2 -12   2  -15.10   12.70
  -2 -12  -2   -7.50   17.70
  -2 -12  -2  -13.30   19.10
  -3   0   2   -1.40    1.80
  -3   0   2    5.60    3.70
   3   0   2    0.90    1.60
  -3   0  -2    5.40    2.70
  -3   0   2    5.60    2.80
  -3   0  -2    5.90    3.90
  -3   0  -2    3.30    3.00
   3   0   2    4.20    2.20
   3   0  -2    1.80    1.50
  -3  -1   2  304.37   38.70
   3  -1  -2  319.57   38.60
   3   1   2  289.57   38.70
  -3  -1   2  313.07   38.90
   3  -1  -2  308.97   38.60
  -3   1  -2  313.17   38.70
  -3  -1   2  304.47   38.80
  -3   1  -2  307.67   39.10
   3  -1  -2  312.37   38.90
  -3  -1  -2  317.97   38.70
   3  -1   2  349.27   38.60
  -3  -1  -2  317.87   38.90
  -3   1   2  298.27   38.90
  -3   1   2  307.77   38.60
  -3  -1  -2  307.07   38.80
  -3   1   2  320.37   38.70
   3  -2  -2  238.78   33.10
  -3  -2   2  290.37   33.00
  -3   2  -2  297.17   33.80
   3  -2  -2  253.57   33.50
  -3  -2   2  278.97   33.40
  -3  -2   2  270.37   33.30
   3  -2  -2  302.37   33.30
  -3   2  -2  226.38   33.20
   3  -2   2  283.27   33.30
  -3   2   2  266.97   33.10
  -3  -2  -2  264.87   33.40
   3  -2   2  239.78   33.60
   3   2  -2  215.98   33.40
  -3  -2  -2  278.47   33.40
  -3   2   2  271.67   33.50
  -3  -2  -2  287.87   33.00
  -3   2   2  263.67   33.20
   3  -3  -2  105.79   14.20
   3  -3  -2  101.49   12.90
  -3   3  -2   97.69   14.10
  -3  -3   2   91.19   12.50
  -3  -3   2   92.69   13.20
  -3  -3   2   81.79   13.20
  -3   3  -2   85.09   12.80
  -3   3   2  107.99   12.90
  -3   3   2   99.89   13.60
   3   3  -2   93.49   14.70
   3  -3   2   79.19   12.90
  -3   3   2   89.89   12.80
  -3  -3  -2   92.59   12.40
  -3  -3  -2   84.49   13.50
  -3  -3  -2   86.39   13.50
   3  -3   2   89.89   12.80
  -3  -4   2   48.80    9.00
   3  -4  -2   31.00   10.00
  -3  -4   2   56.99    8.60
  -3  -4   2   50.19    7.50
  -3   4  -2   26.90    7.20
   3  -4  -2   56.69    8.00
  -3   4  -2   54.99    9.30
  -3  -4  -2   50.39    8.60
  -3   4   2   56.89    8.60
  -3   4   2   35.80    8.00
   3  -4   2   55.29    8.20
   3   4  -2   30.10   10.50
  -3  -4  -2   47.40    7.60
  -3   5  -2   13.00    8.80
  -3  -5   2    6.80    7.30
   3  -5  -2   14.40    6.50
  -3  -5   2    7.40    7.80
  -3  -5   2   12.10    5.80
   3  -5  -2   12.80    8.80
  -3   5  -2   19.00    6.50
  -3  -5  -2    0.20    5.00
  -3   5   2   28.30   10.20
   3  -5   2   13.60    6.40
   3  -5   2   -6.80    8.60
  -3  -5  -2   -7.70    7.60
   3   5  -2   -7.50   11.30
  -3   5   2   17.30    7.50
  -3   6  -2  259.97   34.20
  -3  -6   2  251.57   33.80
   3   6   2  256.67   35.10
  -3  -6   2  265.47   34.60
  -3   6  -2  294.37   35.40
   3  -6  -2  254.07   35.70
   3  -6  -2  306.47   34.70
  -3  -6   2  259.37   35.10
  -3  -6  -2  232.58   35.10
   3  -6   2  269.57   34.60
   3   6  -2  247.78   36.50
  -3   6   2  272.17   34.60
   3  -6   2  226.58   35.70
  -3   6   2  225.28   34.50
  -3  -6  -2  257.27   33.90
  -3   7  -2   64.99   12.50
   3   7   2   48.30   13.00
  -3   7  -2   66.89   13.90
  -3  -7   2   37.40   12.70
   3  -7  -2   59.39   14.20
  -3  -7   2   44.70   10.60
  -3  -7  -2   49.30   12.90
  -3   7   2   70.69   13.20
   3  -7   2   40.50   13.60
  -3  -7  -2   53.79   11.20
   3  -7   2   69.69   12.10
  -3   7   2   66.29   12.80
   3   7  -2   52.59   14.90
   3   8   2   -2.40   13.20
  -3  -8   2  -11.30    8.00
  -3   8  -2   -4.50   11.30
  -3   8  -2   -2.00   12.20
   3  -8  -2    6.20   11.40
  -3  -8   2    6.50   11.40
   3  -8  -2   -1.50    9.20
  -3  -8  -2   11.10   11.60
   3   8  -2   20.80   13.20
   3  -8   2   -3.20   11.80
  -3   8   2    4.20   11.00
   3   8  -2  -13.30   11.50
  -3   8   2  -11.60   12.30
   3  -8   2    0.20    9.70
  -3  -8  -2    5.30    8.30
  -3  -9   2   16.50   13.30
   3  -9  -2    4.10   11.60
   3   9   2   19.30   16.60
   3  -9  -2    0.90   13.40
  -3   9  -2   22.20   15.50
  -3  -9   2   18.10   11.60
  -3   9  -2   23.80   14.60
  -3  -9  -2   28.20   13.50
   3  -9   2   30.80   14.90
  -3  -9  -2   -0.80   10.80
   3   9  -2   26.40   16.90
  -3   9   2   37.90   14.70
  -3   9   2   21.70   15.80
   3 -10  -2   12.10   15.10
   3  10   2    9.80   21.00
  -3 -10   2    3.90   11.80
  -3 -10   2  -29.80   13.00
  -3  10  -2   16.90   19.80
  -3  10  -2    0.60   17.10
   3 -10  -2   -0.30   11.30
   3 -10   2    2.60   12.10
   3  10  -2   25.10   19.20
  -3  10   2  -18.20   16.20
   3 -10   2   12.40   15.20
  -3  10   2   -3.20   16.60
  -3 -10  -2  -20.60   15.40
  -3 -10  -2   23.80   14.20
  -3 -11   2    0.30   13.70
   3 -11  -2  -11.80   14.70
   3 -11  -2   29.00   12.70
   3  11   2  -14.10   23.50
  -3  11  -2  -21.50   16.30
  -3 -11   2   12.50   11.20
  -3 -11  -2   -5.90   12.20
   3  11  -2    9.40   22.90
   3 -11   2   -9.00   12.50
   3 -11   2    4.10   15.10
  -3 -11  -2  -14.20   13.70
  -4   0   2  270.77   34.50
  -4   0  -2  262.97   34.80
  -4   0  -2  278.07   34.90
  -4   0  -2  290.97   35.00
  -4   0   2  289.97   34.80
  -4   0   2  288.37   35.10
   4  -1  -2  817.82  101.39
  -4  -1   2  824.52  101.39
  -4   1  -2  795.12  101.69
   4  -1  -2  883.21  101.59
  -4  -1   2  797.02  101.49
  -4   1  -2  852.91  101.39
  -4  -1   2  858.11  101.59
   4  -1   2  836.12  101.59
   4  -1   2  831.12  101.39
  -4  -1  -2  821.32  101.59
  -4  -1  -2  802.42  101.49
  -4   1   2  829.82  101.39
  -4   1   2  811.22  101.29
  -4  -1  -2  805.42  101.49
  -4   1   2  794.52  101.59
  -4   2  -2  163.48   19.30
  -4  -2   2  133.19   18.60
   4  -2  -2  136.19   18.20
  -4  -2   2  140.19   18.40
  -4  -2   2  138.19   17.90
   4  -2  -2  147.29   18.10
  -4  -2  -2  158.48   18.70
  -4  -2  -2  121.99   18.70
   4  -2   2  136.79   18.20
   4  -2   2  178.68   19.20
  -4   2   2  154.98   18.00
  -4  -2  -2  130.59   17.90
  -4   2   2  129.89   18.80
  -4  -3   2 1547.45  190.48
  -4  -3   2 1521.45  190.78
  -4  -3   2 1575.54  190.68
  -4   3  -2 1552.54  190.88
   4  -3  -2 1576.04  190.68
  -4   3  -2 1442.46  190.68
   4  -3  -2 1574.74  190.88
   4  -3   2 1566.74  190.88
   4   3  -2 1577.04  190.88
  -4  -3  -2 1601.14  190.48
  -4   3   2 1544.85  190.78
   4  -3   2 1572.64  190.68
  -4   3   2 1501.05  190.68
  -4  -3  -2 1533.05  190.78
  -4  -3  -2 1560.24  190.68
   4  -4  -2  395.66   49.90
   4  -4  -2  359.16   49.10
  -4  -4   2  400.86   49.30
  -4  -4   2  403.86   48.80
  -4   4  -2  387.46   49.60
  -4  -4   2  412.76   49.20
  -4   4   2  383.26   49.40
  -4  -4  -2  348.97   49.40
  -4   4   2  401.96   48.90
   4   4  -2  411.56   50.29
  -4  -4  -2  389.76   48.80
   4  -4   2  407.06   49.20
  -4  -4  -2  391.56   49.40
   4  -4   2  380.76   49.90
  -4  -5   2   12.10    5.80
  -4  -5   2   14.70    8.00
   4  -5  -2   19.90    7.40
   4  -5  -2   22.20    9.30
  -4   5  -2   40.40    7.10
  -4  -5   2    7.90    8.10
  -4   5  -2   20.60    9.50
  -4  -5  -2   20.70    6.30
   4   5  -2   12.00   12.40
   4  -5   2   18.40    9.80
   4  -5   2   14.60    7.20
  -4  -5  -2   13.70    8.10
  -4   5   2   24.30    7.80
  -4   5   2   -6.90    8.00
   4  -6  -2  180.28   23.00
  -4  -6   2  178.08   23.40
  -4  -6   2  153.48   22.20
  -4   6  -2  175.98   23.90
  -4   6  -2  163.48   22.30
   4  -6  -2  125.49   22.60
  -4  -6   2  153.28   23.60
   4   6   2  165.58   23.80
   4  -6   2  184.58   23.30
  -4  -6  -2  150.38   23.80
  -4   6   2  179.88   23.30
  -4   6   2  139.49   22.90
  -4  -6  -2  173.48   21.90
   4  -6   2  125.89   22.60
   4   6  -2  117.49   23.80
  -4   7  -2   16.80   11.40
  -4  -7   2    6.80   10.40
  -4  -7   2   17.60    7.90
   4  -7  -2    9.90   11.40
  -4   7  -2    9.40    9.30
   4  -7  -2   24.50   14.60
   4  -7   2    1.50   11.80
   4   7  -2   16.00   13.50
  -4  -7  -2   15.70    8.70
  -4   7   2   -0.80   10.00
  -4   7   2   17.20   10.90
  -4  -7  -2   -2.00   10.20
   4  -7   2   17.60   11.70
  -4  -8   2   11.60    8.50
   4  -8  -2   -9.00    8.80
  -4  -8   2  -13.30   11.10
   4   8   2    0.50   12.90
  -4   8  -2   15.20   11.30
   4  -8  -2    8.40   11.90
   4   8  -2    1.80   12.70
   4  -8   2    4.00    9.10
  -4   8   2   -2.50   11.50
  -4   8   2   -1.50   11.30
   4  -8   2    9.90   12.50
  -4  -8  -2   -2.40    8.20
  -4  -8  -2   19.80   11.90
  -4   9  -2    4.20   16.50
  -4   9  -2   19.30   13.50
   4  -9  -2    7.50   14.70
  -4  -9   2   22.50   10.80
   4  -9  -2   31.60   13.10
   4   9   2    2.90   17.20
  -4  -9   2   34.80   14.00
  -4  -9  -2   26.70   11.20
  -4   9   2   15.60   14.80
  -4  -9  -2   11.60   13.70
   4  -9   2   14.60   15.10
  -4   9   2   42.60   14.60
   4   9  -2   -5.70   16.90
   4  -9   2   28.40   12.90
  -4 -10   2   11.40   11.20
   4  10   2   27.30   20.80
   4 -10  -2    4.30   15.30
  -4 -10   2  -13.20   13.80
  -4  10  -2    6.00   16.40
   4 -10  -2    0.80   11.20
  -4 -10  -2  -11.20    9.70
   4 -10   2    3.00   15.30
  -4  10   2  -18.50   15.90
   4  10  -2   16.70   24.50
   4 -11  -2   18.50   16.40
   4 -11  -2   -3.80   11.80
   4  11   2   -8.20   23.20
  -4 -11   2  -28.90   13.30
  -4 -11   2  -28.70   10.50
   4  11  -2  -27.60   21.10
  -4 -11  -2   17.40   14.40
   4 -11   2   27.20   11.90
   4 -11   2    5.90   15.90
  -4 -11  -2   11.80   11.50
  -5   0   2    0.00    4.20
  -5   0  -2    1.30    2.80
  -5   0  -2    0.90    3.70
  -5   0  -2   -2.30    4.20
  -5   0   2    3.40    3.10
   5  -1  -2 1936.71  236.68
  -5   1  -2 1931.01  236.68
  -5  -1   2 1917.01  236.78
   5  -1  -2 2040.70  236.88
  -5   1  -2 1856.91  236.98
  -5  -1   2 1970.00  236.98
  -5  -1   2 1875.51  236.88
  -5   1   2 1852.51  236.68
   5  -1   2 2013.10  236.98
  -5   1   2 1963.60  236.68
  -5  -1  -2 1967.90  236.88
  -5   1   2 1896.91  236.98
   5  -1   2 1910.71  236.68
  -5  -1  -2 1893.01  236.88
  -5  -1  -2 1880.71  236.88
  -5   2  -2   70.99    9.80
   5  -2  -2   68.99    9.70
  -5   2  -2   83.89   10.70
   5  -2  -2   56.29   10.10
  -5  -2   2   64.89   10.20
  -5  -2   2   70.79    9.90
  -5   2   2   72.09    9.70
  -5   2   2   51.09    9.00
   5  -2   2   61.89   11.00
   5  -2   2   65.29   10.30
  -5  -2  -2   64.19    9.90
  -5  -2  -2   79.29   10.00
  -5   2   2   80.29   10.20
  -5  -2  -2   60.09   10.20
  -5  -3   2  304.67   40.70
  -5  -3   2  338.57   41.10
   5  -3  -2  316.47   41.00
   5  -3  -2  369.56   41.70
   5   3  -2  375.36   41.60
   5  -3   2  339.57   41.00
  -5  -3  -2  324.97   41.20
  -5  -3  -2  325.67   41.80
  -5  -3  -2  296.77   40.70
  -5   3   2  308.17   41.40
   5  -4  -2   79.99   11.80
  -5  -4   2   57.29   10.40
  -5  -4   2   58.19   10.00
  -5  -4   2   47.30    8.60
  -5   4  -2   64.89   11.40
   5  -4  -2   51.79    9.20
  -5   4  -2   56.79    9.30
  -5  -4  -2   48.60   10.30
  -5   4   2   81.79   11.00
  -5   4   2   57.49    9.40
  -5  -4  -2   60.89   11.00
   5  -4   2   59.39    9.50
  -5  -4  -2   56.09    8.70
   5   4  -2   86.89   12.20
  -5   5  -2  286.37   39.00
  -5  -5   2  291.27   38.40
  -5  -5   2  306.67   38.60
   5  -5  -2  319.37   38.20
  -5  -5   2  336.37   37.50
   5  -5  -2  235.88   39.30
   5  -5   2  301.17   38.30
  -5  -5  -2  303.47   37.40
   5  -5   2  266.27   39.70
  -5   5   2  315.57   38.70
   5   5  -2  219.68   40.30
  -5  -5  -2  318.37   38.60
  -5   5   2  267.57   37.80
  -5  -6   2  183.58   23.50
  -5  -6   2  184.08   23.60
  -5  -6   2  160.38   21.70
   5  -6  -2  125.89   23.20
   5  -6  -2  164.58   23.00
  -5   6  -2  169.68   24.00
  -5   6   2  140.79   22.60
  -5  -6  -2  148.49   23.80
   5  -6   2  175.58   22.90
  -5  -6  -2  168.08   21.70
  -5   6   2  151.58   23.60
   5   6  -2  111.39   24.10
  -5  -7   2   17.10    7.60
  -5   7  -2   -0.20   11.70
   5   7   2   13.20   10.70
  -5  -7   2   13.70   10.20
   5  -7  -2   12.70   11.50
   5  -7  -2   -0.50    8.50
  -5   7   2   -4.30   10.20
  -5   7   2    1.90    9.90
   5  -7   2    7.00    8.90
  -5  -7  -2    7.30   10.60
  -5  -7  -2    8.60    7.40
   5  -7   2   15.00   12.40
   5  -8  -2   31.40   13.50
  -5  -8   2   29.30   12.30
   5  -8  -2   18.50   10.50
   5   8   2   22.70   14.10
  -5   8  -2   12.80   13.00
  -5  -8   2   16.80    8.80
  -5  -8  -2   -3.10   11.90
  -5  -8  -2   23.00    8.60
  -5   8   2   25.60   11.90
  -5   8   2    7.10   14.90
   5  -8   2   16.00   10.70
   5   8  -2   12.50   13.40
   5  -8   2   30.20   14.20
   5  -9  -2    1.10   15.20
  -5   9  -2   -7.00   14.60
  -5  -9   2   11.70    9.80
  -5  -9   2   -5.60   13.10
   5  -9  -2  -14.30   10.70
   5   9   2   -6.70   17.00
  -5   9   2    9.80   15.60
  -5  -9  -2   13.30   13.70
   5  -9   2  -15.60   15.40
   5  -9   2   37.60   12.00
   5   9  -2   18.50   17.20
  -5  -9  -2    4.00    9.80
  -5   9   2   -7.20   13.00
  -5 -10   2   -4.60   13.60
  -5 -10   2   -4.80   10.20
  -5  10  -2    2.90   16.80
   5  10   2   -1.10   20.60
   5 -10  -2    7.30   15.40
   5 -10  -2    5.40   11.30
  -5 -10  -2  -21.00   13.80
   5 -10   2    4.90   15.80
  -5  10   2  -17.00   14.40
   5  10  -2   -2.00   20.20
  -5 -10  -2   18.30   10.70
   5 -10   2   -6.60   12.70
   5 -11  -2   -5.70   16.20
  -5 -11   2    7.00   11.50
  -5  11  -2   13.60   19.30
  -5 -11   2   29.10   14.40
   5  11   2   27.10   24.10
  -5 -11  -2    8.30   11.30
   5  11  -2   -9.30   22.20
  -5 -11  -2   20.50   14.40
   5 -11   2    8.00   16.60
  -6   0  -2  533.55   66.99
  -6   0   2  539.75   67.09
  -6   0  -2  542.05   67.29
  -6   0  -2  552.74   67.49
  -6   0   2  546.75   67.49
  -6   1  -2  287.47   34.10
  -6  -1   2  272.07   34.70
  -6  -1   2  283.67   34.40
  -6   1  -2  247.78   34.00
  -6   1  -2  263.87   34.90
  -6  -1   2  280.47   34.50
  -6  -1  -2  280.07   34.50
  -6   1   2  276.37   34.20
  -6  -1  -2  266.27   34.70
  -6   1   2  266.77   34.10
  -6   1   2  270.87   34.90
  -6  -1  -2  299.17   34.70
  -6   2  -2  326.47   42.20
  -6  -2   2  328.37   38.80
   6  -2  -2  318.77   38.90
  -6  -2   2  314.87   38.40
   6  -2  -2  298.37   38.20
  -6   2  -2  303.67   38.30
  -6  -2  -2  300.57   38.70
  -6   2   2  307.17   38.30
  -6  -2  -2  293.37   38.50
   6  -2   2  297.07   38.20
  -6  -2  -2  304.67   38.70
   6  -2   2  297.97   38.90
  -6  -3   2  124.59   17.80
   6  -3  -2  133.79   16.60
   6   3   2  114.19   17.50
  -6   3  -2  116.09   16.80
  -6  -3   2  107.79   17.10
   6  -3  -2  118.69   18.60
  -6   3  -2  120.09   18.40
   6  -3   2  123.59   18.60
  -6   3   2  121.99   16.80
  -6  -3  -2  123.19   17.60
   6   3  -2  124.89   18.30
  -6   3   2  121.19   18.00
   6  -3   2  132.99   16.70
  -6  -3  -2  130.69   18.10
  -6  -4   2  104.29   16.00
   6  -4  -2  133.99   17.10
  -6   4  -2  114.59   17.80
   6  -4  -2  125.09   18.10
  -6   4  -2  105.39   17.20
  -6  -4   2  106.69   16.70
  -6  -4   2  122.79   18.20
  -6  -4  -2  113.69   17.50
   6   4  -2  132.49   18.20
  -6  -4  -2  116.29   16.00
   6  -4   2  140.59   17.20
   6  -4   2  114.59   17.80
  -6  -4  -2  127.19   17.00
  -6   4   2  102.29   17.70
  -6   4   2  137.39   18.40
  -6   5  -2   50.29   11.60
  -6  -5   2   37.70   10.60
  -6  -5   2   45.40    8.30
   6  -5  -2   64.19    9.90
   6  -5  -2   53.59   12.20
  -6  -5   2   45.20   10.10
  -6  -5  -2   46.00   10.40
   6  -5   2   49.90   12.70
  -6   5   2   45.40   10.60
  -6  -5  -2   49.60    8.10
   6  -5   2   50.69    9.60
   6   5  -2   30.90   14.10
   6  -6  -2   24.50   10.90
  -6  -6   2   24.50    6.70
  -6   6  -2   23.20   10.70
  -6  -6   2   37.20    9.40
  -6  -6   2   23.00    9.70
   6  -6  -2    7.20    7.60
  -6  -6  -2   23.20    9.70
   6  -6   2   27.90    8.20
  -6  -6  -2   22.70    6.70
   6  -6   2   25.10   11.70
  -6   6   2   17.10   10.20
  -6  -7   2   41.00   11.80
  -6   7  -2   34.60   13.50
   6  -7  -2   44.60   13.90
   6  -7  -2   37.40   10.60
  -6  -7   2   64.79   13.20
  -6  -7   2   33.10    9.00
   6   7   2   32.50   12.30
  -6   7   2   38.60   12.90
   6  -7   2   38.10   11.40
   6  -7   2   24.50   13.60
  -6  -7  -2   30.70    8.70
  -6  -7  -2   50.89   14.30
   6  -8  -2    0.20   14.00
  -6   8  -2  -14.70   13.30
   6  -8  -2   -2.00    8.90
  -6  -8   2   -6.40   11.30
   6   8   2    4.30   13.80
  -6  -8   2   -7.10    8.10
   6  -8   2  -13.70    9.30
  -6  -8  -2    2.10   11.40
  -6  -8  -2   26.10    9.00
   6   8  -2   15.30   13.80
   6  -8   2   17.20   14.30
  -6   8   2   -7.00   13.30
   6  -9  -2    7.10   12.90
  -6   9  -2    7.90   17.60
  -6  -9   2   -0.40   12.90
  -6  -9   2   -3.10    9.40
   6   9   2   19.90   18.70
  -6  -9  -2    8.10    9.30
  -6  -9  -2  -15.70   12.80
   6   9  -2   28.00   17.90
   6  -9   2   -3.90   18.00
   6  -9   2   35.10   14.70
  -6   9   2   -5.10   13.70
   6  10   2   16.70   20.50
   6 -10  -2    7.90   16.00
  -6 -10   2   -3.30   10.20
  -6  10   2    6.60   16.20
   6 -10   2   -3.10   16.30
   6  10  -2  -14.80   20.30
  -6 -10  -2    6.00   10.10
  -6 -10  -2   11.30   14.60
  -6  11  -2   21.70   16.90
   6  11   2   11.80   24.40
  -6 -11   2    5.10   10.70
   6 -11  -2   13.30   17.50
  -6 -11   2  -13.30   13.10
   6 -11   2   -5.70   17.00
   6  11  -2   16.60   22.80
  -6 -11  -2   -8.30   10.80
  -6  11   2  -26.00   20.30
  -6 -11  -2    6.40   14.40
  -7   0  -2    0.90    4.00
  -7   0  -2    3.30    4.60
  -7   0   2   -2.90    5.90
  -7   0   2    2.60    4.20
  -7   0  -2    0.50    5.70
   7   0  -2   12.90    4.80
  -7  -1   2  200.98   25.20
  -7  -1   2  214.38   25.30
   7  -1  -2  215.28   25.50
  -7   1  -2  179.28   25.90
  -7  -1   2  200.08   25.60
  -7   1  -2  188.08   24.60
  -7   1  -2  182.18   24.50
  -7   1   2  199.38   24.70
  -7   1   2  165.38   25.90
  -7  -1  -2  206.08   25.50
  -7  -1  -2  192.48   25.20
  -7  -1  -2  195.88   25.60
  -7   1   2  196.68   24.60
  -7   2  -2  150.08   19.60
  -7  -2   2  122.99   19.10
   7  -2  -2  173.98   19.60
  -7  -2   2  130.59   18.50
  -7   2  -2  132.19   19.40
  -7  -2   2  117.79   18.90
  -7   2   2  129.09   19.70
  -7  -2  -2  119.09   18.90
  -7  -2  -2  136.59   19.00
  -7   2   2  118.79   18.50
   7  -2   2  181.98   19.50
  -7   3  -2   20.00    5.60
  -7   3  -2   12.20    8.10
  -7  -3   2    9.80    7.30
   7  -3  -2   11.20    8.40
  -7  -3   2   14.50    6.40
   7  -3  -2   20.50    5.10
  -7   3   2   12.80    5.30
  -7  -3  -2   27.20    7.70
  -7   3   2   16.20    7.70
   7  -3   2   26.60    5.40
   7  -3   2    5.00    8.10
  -7  -3  -2   28.60    7.20
   7   3  -2   24.60    8.10
   7  -4  -2  381.86   50.69
  -7  -4   2  404.76   50.89
  -7  -4   2  388.46   51.39
  -7   4  -2  429.76   51.89
  -7  -4  -2  396.36   49.99
  -7   4   2  409.06   51.39
  -7  -4  -2  389.76   51.09
   7  -4   2  396.06   50.79
  -7  -4  -2  403.86   51.49
   7  -4   2  447.36   52.09
  -7   5  -2    0.10    5.70
  -7  -5   2    3.70    8.20
  -7   5  -2    8.60    9.40
   7  -5  -2    5.10    5.90
  -7  -5   2    3.50    4.80
  -7  -5   2   -3.00    6.80
   7  -5  -2   13.60   10.10
   7  -5   2   -4.90   10.10
   7   5  -2    1.20   12.70
  -7   5   2   12.40    5.90
  -7  -5  -2   12.80    7.50
  -7   5   2    3.00    8.20
   7  -5   2    1.10    6.20
  -7  -5  -2    0.10    4.40
   7  -6  -2   13.20   12.20
  -7  -6   2   42.60   10.00
  -7  -6   2   34.40   10.80
   7  -6  -2   40.10    9.30
  -7  -6   2   25.50    7.50
  -7   6  -2   24.60   12.50
   7   6  -2   23.40   14.60
   7  -6   2   40.00    9.40
  -7   6   2   30.00   11.10
  -7  -6  -2   33.90   10.30
   7  -6   2   29.70   12.70
  -7  -6  -2   44.50    7.60
  -7  -7   2    0.60    6.60
   7  -7  -2   -1.40   12.40
   7   7   2  -12.50   10.30
  -7  -7   2   27.00   11.80
  -7   7  -2   20.30   12.40
   7  -7  -2   -8.80    7.90
  -7  -7   2    7.90    9.60
  -7   7   2   33.20   11.60
  -7  -7  -2    0.20   10.00
   7  -7   2    4.20    8.60
  -7  -7  -2    0.00    6.50
   7  -7   2    5.70   12.70
  -7  -8   2   12.70    8.30
   7  -8  -2   22.90   15.90
   7   8   2   20.70   15.20
  -7  -8   2   13.40   12.10
  -7   8  -2   29.50   15.00
  -7   8   2   14.30   13.70
   7  -8   2   -2.40   14.70
  -7  -8  -2    2.40   12.30
  -7  -8  -2    4.60    7.90
  -7  -9   2    9.30   13.20
  -7   9  -2   22.40   16.30
   7  -9  -2   11.00   16.20
   7   9   2   39.50   19.40
  -7  -9   2    7.60    9.50
   7   9  -2   -9.90   17.30
  -7  -9  -2   -5.80   13.50
  -7  -9  -2   16.70    9.60
  -7   9   2   14.90   17.10
   7  -9   2   -2.50   16.40
  -7  10  -2   12.40   20.40
   7 -10  -2    6.70   16.70
  -7 -10   2   13.10   14.10
  -7 -10   2   -8.10    9.50
   7  10   2    7.40   21.10
   7 -10   2  -33.80   16.40
  -7 -10  -2    0.00   14.60
  -7 -10  -2   -2.10    9.70
   7  10  -2   32.40   21.30
  -7  10   2    1.80   14.70
   7  11   2  -39.30   30.10
  -7 -11   2   -1.30   10.40
   7 -11  -2   36.90   17.70
  -7 -11   2   41.90   14.20
  -7  11  -2   10.30   20.50
  -7 -11  -2    1.90   14.00
   7  11  -2  -14.40   29.90
  -7  11   2    7.80   18.70
   7 -11   2   -5.90   17.30
  -7 -11  -2   29.70   10.20
  -8   0  -2  360.16   45.90
  -8   0   2  365.76   46.70
  -8   0   2  373.36   46.00
  -8   0  -2  368.56   46.70
  -8  -1   2   33.90    8.10
  -8  -1   2   44.40    8.70
  -8   1  -2   39.50    9.50
  -8   1  -2   36.60    6.70
   8  -1  -2   29.20    8.20
  -8   1  -2   44.60    6.60
  -8  -1   2   52.19    8.10
  -8   1   2   37.30    7.00
  -8   1   2   43.30    6.50
   8  -1   2   37.20    8.40
  -8  -1  -2   36.80    8.00
  -8  -1  -2   51.19    8.60
  -8   1   2   48.50    9.50
   8  -2  -2  261.37   34.10
  -8   2  -2  256.17   32.90
  -8  -2   2  243.88   34.00
  -8  -2   2  262.87   33.70
  -8  -2   2  262.57   33.40
  -8   2  -2  254.57   34.20
  -8  -2  -2  295.07   33.80
  -8   2   2  246.38   32.90
  -8  -2  -2  260.37   33.80
  -8   2   2  265.37   34.30
   8  -2   2  268.97   34.00
  -8  -2  -2  247.38   33.80
   8  -3  -2 1120.09  134.09
  -8  -3   2 1087.79  133.89
   8  -3  -2  939.71  133.79
  -8   3  -2 1082.39  134.09
  -8  -3   2 1098.69  133.69
  -8   3  -2 1090.19  133.59
  -8  -3  -2 1118.59  133.89
  -8   3   2 1118.69  134.09
   8   3  -2 1056.49  133.99
   8  -3   2 1083.89  134.09
  -8  -3  -2 1117.99  133.79
  -8   3   2 1070.69  133.49
  -8  -4   2  563.64   62.59
  -8   4  -2  509.45   61.79
  -8   4  -2  501.05   62.89
   8  -4  -2  419.96   62.69
   8  -4  -2  448.36   61.89
  -8  -4   2  536.55   61.99
   8  -4   2  408.06   62.79
  -8   4   2  497.25   61.79
   8  -4   2  491.65   62.89
  -8  -4  -2  492.55   62.09
  -8  -4  -2  529.65   62.59
  -8   4   2  516.05   62.59
  -8   5  -2   30.10   10.70
   8  -5  -2   14.90    6.80
  -8  -5   2   20.80    9.60
  -8   5  -2   12.80    6.10
  -8  -5   2   27.50    5.30
   8  -5  -2   10.30   10.70
  -8  -5   2   21.10    7.90
  -8   5   2   21.10    6.60
   8  -5   2   14.90    6.70
  -8   5   2   24.70    9.50
   8   5  -2    6.40   11.70
  -8  -5  -2   24.10    8.80
   8  -5   2  -11.80   10.40
  -8  -6   2  165.18   26.10
  -8  -6   2  177.98   24.20
   8  -6  -2  207.48   25.80
  -8   6  -2  174.18   26.80
  -8  -6   2  177.88   27.30
   8  -6  -2  216.68   28.40
  -8  -6   2  174.98   24.00
  -8   6   2  194.88   27.50
   8   6  -2  190.38   29.70
  -8  -6  -2  187.58   26.60
   8  -6   2  202.18   26.00
   8  -6   2  155.58   26.70
  -8  -6  -2  180.78   24.10
  -8  -7   2   30.90   12.90
   8  -7  -2   25.70   13.60
  -8   7  -2   18.70   14.00
   8   7   2   29.70   13.00
  -8  -7   2   30.40   13.10
  -8  -7   2   22.10    7.60
  -8  -7  -2   21.20    7.40
  -8  -7  -2   28.60   11.40
  -8   7   2   35.50   12.90
   8  -7   2    5.90   13.20
  -8   8  -2   -2.80   14.00
   8   8   2   20.80   15.50
  -8  -8   2   15.10    8.20
  -8  -8   2   18.50   11.70
   8  -8  -2   10.30   15.10
   8  -8   2  -21.30   15.60
  -8   8   2   22.50   15.10
  -8  -8  -2   17.20    8.10
  -8  -8  -2    8.20   12.50
   8   9   2   19.40   19.00
  -8  -9   2   -4.90   12.20
  -8  -9   2   -3.60    8.40
   8  -9  -2   -5.90   16.00
  -8  -9  -2   -0.20    8.70
   8   9  -2  -27.50   16.80
  -8   9   2   10.10   15.30
  -8  -9  -2  -10.10   13.40
   8  -9   2   30.00   17.30
   8  10   2   -4.20   21.20
  -8 -10   2   25.00   14.40
   8 -10  -2   13.20   17.50
  -8 -10   2   25.60   10.30
  -8  10  -2   33.00   21.90
   8  10  -2   -4.60   21.40
  -8 -10  -2   23.50   10.30
  -8 -10  -2   34.80   15.90
  -8  10   2   25.40   16.40
   8 -10   2   24.00   17.90
  -9   0  -2    2.10    7.50
  -9   0   2   -1.50    7.60
  -9   0  -2   -0.70    5.60
   9   0  -2    4.30    6.40
  -9   0   2    7.80    5.70
   9  -1  -2   20.30    8.00
  -9   1  -2   21.90    9.20
  -9   1  -2   32.30    6.00
  -9  -1   2   25.50    7.30
  -9  -1   2   20.80    8.40
  -9  -1   2   30.00    7.30
  -9   1   2   28.80    8.90
  -9  -1  -2   20.90    8.60
   9  -1   2   23.10    8.30
  -9   1   2   32.00    6.20
  -9  -1  -2   28.50    8.10
  -9   1   2   22.60    5.20
  -9  -1  -2   24.50    7.70
   9  -2  -2  109.79   17.40
  -9  -2   2  123.09   17.40
  -9   2  -2  112.39   17.90
  -9   2  -2  115.19   16.40
  -9  -2   2  110.99   17.50
  -9  -2   2  146.39   18.10
   9  -2   2   97.79   17.30
  -9   2   2  109.39   16.20
  -9  -2  -2  127.69   18.00
  -9   2   2  116.19   17.70
  -9  -2  -2  116.49   18.00
  -9  -2  -2  135.59   18.30
   9  -3  -2   26.20    9.50
  -9  -3   2    9.60    7.50
  -9   3  -2   17.40    5.90
  -9  -3   2   21.30    8.20
  -9   3  -2    8.50    8.50
  -9  -3  -2   21.50    7.80
   9  -3   2   37.30    9.10
  -9   3   2   20.40    6.00
  -9  -3  -2   16.30    8.40
   9   3  -2   37.90   10.00
  -9   3   2   36.20    9.30
   9   4   2   -2.20    8.90
  -9   4  -2    2.30    5.50
  -9  -4   2    9.10    7.20
  -9   4  -2   15.10    9.40
  -9  -4   2    8.80    8.60
   9  -4  -2    3.00    9.20
   9  -4  -2    4.10    4.80
  -9  -4  -2    3.90    8.90
   9  -4   2    2.60    9.60
  -9   4   2   13.20    9.00
   9   4  -2    1.00    9.70
  -9  -4  -2   12.80    7.70
   9  -4   2    7.30    5.00
  -9   4   2   18.60    5.80
  -9   5  -2    6.90    6.30
  -9  -5   2   19.30    8.40
  -9  -5   2   22.40   10.50
  -9   5  -2   16.60   10.60
   9  -5  -2   14.90   11.50
  -9  -5  -2   16.80    8.80
  -9   5   2   21.40    6.50
  -9   5   2   26.00   10.70
   9  -5   2    9.00   11.00
   9   5  -2   17.60   12.60
  -9   6  -2   11.40   11.50
  -9  -6   2   11.70   11.20
  -9  -6   2    7.40    8.90
   9  -6  -2   -5.40   11.70
   9  -6   2   13.80   12.20
  -9   6   2    6.50   10.90
   9   6  -2  -13.50   14.10
  -9  -6  -2  -26.30   15.60
   9   7   2    9.50   12.70
  -9  -7   2   28.80   10.70
  -9  -7   2   18.00    6.90
   9  -7  -2   12.00   14.10
  -9   7  -2   24.40   13.80
  -9  -7   2    9.40    6.40
   9  -7   2   24.20   14.20
  -9  -7  -2   -1.00    6.50
  -9   7   2    7.20   13.30
  -9  -7  -2   14.10   11.10
  -9  -8   2   34.00   12.80
  -9  -8   2    5.00    7.70
   9  -8  -2    3.50   19.80
  -9   8  -2   39.70   16.40
  -9  -8   2   23.80   13.40
   9   8   2   22.40   17.60
   9   8  -2    1.00   17.20
  -9  -8  -2   13.90   11.30
  -9  -8  -2   23.80   13.60
  -9   8   2   27.60   16.60
   9  -8   2   33.30   18.00
  -9  -9   2   -5.90   12.60
  -9  -9   2    9.10    8.60
   9   9   2   14.70   19.30
  -9   9  -2    9.70   17.10
   9  -9  -2   36.10   17.90
   9  -9   2  -16.10   16.90
  -9   9   2   13.30   16.50
   9   9  -2   -3.80   18.60
  -9  -9  -2   14.00    9.00
   9  10   2  -13.30   21.70
  -9 -10   2    4.80   13.20
  -9  10  -2   12.40   19.50
  -9 -10   2    0.50    8.80
   9 -10  -2   12.00   17.40
   9  10  -2   11.20   21.90
  -9 -10  -2   -3.60    9.10
  -9  10   2   -4.50   20.50
  -9 -10  -2  -19.00   13.70
   9 -10   2  -19.90   17.20
  10   0  -2  272.47   31.90
 -10   0  -2  255.67   32.60
 -10   0   2  217.88   32.30
 -10   0  -2  244.78   31.20
  10   0   2  265.07   32.20
 -10   0   2  202.98   31.50
 -10  -1   2  164.98   21.80
  10  -1  -2  138.49   22.30
 -10   1  -2  145.09   23.10
 -10  -1   2  142.89   22.90
 -10  -1  -2  164.08   22.70
 -10  -1  -2  169.88   22.50
  10  -1   2  158.38   22.80
 -10   1   2  166.18   23.20
 -10   1   2  159.58   20.80
 -10  -1  -2  159.28   21.80
 -10   2  -2   39.00    7.40
 -10   2  -2   50.59   11.20
 -10  -2   2   33.80    9.90
  10  -2  -2   83.99   10.80
 -10  -2   2   26.80    8.90
 -10  -2   2   34.60    9.30
  10  -2   2   49.00   10.20
 -10   2   2   37.60   10.60
 -10   2   2   40.20    7.30
 -10   2   2   39.90    6.90
 -10  -2  -2   43.90    9.50
 -10  -2  -2   42.10    9.70
 -10  -2  -2   37.40    9.30
  10  -3  -2  774.32   93.39
 -10  -3   2  742.33   93.19
 -10  -3   2  721.53   92.89
 -10   3  -2  733.03   92.59
 -10   3  -2  729.23   93.59
 -10  -3  -2  734.53   93.19
 -10   3   2  735.43   93.49
 -10   3   2  689.53   92.49
  10  -3   2  774.62   93.49
 -10  -3  -2  720.13   93.09
  10   3  -2  889.21   93.79
 -10   4  -2  140.49   19.80
  10   4   2  130.19   20.80
 -10  -4   2  129.49   20.00
 -10   4  -2  147.29   22.60
 -10   4   2  162.88   22.90
  10  -4   2  142.39   21.50
 -10  -4  -2  149.29   22.70
 -10   4   2  141.89   19.80
 -10  -4  -2  167.88   20.70
  10   4  -2  118.69   21.20
 -10  -5   2   14.70    8.60
 -10   5  -2    9.80   10.80
 -10  -5   2    2.60   10.20
  10   5   2    6.20   11.60
  10  -5  -2   18.40   11.50
  10  -5   2    4.90   11.10
 -10  -5  -2    3.30    8.60
  10   5  -2   11.60   12.80
 -10   5   2    3.20   10.60
 -10   6  -2  112.29   18.70
  10  -6  -2   71.19   18.60
 -10  -6   2   80.19   15.80
 -10  -6   2  113.89   18.70
  10   6   2  124.39   19.20
 -10   6   2   80.39   18.40
  10   6  -2  115.19   20.50
 -10  -6  -2  117.49   16.80
  10  -6   2   54.99   18.40
  10   7   2   26.30   15.00
  10  -7  -2   30.70   15.80
 -10   7  -2   34.00   15.60
  10  -7   2   38.70   15.70
 -10   7   2   80.39   16.50
 -10  -7  -2   43.10   13.10
  10   8   2   19.50   16.80
 -10   8  -2   25.00   16.20
 -10  -8   2   12.40   11.20
  10  -8  -2  -17.30   15.80
 -10  -8  -2  -15.30   11.80
  10   8  -2   -2.70   15.70
  10  -8   2   -2.10   15.60
 -10   8   2  -15.10   16.50
 -10   9  -2   -0.10   17.10
 -10  -9   2   11.20   14.10
  10   9   2   19.90   20.00
  10  -9  -2   -8.90   16.90
 -10   9   2    8.90   18.00
  10  -9   2   -1.80   17.10
 -10  -9  -2  -10.50   13.50
  10   9  -2   33.10   20.50
  10 -10  -2    4.80   17.90
  10  10   2   11.00   22.00
 -10 -10   2   20.80   13.00
 -10 -10   2   19.70    9.90
 -10 -10  -2    4.30    9.20
 -10  10   2    3.90   17.40
  10 -10   2   46.00   18.70
 -10 -10  -2   -3.00   14.00
  10  10  -2   11.40   22.30
 -11   0   2   -9.00    8.40
  11   0  -2    1.90    7.60
  11   0   2    7.30    7.70
 -11   0  -2   -2.50    8.60
 -11   0   2   -7.10    5.80
 -11  -1   2  117.69   16.20
 -11  -1   2  100.59   14.70
  11  -1  -2   72.29   15.10
 -11   1  -2  114.29   16.60
 -11  -1  -2  117.89   15.00
 -11   1   2   87.19   14.40
 -11   1   2  105.89   16.40
  11   1  -2   78.49   15.00
 -11  -1  -2  137.79   16.40
  11  -1   2   63.39   15.30
 -11  -2   2   27.20    7.80
 -11  -2   2    7.80    7.70
  11  -2  -2    9.40    8.80
 -11  -2   2   11.80    8.80
  11  -2   2   13.10    8.80
 -11   2   2    3.40   10.50
 -11  -2  -2    4.60    8.20
 -11   2   2   11.30    6.30
 -11  -2  -2   17.30    8.70
 -11  -2  -2   10.00    8.40
 -11   3  -2   33.90   12.30
  11  -3  -2   54.69   13.00
 -11   3  -2   48.50    8.90
 -11  -3   2   56.19   11.60
 -11  -3   2   52.39   10.30
  11  -3   2   30.70   11.40
 -11   3   2   58.39    9.10
 -11   3   2   60.59   12.40
 -11  -3  -2   64.99   12.00
  11   3  -2   18.50   12.70
 -11  -3  -2   50.59   10.80
 -11  -4   2   16.80    7.90
 -11   4  -2    5.60    6.30
 -11   4  -2   10.90   10.90
 -11  -4   2   11.00    9.70
  11  -4  -2   12.40   10.50
  11   4   2   -4.90   10.40
  11  -4   2   16.50   10.80
 -11   4   2   10.40    6.10
  11   4  -2    6.10   11.40
 -11   4   2   25.30   10.70
 -11  -4  -2    5.30    8.80
  11  -5  -2   63.49   14.90
 -11  -5   2   58.79   11.50
 -11   5  -2   64.69   14.70
 -11  -5   2   72.29   14.00
  11   5   2   45.70   15.00
  11   5  -2   37.00   15.90
  11  -5   2   43.40   14.60
 -11   5   2   82.49   14.80
 -11  -5  -2   30.90   11.80
  11  -6  -2   26.10   14.40
 -11  -6   2   12.20    9.90
 -11   6  -2   26.90   13.90
  11   6   2   10.90   13.40
 -11  -6   2   22.00   13.60
 -11   6   2   16.50   13.50
  11  -6   2    6.90   14.10
  11   6  -2   30.10   16.50
 -11  -6  -2   22.00   11.20
  11   7   2    5.60   14.70
  11  -7  -2   17.10   16.40
 -11  -7   2    7.80   10.40
  11  -7   2  -16.80   14.30
 -11  -7  -2    2.40   11.00
 -11   8  -2    2.30   14.80
  11  -8  -2   -8.30   16.10
 -11  -8   2    0.90   10.90
  11   8   2   -4.20   16.20
 -11  -8  -2   14.60   12.10
 -11   8   2   17.80   17.00
  11   8  -2   17.40   16.80
  11  -8   2    3.30   15.60
 -11  -9   2    5.00   11.70
  11  -9  -2   13.50   17.60
 -11   9  -2    8.00   16.10
  11   9   2  -39.10   18.20
 -11  -9  -2   -8.80   12.30
 -11   9   2   20.20   15.90
  11   9  -2  -10.90   18.50
  11  -9   2   -6.60   17.20
 -12   0  -2  432.06   58.39
  12   0   2  453.35   57.49
 -12   0   2  433.46   56.59
 -12   0   2  454.05   57.69
  12   0  -2  479.35   57.39
 -12   1  -2   73.79   14.50
 -12  -1   2   61.99   16.60
  12  -1  -2   81.39   13.70
 -12  -1   2   56.19   12.30
 -12   1   2   71.79   11.80
 -12   1   2   81.69   14.50
 -12  -1  -2   79.49   13.80
  12  -1   2   69.29   11.40
  12   1  -2   77.79   13.30
 -12   2  -2   12.70   11.00
 -12  -2   2   40.00    9.60
 -12  -2   2   18.80    9.80
 -12  -2  -2   39.20   10.30
  12  -2   2   17.80   10.30
 -12  -2  -2   30.10    9.40
 -12   2   2   15.00   10.90
 -12  -3   2   59.19   12.30
 -12   3  -2   34.70   12.90
  12  -3  -2   42.00   12.60
 -12   3  -2   56.59    9.10
 -12  -3   2   43.70   10.90
 -12   3   2   65.19   13.30
 -12  -3  -2   37.90   17.40
  12   3  -2   65.79   14.70
 -12   3   2   50.09    9.00
  12  -3   2   37.90   12.50
  12  -4  -2   64.49   13.80
 -12  -4   2   60.09   11.20
 -12  -4   2   58.79   13.10
  12   4   2   54.39   14.10
 -12   4  -2   49.10   14.00
  12   4  -2   54.49   14.60
 -12   4   2   30.40    9.40
 -12   4   2   60.39   13.80
  12  -4   2   45.00   14.00
 -12  -4  -2   54.19   11.90
 -12   5  -2   21.90   13.30
  12   5   2  -17.60   13.60
  12  -5  -2   17.90   13.00
 -12  -5   2    8.60    9.10
 -12  -5   2   14.50   12.30
  12   5   2    3.80   12.00
 -12   5   2   13.40   13.00
 -12  -5  -2   21.90   10.00
  12   5  -2   11.00   15.40
  12  -5   2   12.00   13.30
  12   6   2   17.60   14.10
 -12  -6   2   -4.80    9.70
  12  -6  -2  -10.20   13.60
 -12   6   2    6.90   14.70
  12  -6   2   27.40   16.90
  12   6  -2   41.00   21.60
 -12  -6  -2   14.50   10.30
  12   7   2   -9.20   14.80
 -12  -7   2    5.00   10.00
 -12   7  -2   24.00   17.10
  12  -7  -2   13.70   15.40
  12  -7   2    6.40   14.90
 -12  -7  -2    8.30   11.30
 -12   7   2   36.10   15.40
 -12  -8   2   25.70   10.70
  12  -8  -2  -13.40   15.20
 -12   8  -2    1.90   16.40
  12   8   2    8.00   17.60
  12  -8   2   18.80   16.70
 -12  -8  -2    7.40   12.30
 -12   8   2  -12.30   14.00
  12   8  -2  -14.50   16.20
  12   9   2    7.70   19.40
  12  -9  -2  -10.70   17.00
 -12  -9   2    7.80   13.30
  12   9  -2  -28.80   18.00
 -12  -9  -2   -0.10   12.00
  12  -9   2   -5.60   17.40
  13   0   2   -2.60    9.50
 -13   0  -2   -3.00    9.70
 -13   0   2   18.60   10.00
  13   0   2   -1.60    7.60
 -13   0   2  -11.50    7.00
 -13   1  -2  103.49   17.70
 -13  -1   2   95.99   17.20
  13  -1  -2  122.99   17.40
 -13  -1   2   89.39   15.70
  13   1   2   98.99   16.90
 -13   1   2   83.59   14.40
  13  -1   2   83.69   17.10
 -13  -1  -2  111.59   17.30
  13   1  -2  111.49   16.50
 -13   1   2  111.09   17.40
 -13  -2   2  163.98   24.20
  13  -2  -2  164.98   24.00
 -13   2  -2  129.49   23.40
 -13  -2   2  150.38   23.40
 -13   2   2  171.78   24.90
 -13  -2  -2  149.79   23.70
  13  -2   2  149.88   23.30
 -13   3  -2   30.80   12.20
 -13  -3   2   38.60   10.80
  13  -3  -2   18.30   11.70
 -13   3   2   21.00   12.20
  13  -3   2   10.60   11.70
 -13  -3  -2   -2.00    9.50
 -13   3   2   25.30    7.10
  13   3  -2   -0.30   13.40
 -13  -4   2   40.00   12.20
  13   4   2   26.10   13.90
 -13   4  -2   18.10    7.60
  13  -4  -2   33.10   13.40
  13   4   2    7.00   12.10
 -13   4  -2    9.60   12.90
 -13   4   2    6.20   13.10
 -13   4   2   26.50    8.10
 -13  -4  -2   43.10   10.80
  13  -4   2    0.40   13.30
  13   4  -2   23.60   14.30
  13   5   2   49.30   15.30
 -13  -5   2   38.30   14.40
  13  -5  -2   31.00   14.90
 -13  -5   2   27.60   10.80
  13   5   2   33.90   16.10
  13  -5   2   56.79   15.40
  13   5  -2   39.10   17.40
 -13  -5  -2   33.80   11.60
  13   6   2   20.90   15.30
 -13  -6   2   18.40   10.30
  13  -6  -2    3.20   14.70
 -13   6  -2   36.40   15.30
 -13  -6  -2   22.90   10.90
  13  -6   2   10.40   15.00
 -13   6   2   20.10   14.90
  13   6  -2   -0.90   16.90
 -13   7  -2   -7.90   14.40
 -13  -7   2   -3.30    9.50
  13   7   2   13.10   16.20
  13  -7  -2   -2.40   15.10
 -13   7   2   -4.90   14.60
  13   7  -2    5.10   15.70
  13  -7   2  -17.00   15.00
  13   8   2   25.70   19.00
 -13  -8   2    8.80   11.30
 -13   8  -2    5.70   17.80
  13  -8  -2   18.20   17.10
 -13  -8  -2   12.20   11.80
 -13   8   2   26.80   16.40
  13   8  -2   26.80   19.70
  13  -8   2   41.80   17.70
 -14   0   2  117.59   16.30
  14   0  -2   99.49   17.80
 -14   0   2  119.79   18.90
  14   0   2   88.19   16.40
 -14   0  -2  110.39   18.60
  14   0   2   93.89   18.50
  14   1   2   45.40   11.50
 -14  -1   2   42.20   12.60
 -14   1  -2   48.00   13.90
 -14  -1   2   44.00   10.60
  14   1   2   10.80   11.80
  14  -1  -2   14.00   12.10
  14   1  -2   37.80   11.90
 -14  -1  -2   60.99   13.00
 -14   1   2   39.90   13.20
  14  -1   2   22.50   12.40
 -14  -2   2   41.90   11.30
  14   2   2   31.60   12.00
  14  -2  -2   33.90   12.70
 -14   2  -2   11.60   13.20
  14  -2   2   27.30   13.00
 -14   2   2   34.90   13.30
 -14  -2  -2   18.40   11.30
  14   2  -2   30.10   11.50
  14   3   2  210.98   32.30
 -14   3  -2  230.18   32.70
 -14  -3   2  251.67   31.00
  14  -3  -2  201.48   31.20
 -14  -3  -2  222.28   30.80
  14  -3   2  207.48   32.50
 -14   3   2  213.68   32.40
  14   3  -2  180.88   31.80
 -14   4  -2    3.40   17.70
 -14  -4   2   11.40   12.70
 -14  -4   2   29.60    9.80
  14  -4  -2   14.80   13.70
  14   4   2   26.00   14.20
  14   4   2   12.50   13.30
  14   4  -2    4.50   14.80
 -14  -4  -2    6.80   10.60
 -14   4   2   26.40    8.00
  14  -4   2   10.40   13.90
 -14   4   2   15.50   18.10
  14   5   2    5.10   16.00
  14   5   2   46.50   18.50
  14  -5  -2   47.60   15.50
 -14  -5   2   14.10    9.90
 -14   5  -2   12.60   14.60
 -14   5   2   -0.80   13.70
 -14  -5  -2    9.10   10.50
  14  -5   2   40.80   15.20
  14   5  -2   45.60   17.80
 -14  -6   2    5.50    9.50
  14   6   2    7.30   15.60
  14  -6  -2   23.10   15.20
 -14   6  -2   46.40   15.70
 -14  -6  -2    5.80   11.30
 -14   6   2   16.50   16.80
  14  -6   2   30.80   15.70
 -14   7  -2   12.30   15.40
  14   7   2   -8.00   17.20
  14  -7  -2  -30.90   14.10
 -14  -7  -2   12.10   11.10
  14  -7   2   16.50   16.10
  14   7  -2  -11.00   15.30
 -14   7   2   82.99   16.50
  14  -8  -2    8.70   17.00
  14  -8   2  -10.40   16.50
 -14  -8  -2    6.60   10.80
 -15   0   2    0.80   11.70
  15   0  -2   -6.50   11.20
 -15   0  -2    7.00   11.90
  15   0   2  -22.00   11.20
  15   0   2    3.10    9.90
 -15  -1   2   22.40   13.00
  15  -1  -2    5.40   12.70
  15   1   2   48.80   13.40
 -15   1  -2   34.80   13.60
 -15   1   2   58.39   14.10
  15   1  -2   28.00   12.70
 -15  -1  -2   40.70   13.40
  15  -1   2   31.10   13.80
  15   2   2   19.70   12.00
  15   2   2   21.70   12.00
  15  -2  -2   28.70   12.90
 -15   2  -2   48.00   17.40
 -15  -2  -2   30.00   11.60
  15  -2   2   13.10   13.30
  15   2  -2   17.60   12.00
  15   3   2    7.40   12.70
  15  -3  -2   -3.10   13.10
 -15   3  -2   13.80   13.90
  15   3  -2    2.40   14.60
  15   3  -2   -5.10   10.60
 -15   3   2   14.50   13.30
  15   4   2   -4.00   14.20
 -15   4  -2    2.50   14.30
  15   4   2    2.00   13.70
  15  -4  -2   10.40   14.00
  15   4  -2   19.30   15.50
 -15   4   2    3.60   13.60
 -15  -4  -2    8.10   10.00
  15  -4   2   -3.20   14.10
 -15  -5   2   21.30    9.70
 -15   5  -2   29.20   15.00
  15  -5  -2   27.20   14.70
  15   5   2    6.40   15.60
 -15   5   2   25.50   14.80
 -15  -5  -2   -4.30   13.10
  15  -5   2    2.80   15.50
  15   5  -2   -6.00   18.10
  15  -6  -2   15.90   15.40
  15   6   2   14.10   16.00
 -15   6  -2  -10.60   15.00
 -15  -6   2   -1.80   10.30
  15   6  -2   17.60   15.60
 -15  -6  -2  -24.50    9.40
 -15   6   2    0.60   15.20
  15  -6   2   -3.20   15.30
 -15   7  -2   16.80   17.20
  15  -7  -2  -16.80   15.30
  15   7   2    7.60   19.40
 -15   7   2  -24.00   17.20
  15   7  -2   -5.10   16.80
 -15  -7  -2    2.60   10.40
  15  -7   2   25.40   16.20
  16   0  -2  136.29   24.50
  16   0   2  160.38   25.00
 -16   0   2  162.68   24.90
 -16   1  -2   53.89   15.90
  16   1   2   73.79   16.20
 -16  -1   2   68.59   18.90
  16  -1  -2   45.10   15.50
  16   1   2   62.49   14.70
 -16  -1  -2   74.59   15.40
 -16   1   2   62.69   16.20
  16   1  -2   43.90   14.80
 -16   2  -2    7.00   13.80
  16   2   2   18.20   13.00
  16   2   2   38.90   13.70
  16  -2   2    4.60   13.80
  16   2  -2   58.59   13.70
 -16   2   2   14.00   13.30
  16  -3  -2   -8.60   13.70
  16   3   2   15.70   15.00
 -16   3  -2   12.70   14.40
  16   3   2   17.60   14.00
  16   3  -2   15.70   11.50
 -16   3   2   -3.50   13.90
  16  -3   2   18.10   14.30
  16   4   2   20.10   14.70
  16  -4  -2    9.30   14.60
 -16   4  -2   21.60   15.50
  16   4   2   19.30   15.40
 -16   4   2   10.30   14.40
  16   4  -2    8.70   11.20
  16  -4   2    5.60   15.30
  16   5   2   30.80   15.40
  16  -5  -2   -9.70   14.50
 -16   5  -2    3.90   15.30
 -16  -5  -2   16.40   10.30
 -16   5   2  -21.20   14.90
  16  -5   2   11.10   16.10
  16   5  -2   -9.90   14.50
 -16   6  -2   35.00   18.90
 -16   6   2   13.10   16.40
 -16  -6  -2   46.70   11.70
  16  -6   2   24.80   17.40
 -17   0  -2   -8.10   11.90
  17   0   2  -11.80   13.30
 -17   0   2    5.70   12.20
  17   0  -2    8.00   13.80
 -17   1  -2   -1.10   13.50
  17  -1  -2   -3.30   13.10
  17   1   2  -13.10   13.00
 -17   1   2   -6.00   13.40
  17  -1   2    6.10   14.10
  17   1  -2   -5.10   16.20
 -17  -1  -2    0.40   12.00
  17   2   2   24.20   13.80
 -17   2  -2   31.60   14.50
  17  -2  -2   -8.50   14.00
  17  -2   2    4.60   14.40
 -17   2   2   37.30   15.00
  17   2  -2   11.30   16.70
  17   2  -2   22.80   13.60
  17  -3  -2   11.10   15.10
  17   3   2  -12.40   12.70
 -17   3  -2  -11.10   14.90
  17   3   2    9.40   14.70
  17   3   2    4.10   14.80
  17   3  -2   13.30   13.80
 -17   3   2    1.60   14.40
  17  -3   2    5.60   15.20
  17   3  -2    5.90   15.60
  17   3  -2  -14.70   11.30
  17   4   2   38.00   13.80
  17   4   2   28.20   16.40
  17  -4  -2   28.80   16.20
  17   4  -2   83.49   15.70
  17  -4   2   28.40   16.70
  17   4  -2   45.90   18.70
  17  -5  -2   20.90   20.00
  17  -5   2   14.10   16.60
  18   0  -2   68.79   16.30
 -18   0   2   26.40   15.30
  18   0   2   30.90   16.70
 -18   0  -2   84.89   15.80
 -18   1  -2   36.00   15.40
  18  -1  -2   37.90   16.80
  18   1   2   37.90   15.60
  18   1  -2   53.79   16.20
 -18  -1  -2   60.69   14.50
 -18   1   2   62.89   16.60
  18  -1   2   35.60   15.90
  18  -2  -2   12.60   13.90
  18   2   2   23.80   13.70
  18   2  -2  -18.40   13.30
  18   2  -2   30.70   17.70
  18  -2   2    6.40   15.10
 -18   3  -2   53.19   16.10
  18   3   2   24.10   16.40
  18   3   2   37.30   14.40
  18  -3  -2   55.99   16.80
  18   3  -2   11.80   16.80
 -18   3   2   34.30   16.40
  18   3  -2   31.30   16.80
   0   0  -3   -0.40    1.40
   0   0   3    3.30    0.60
   0   0   3    0.50    0.50
   0   1   3   -2.70    2.00
   0   1  -3   -1.00    1.40
   0   1   3   -0.40    1.50
   0  -1   3    0.80    1.50
   0   1  -3   -2.10    1.40
   0   1   3   -1.20    1.80
   0  -1  -3    4.60    1.80
   0  -1  -3   -2.10    2.00
   0  -1  -3   -0.50    1.40
   0  -1   3    1.40    1.70
   0  -1   3   -2.30    1.40
   0   1  -3   -0.90    3.40
   0   1  -3    2.40    1.30
   0  -1   3   -3.50    2.40
   0  -2  -3    0.10    4.20
   0  -2   3   -1.40    3.70
   0  -2   3   -3.90    4.60
   0   2   3   -5.20    3.40
   0   2  -3    2.90    5.90
   0  -3   3    2.00    4.60
   0   3   3    3.80    3.80
   0  -3   3    6.30    3.50
   0  -3  -3   -2.70    5.00
   0  -3  -3    3.60    3.10
   0   3  -3   -9.50    6.20
   0  -3   3   -1.10    3.00
   0   4   3   -7.70    4.70
   0  -4  -3   -9.20    5.80
   0  -4  -3    5.20    4.30
   0  -4   3   -3.20    4.00
   0  -4   3   -0.90    5.70
   0   4  -3    3.10    7.30
   0   4   3    2.10    4.70
   0  -4   3    0.70    4.30
   0  -5   3   -3.40    7.60
   0  -5   3   -1.00    6.10
   0  -5  -3    0.70    7.10
   0   5  -3   -4.60    9.40
   0   5   3    1.00    7.30
   0  -5   3   -3.40    5.20
   0   5   3   -0.10    6.40
   0  -5  -3    1.70    5.30
   0  -6  -3   -3.80    9.60
   0  -6  -3    6.20    7.40
   0   6   3   -6.00    8.80
   0   6  -3   21.50   11.70
   0  -6   3  -13.30    9.20
   0  -6   3   24.70    7.80
   0   6   3   16.80    8.40
   0  -7   3   20.80    8.20
   0   7   3   13.00    8.70
   0   7  -3    6.50    9.50
   0  -7   3   13.70   10.40
   0   7  -3   17.00   12.40
   0  -7  -3   -8.20    9.90
   0  -7  -3   21.70    8.60
   0   7   3   12.10   10.70
   0   8   3  -15.00    9.50
   0   8  -3  -15.70   12.00
   0  -8  -3   -1.00   10.00
   0   8  -3   -7.00   12.90
   0  -8  -3   -1.40    8.50
   0   8   3   20.00   13.70
   0  -8   3   -3.20    8.80
   0  -8   3   10.10   11.10
   0  -9  -3    4.30   12.50
   0  -9   3   13.80   10.20
   0   9   3  -25.80   16.60
   0  -9   3  -10.20   12.20
   0   9  -3    6.00   15.00
   0   9  -3   21.40   15.40
   0  -9  -3   -4.30    8.90
   0   9   3   -1.80   10.80
   0 -10   3   11.50   12.90
   0  10  -3    7.80   18.90
   0  10   3   13.40   20.60
   0 -10  -3  -22.90   10.90
   0 -10   3   14.90   14.40
   0  10  -3    0.30   16.50
   0 -11  -3    7.00   13.00
   0 -11  -3   14.30   14.60
   0  11  -3   22.70   22.30
   0 -11   3  -22.90   12.90
   0  11   3   42.30   24.90
   0 -11   3   28.50   15.00
   0  12   3  -18.40   23.10
   0 -12   3   -3.70   11.30
   0 -12  -3  -13.60   14.90
   0 -12  -3    2.10   11.30
  -1   0  -3   -1.70    1.80
  -1   0   3    2.40    1.60
   1   0   3    2.60    0.90
   1   0   3    2.90    1.00
   1   0   3    2.50    1.50
   1   0  -3   -2.30    0.90
  -1   0  -3    3.20    1.30
   1   0  -3    0.30    1.10
  -1   0  -3    4.20    1.10
  -1   0  -3    1.60    1.10
  -1   0   3    1.40    1.50
  -1   1  -3  474.15   58.99
  -1  -1   3  453.05   59.09
   1  -1  -3  483.85   58.99
  -1  -1   3  500.55   58.99
  -1   1  -3  506.45   59.29
   1   1   3  472.15   59.09
   1  -1  -3  493.15   59.09
   1  -1  -3  503.65   59.09
  -1  -1   3  443.56   59.09
   1   1   3  477.25   58.99
  -1   1  -3  499.45   59.09
   1  -1  -3  446.26   58.99
  -1   1   3  485.65   59.09
   1   1  -3  477.05   59.19
  -1  -1  -3  491.35   59.09
  -1   1   3  489.15   59.09
  -1   1   3  489.45   59.09
  -1   1   3  448.26   58.99
   1  -1   3  453.65   58.89
   1  -1   3  498.95   59.09
  -1  -1  -3  479.65   58.99
   1  -1   3  483.25   59.09
  -1   2  -3  607.04   75.49
   1   2   3  641.24   75.49
  -1  -2   3  583.64   75.39
   1  -2  -3  647.74   75.59
  -1  -2   3  610.84   75.39
  -1   2  -3  670.53   75.79
   1  -2  -3  598.04   75.39
  -1   2  -3  560.24   75.29
  -1  -2   3  628.94   75.49
   1  -2   3  613.54   75.49
   1  -2   3  597.14   75.29
  -1   2   3  550.64   75.39
   1   2  -3  618.54   75.89
   1  -2   3  616.54   75.49
  -1  -2  -3  612.44   75.39
  -1  -2  -3  638.74   75.59
  -1   2   3  590.54   75.39
  -1   2   3  642.64   75.59
   1   3   3   54.89    8.70
  -1  -3   3   64.19    9.20
   1  -3  -3   62.59    9.10
  -1  -3   3   66.39    8.70
   1  -3  -3   58.49    9.20
  -1  -3   3   58.39    9.00
  -1   3  -3   55.49   10.00
   1  -3   3   52.49    9.20
  -1   3   3   62.09    9.20
  -1  -3  -3   65.59    8.90
   1  -3   3   59.29    9.20
   1  -3   3   61.79    8.80
  -1   3   3   66.19    9.60
  -1  -3  -3   46.40    8.80
   1   3  -3   67.69   10.60
  -1  -4   3  596.24   69.99
  -1  -4   3  562.34   69.69
   1  -4  -3  565.64   70.09
  -1   4  -3  571.64   70.29
   1  -4  -3  564.44   69.79
  -1  -4   3  565.94   69.79
   1   4   3  551.54   69.79
   1   4  -3  534.15   70.29
  -1  -4  -3  529.65   69.89
   1  -4   3  583.24   69.89
   1  -4   3  574.04   69.59
  -1  -4  -3  586.24   69.79
  -1   4   3  559.04   69.59
   1  -4   3  555.04   70.09
  -1   4   3  532.85   69.79
   1  -5  -3  244.88   30.30
   1   5   3  233.38   30.70
  -1  -5   3  182.18   31.80
   1  -5  -3  233.18   31.20
  -1   5  -3  241.68   31.80
  -1  -5   3  174.98   31.10
  -1  -5  -3  203.88   30.70
   1   5  -3  239.98   32.10
  -1  -5  -3  234.98   32.10
  -1   5   3  231.68   30.60
  -1   5   3  257.27   30.00
   1  -5   3  266.47   30.40
   1  -5   3  228.98   31.30
   1   6   3   66.89   15.30
  -1   6  -3   82.39   16.70
  -1   6  -3   76.09   14.60
   1  -6  -3  133.19   16.40
   1  -6  -3   73.29   15.40
  -1  -6   3  130.69   16.70
  -1  -6   3  132.69   16.50
  -1  -6   3   84.89   15.60
   1  -6   3  110.19   14.90
  -1  -6  -3   55.79   14.60
  -1   6   3   82.19   15.50
   1  -6   3   58.69   15.30
  -1   6   3  128.09   16.10
  -1  -6  -3  115.19   14.80
  -1   7  -3    0.20   11.20
  -1   7  -3    8.30    9.50
  -1  -7   3   -2.50    9.70
   1  -7  -3  -15.70    8.90
   1   7   3   -9.50    9.70
   1  -7  -3    6.60    8.30
  -1  -7   3    2.20    7.60
  -1  -7  -3   15.30    7.40
   1  -7   3    0.00    7.30
   1  -7   3    4.60    9.80
  -1   7   3    0.30    8.60
  -1   7   3  -22.70   10.10
   1   7  -3   -4.60    9.60
   1   7  -3   11.70   12.20
  -1  -7  -3   -5.80    9.00
   1  -8  -3   19.40   11.90
   1  -8  -3   24.90    9.90
  -1  -8   3   28.30   10.40
  -1   8  -3   23.60   13.50
  -1   8  -3   26.80   12.80
   1   8   3   56.19   17.80
  -1  -8   3   22.40   11.60
   1   8  -3   21.20   13.10
  -1   8   3   21.40   10.80
   1  -8   3   25.60   10.10
  -1  -8  -3   25.80   11.40
  -1  -8  -3   28.10    9.80
   1  -8   3   29.50   12.20
   1   8  -3   15.50   14.20
  -1   8   3   58.69   14.50
  -1  -9   3    2.30   10.20
  -1   9  -3    5.40   15.70
   1  -9  -3    2.40    9.40
  -1   9  -3   -3.50   21.90
   1  -9  -3   19.30   12.40
  -1  -9   3   -6.10   12.40
   1   9   3  -17.80   16.80
   1  -9   3    1.60   12.80
   1  -9   3   -2.30   11.30
   1   9  -3   27.30   16.20
  -1  -9  -3   14.30   10.10
   1   9  -3   23.10   14.50
  -1   9   3   17.60   16.20
  -1  -9  -3    1.50   12.40
  -1   9   3    1.20   12.90
  -1 -10   3   -6.80   13.30
  -1 -10   3   -1.80   11.40
  -1  10  -3    6.80   18.00
   1  10   3    2.30   21.00
   1 -10  -3   14.70   12.50
  -1  10  -3   26.20   17.20
   1 -10  -3  -16.20   16.10
   1 -10   3   17.30   12.10
   1  10  -3    0.00   16.80
  -1  10   3    7.00   19.10
   1  10  -3   17.50   19.00
  -1  10   3  -28.20   14.40
   1 -10   3   21.80   14.40
  -1 -10  -3   -7.40   10.90
   1 -11  -3  -10.40   14.10
  -1 -11   3  -16.00   13.90
   1 -11  -3    8.70   12.50
  -1  11  -3  -31.50   18.90
  -1 -11   3  -13.00   11.70
   1  11   3    9.90   23.40
   1 -11   3    1.20   13.80
   1 -11   3  -14.00   14.60
  -1 -11  -3  -23.10   13.20
  -1  11   3    1.70   22.90
   1  11  -3    4.90   21.90
  -1 -11  -3    8.30   12.10
  -1 -12   3    4.20   17.50
  -1 -12   3   -7.80   12.60
   1 -12  -3   -1.70   10.90
   1  12   3    6.50   24.20
   1 -12  -3   -2.10   14.20
  -1 -12  -3  -20.80   11.20
  -1 -12  -3   20.80   17.40
   1 -12   3   30.00   13.20
   1  12  -3  -28.30   22.10
   2   0  -3 2066.39  255.57
  -2   0   3 1955.00  255.57
   2   0   3 2239.38  255.57
  -2   0  -3 2010.50  255.67
  -2   0  -3 1970.40  255.67
   2   0   3 2034.50  255.57
  -2   0   3 2046.90  255.67
  -2   0  -3 2107.79  255.57
  -2   0   3 2113.79  255.57
   2   0  -3 2006.50  255.57
   2   0  -3 2343.27  255.57
  -2   1  -3   90.99   12.10
   2   1   3   86.69   11.00
   2  -1  -3   86.89   10.80
  -2  -1   3   67.69   10.30
  -2  -1   3   62.79   10.90
   2  -1  -3   82.29   10.50
  -2  -1   3   73.69   10.30
   2  -1  -3   98.49   11.30
   2  -1   3   92.79   10.60
  -2  -1  -3   72.89   10.60
   2  -1   3   83.39   11.40
  -2  -1  -3   73.19   10.30
  -2   1   3   82.09   10.80
  -2  -2   3  190.98   26.80
  -2  -2   3  204.58   26.90
  -2   2  -3  223.68   27.40
   2  -2  -3  208.68   26.70
  -2   2  -3  204.18   26.70
   2  -2  -3  252.87   27.20
  -2  -2   3  198.38   26.60
   2   2  -3  257.27   27.40
  -2   2   3  207.48   26.90
   2  -2   3  229.68   27.10
   2  -2   3  211.68   26.80
  -2  -2  -3  218.28   27.00
  -2  -2  -3  196.28   26.60
  -2   2   3  234.88   26.80
  -2   2   3  187.08   26.70
   2  -3  -3  669.83   80.59
   2   3   3  618.84   80.39
  -2  -3   3  629.74   80.39
   2  -3  -3  635.34   80.39
  -2  -3   3  686.73   80.39
  -2  -3   3  616.54   80.19
   2  -3   3  644.34   80.39
   2   3  -3  675.83   80.79
   2  -3   3  632.94   80.09
  -2  -3  -3  683.13   80.49
  -2  -3  -3  688.93   80.29
   2  -3   3  648.44   80.59
  -2   3   3  634.44   80.29
  -2   3   3  644.64   80.29
   2  -4  -3  388.66   56.19
  -2  -4   3  455.55   55.79
  -2  -4   3  449.16   55.79
   2   4   3  427.36   55.89
   2  -4  -3  457.25   55.89
  -2  -4   3  455.55   55.99
  -2   4  -3  470.35   56.39
  -2  -4  -3  475.75   56.19
  -2   4   3  434.46   55.79
   2   4  -3  455.65   56.79
   2  -4   3  412.66   56.19
  -2   4   3  437.26   55.79
  -2  -4  -3  457.95   55.69
   2  -4   3  489.55   55.89
  -2   5  -3   29.40    6.90
   2  -5  -3   31.30    7.40
   2   5   3   14.70    7.60
  -2  -5   3   26.10    7.80
  -2  -5   3   38.70    7.00
  -2   5  -3   33.10   11.60
   2  -5  -3   25.30    8.50
  -2   5   3   38.00    8.00
  -2  -5  -3   19.20    6.50
   2  -5   3   13.50    6.90
  -2  -5  -3   20.60    8.10
   2  -5   3   19.70    9.20
   2   5  -3   20.00   11.30
  -2   5   3   18.30    7.70
  -2  -6   3  109.29   14.90
  -2   6  -3   90.79   14.40
  -2  -6   3   87.99   13.80
   2  -6  -3  119.69   15.10
  -2  -6   3   86.89   15.00
  -2   6  -3   79.89   15.90
   2   6   3   84.99   15.10
   2  -6  -3   76.79   15.10
   2  -6   3   76.19   14.20
   2   6  -3   86.49   17.50
   2  -6   3   47.00   15.20
  -2   6   3   92.19   16.20
  -2  -6  -3  128.99   15.50
  -2  -6  -3   74.29   14.90
  -2   6   3   98.09   15.10
   2  -7  -3    5.30   10.20
   2   7   3   11.00   10.60
  -2   7  -3   12.30    9.30
  -2   7  -3    3.70   11.20
  -2  -7   3   22.60    7.70
   2  -7  -3   12.00    8.20
  -2  -7   3   -1.40    9.60
   2  -7   3   29.80    9.20
  -2  -7  -3   23.90    7.80
  -2   7   3   21.80   10.70
  -2  -7  -3    0.80    9.70
  -2   7   3    7.10    9.20
   2   7  -3   -9.00   12.40
   2  -7   3   13.00   10.40
   2   8   3   19.80   12.90
  -2  -8   3    4.60   11.50
  -2   8  -3   -6.00   12.20
  -2  -8   3   10.30    8.90
   2  -8  -3   16.60   11.40
  -2   8  -3   27.30   12.10
   2  -8  -3    9.70    9.50
   2   8  -3  -13.40   12.30
  -2   8   3   13.10   12.90
   2  -8   3   18.90    9.20
  -2  -8  -3    0.90   10.70
   2  -8   3    1.40   11.50
   2   8  -3   -6.90   13.10
  -2   8   3   17.60   10.80
  -2  -8  -3    7.50    8.50
  -2  -9   3   -3.10   12.60
   2  -9  -3   17.60   13.30
   2  -9  -3   10.00   15.00
   2   9   3   15.10   17.30
  -2   9  -3   -1.60   14.60
  -2  -9   3   13.20   10.40
  -2   9  -3   25.20   14.90
  -2   9   3    2.90   26.00
  -2  -9  -3   17.70   12.90
   2  -9   3    3.50   19.20
   2  -9   3   -5.50   13.20
  -2   9   3    5.80   12.00
  -2  -9  -3   14.70    9.80
   2   9  -3    4.90   16.90
   2   9  -3   -1.70   16.20
   2 -10  -3   20.20   11.40
  -2  10  -3    4.50   16.90
  -2 -10   3    6.30   11.60
   2 -10  -3    5.00   14.80
   2  10   3    3.30   21.40
  -2  10  -3   17.70   18.30
  -2 -10   3   16.80   14.00
   2 -10   3   22.00   12.70
  -2  10   3   11.30   19.10
   2  10  -3   11.70   18.70
  -2 -10  -3   -7.30   11.10
   2  11   3    1.80   23.20
  -2 -11   3  -16.80   11.20
   2 -11  -3   -5.20   14.30
  -2  11  -3  -13.00   15.70
  -2 -11   3   -5.50   13.80
  -2  11   3   34.30   19.40
  -2 -11  -3   12.10   13.00
   2  11  -3    6.70   21.70
   2 -11   3    3.10   15.50
  -2 -11  -3   37.70   15.00
   2 -12  -3   -2.00   13.10
   2 -12  -3   10.10   15.60
  -2 -12   3  -18.80   15.30
   2 -12   3   -0.30   11.70
  -2 -12  -3  -20.50   14.30
   2 -12   3   19.70   15.90
  -3   0   3   -4.70    3.50
   3   0   3    1.40    1.80
  -3   0  -3    1.10    3.80
   3   0   3    2.50    2.20
   3   0  -3   -2.00    1.60
  -3   0   3   -2.80    1.70
  -3   0  -3    1.80    3.30
   3   0  -3    2.10    2.70
   3   0  -3    0.70    2.20
  -3  -1   3  109.89   13.50
   3  -1  -3   91.99   14.00
  -3  -1   3  111.89   14.20
  -3  -1   3   97.79   13.80
  -3   1  -3  105.49   14.70
  -3  -1   3  111.89   13.50
   3  -1  -3  121.29   14.30
  -3   1  -3  106.59   13.80
   3  -1  -3  107.59   13.80
   3   1   3   95.79   13.70
  -3   1   3  116.99   13.80
  -3  -1  -3  105.89   14.00
   3   1  -3  102.79   13.70
  -3  -1  -3  106.19   14.30
   3  -1   3  111.69   13.80
  -3  -1  -3  113.49   13.50
  -3   1   3   98.19   14.50
   3  -1   3  102.39   14.40
  -3   1   3  112.19   13.80
  -3  -2   3  449.66   53.29
   3  -2  -3  440.06   53.39
  -3   2  -3  423.26   53.39
  -3   2  -3  424.76   53.79
  -3  -2   3  430.16   53.59
   3  -2  -3  437.56   53.69
   3  -2   3  407.96   53.69
  -3   2   3  413.56   53.39
  -3  -2  -3  427.46   53.59
   3  -2   3  460.15   53.49
  -3  -2  -3  424.36   53.59
  -3   2   3  446.56   53.39
  -3   2   3  415.96   53.59
  -3  -2  -3  439.16   53.29
  -3  -3   3  260.87   33.80
  -3   3  -3  260.37   33.90
  -3  -3   3  258.17   34.10
   3  -3  -3  274.47   34.50
  -3  -3   3  274.47   34.00
   3  -3  -3  265.37   33.90
  -3   3  -3  287.97   34.60
  -3   3   3  254.77   33.90
  -3   3   3  255.17   34.20
  -3  -3  -3  270.07   34.20
   3  -3   3  269.97   34.00
   3   3  -3  287.67   34.80
  -3  -3  -3  266.37   33.70
  -3   3   3  293.17   34.00
   3  -3   3  279.07   34.50
   3  -4  -3   31.60    9.40
  -3  -4   3   54.29    8.80
  -3  -4   3   53.09    9.80
  -3  -4   3   35.40    8.70
  -3   4  -3   46.60    9.60
  -3   4  -3   52.19    7.50
   3  -4  -3   59.59    8.30
   3  -4   3   47.40   14.30
  -3   4   3   50.59    8.50
  -3  -4  -3   43.20    8.80
   3  -4   3   48.00    8.20
   3   4  -3   35.20   11.00
  -3   4   3   58.39    8.80
  -3  -4  -3   54.39    8.80
  -3   5  -3   75.09   13.40
  -3  -5   3   63.19   11.20
   3  -5  -3   67.29   12.90
  -3  -5   3   73.29   12.10
   3   5   3   73.39   12.00
  -3   5  -3   83.79   11.20
   3  -5  -3   68.69   11.80
  -3   5   3   84.09   12.30
   3  -5   3   82.49   13.20
  -3   5   3   75.29   12.20
   3   5  -3   68.39   15.40
   3  -5   3   79.79   11.80
  -3  -5  -3   58.99   12.40
  -3  -5  -3   64.89   11.00
  -3   6  -3  111.99   15.20
   3  -6  -3   62.79   14.40
  -3  -6   3   92.49   13.90
  -3  -6   3   71.99   14.30
   3  -6  -3   89.59   13.40
  -3  -6   3   71.49   12.70
  -3   6  -3   83.19   13.30
   3   6   3   59.69   13.90
  -3  -6  -3   83.99   12.60
   3  -6   3   70.79   14.80
   3  -6   3   92.29   13.70
  -3   6   3   99.99   13.80
  -3   6   3   83.29   14.40
   3   6  -3   49.20   16.80
  -3  -6  -3   71.89   14.30
   3   7   3   20.90   11.10
   3  -7  -3   11.90    8.40
  -3   7  -3   11.20   12.00
  -3  -7   3   12.60   10.40
  -3   7  -3   12.00   11.20
  -3  -7   3   22.10    8.00
  -3   7   3    4.50   10.60
   3   7  -3    5.70   13.30
  -3   7   3   25.70   10.20
  -3  -7  -3    3.90   10.40
   3  -7   3   -0.30   11.10
   3  -7   3   21.10    9.00
  -3  -7  -3   24.10    8.20
   3  -8  -3   29.00    9.70
  -3   8  -3    1.40   11.50
  -3  -8   3   23.20    9.10
   3  -8  -3   14.60   11.70
  -3  -8   3    4.50   11.90
  -3   8  -3   18.10   12.80
   3   8   3    5.90   12.70
  -3  -8  -3    3.80    8.60
   3  -8   3  -10.50   12.20
  -3  -8  -3   -3.90   11.10
   3   8  -3   -4.00   12.20
  -3   8   3   13.40   13.10
  -3   8   3   19.30   11.10
   3  -8   3   18.60    9.60
   3   8  -3    0.70   13.40
   3   9   3  -13.00   16.40
   3  -9  -3    1.50   13.00
  -3  -9   3   -9.40   12.40
   3  -9  -3   11.80   10.10
  -3  -9   3   -4.00    9.90
  -3   9  -3   -4.70   14.90
  -3   9  -3   16.80   14.10
   3  -9   3    5.40   13.70
  -3   9   3  -10.20   15.00
  -3  -9  -3   -9.20   12.70
   3   9  -3   -0.50   16.30
   3  -9   3    9.10   11.00
  -3  -9  -3    4.10    9.80
  -3   9   3   11.30   12.60
   3   9  -3   13.30   16.00
  -3  10  -3   -2.40   25.70
  -3 -10   3    0.10   13.50
   3  10   3   -3.50   22.70
  -3  10  -3   -0.50   16.60
   3 -10  -3   -4.90   14.20
  -3 -10   3    4.20   15.90
   3 -10  -3    5.80   11.30
   3  10  -3    4.80   19.30
  -3  10   3   17.00   17.00
  -3  10   3   12.60   14.90
  -3 -10  -3  -11.50   13.50
   3 -10   3  -13.40   12.40
   3 -10   3  -20.60   14.10
   3 -11  -3    9.30   11.40
   3 -11  -3   -3.00   15.50
  -3 -11   3    6.40   11.30
   3  11   3   -1.30   23.60
  -3 -11   3    1.50   13.60
   3 -11   3  -17.00   14.70
   3 -11   3   19.60   15.40
  -3 -11  -3  -14.50   13.60
  -3 -11  -3    2.90   12.60
   3  11  -3  -12.30   20.60
  -4   0   3  105.49   13.20
  -4   0  -3   99.79   13.70
  -4   0  -3   98.99   13.90
  -4   0   3  101.69   14.30
  -4   0  -3  105.99   14.30
  -4   0   3  103.59   13.70
   4   0  -3  114.59   13.70
  -4   1  -3  272.87   35.10
   4  -1  -3  276.07   34.50
  -4  -1   3  285.27   35.00
  -4  -1   3  269.47   34.80
  -4  -1   3  273.07   34.60
  -4   1  -3  272.47   34.60
   4  -1  -3  328.77   34.90
  -4  -1  -3  264.97   34.80
  -4   1   3  284.17   34.60
  -4   1   3  251.47   35.00
   4  -1   3  327.07   34.90
  -4  -1  -3  256.07   34.80
   4  -1   3  269.07   34.50
  -4  -1  -3  279.87   34.90
   4  -2  -3  482.25   61.59
  -4  -2   3  466.65   61.39
  -4  -2   3  478.95   61.39
   4  -2  -3  542.75   61.99
  -4  -2   3  517.05   61.59
  -4   2  -3  501.05   61.99
  -4  -2   3  472.95   61.79
  -4  -2  -3  505.65   61.39
  -4  -2  -3  493.45   61.79
  -4   2   3  461.95   61.79
   4  -2   3  484.25   61.59
   4  -2   3  549.74   61.99
  -4   2   3  566.04   61.79
  -4  -2  -3  467.65   61.79
  -4  -3   3  993.10  124.39
   4  -3  -3  997.70  124.29
   4  -3  -3 1077.29  124.59
  -4  -3   3 1018.60  124.09
  -4   3  -3 1001.80  124.49
  -4   3  -3  963.00  124.29
  -4  -3   3 1031.90  124.19
  -4  -3  -3  979.00  124.39
   4  -3   3 1023.50  124.49
  -4   3   3  968.30  124.29
  -4  -3  -3 1007.60  124.39
  -4   3   3 1075.19  124.09
   4   3  -3 1075.29  124.59
   4  -3   3  975.30  124.29
  -4   3   3  969.20  124.39
  -4  -3  -3  978.60  124.09
   4  -4  -3  613.64   86.29
  -4  -4   3  718.13   85.99
  -4  -4   3  681.23   85.79
  -4  -4   3  735.03   86.19
   4  -4  -3  691.63   86.09
  -4   4  -3  703.13   86.49
   4  -4   3  692.13   86.49
   4  -4   3  692.83   85.99
  -4   4   3  706.53   85.89
  -4  -4  -3  695.63   85.79
   4   4  -3  706.43   86.79
  -4   4   3  686.93   86.19
  -4  -5   3   70.89   10.30
   4   5   3   30.20   11.00
  -4  -5   3   73.69   11.30
  -4  -5   3   55.29   11.50
  -4   5  -3   65.79   12.40
   4  -5  -3   45.80   13.10
   4  -5  -3   77.59   10.90
  -4   5   3   66.49   11.70
   4  -5   3   59.69   12.90
  -4  -5  -3   69.99   11.70
   4   5  -3   32.70   14.70
  -4   5   3   54.69   11.20
   4  -5   3   74.59   10.90
  -4  -5  -3   66.99   10.10
   4   6   3   17.50    8.60
  -4  -6   3   -9.70    8.40
  -4   6  -3  -11.00    9.40
  -4  -6   3    3.90    8.20
  -4  -6   3    0.00    5.60
   4  -6  -3    8.00    7.50
   4  -6  -3  -10.30    9.00
  -4   6  -3    3.50    7.20
   4  -6   3    9.20    9.90
  -4  -6  -3   -5.70    8.50
  -4   6   3    1.30    8.70
  -4   6   3   12.50    8.90
   4  -6   3  -14.00    6.90
   4   6  -3  -21.50   14.90
  -4  -6  -3    4.10    6.10
  -4  -7   3   10.60   10.30
   4  -7  -3   -1.10   10.60
  -4  -7   3   14.20   10.10
  -4   7  -3    1.40    8.90
  -4  -7   3    8.20    9.00
  -4   7  -3    4.80   11.50
  -4   7   3   20.60   10.00
  -4  -7  -3   15.60   10.20
  -4   7   3  -11.90    9.90
   4  -7   3   -1.10   14.00
   4  -7   3    7.20   11.70
   4   7  -3   15.00   13.80
  -4  -7  -3    9.10   10.20
   4   8   3    6.50   13.20
   4  -8  -3   -4.30   12.20
   4  -8  -3    1.70    8.60
  -4   8  -3   11.70   12.70
  -4  -8   3    4.40    8.50
  -4  -8   3   -8.60   11.30
  -4   8  -3    9.70   10.80
   4  -8   3    7.00   12.70
  -4   8   3    8.20   11.30
  -4  -8  -3    7.10   11.30
   4  -8   3   -7.10    9.60
  -4   8   3    8.90   11.90
  -4  -8  -3   -9.10    7.60
   4   8  -3   16.10   13.70
   4   9   3   52.39   18.00
   4  -9  -3   20.60   14.80
  -4  -9   3   23.30   13.70
   4  -9  -3   20.00   11.50
  -4   9  -3    5.40   16.20
  -4  -9   3   22.00   11.50
  -4   9  -3   11.60   13.50
  -4  -9  -3    3.10   10.50
   4   9  -3   30.20   17.10
  -4  -9  -3   32.30   13.90
  -4   9   3   69.39   14.80
   4  -9   3   10.30   12.30
   4  -9   3    4.30   14.90
  -4   9   3   22.10   14.90
   4 -10  -3    2.40   15.30
   4  10   3   45.10   22.40
  -4 -10   3   26.10   14.40
  -4 -10   3    2.60   10.70
   4 -10  -3   17.20   11.70
  -4  10  -3   22.70   19.00
  -4 -10  -3    1.20   11.60
  -4  10   3   46.40   16.90
  -4 -10  -3   26.40   17.40
   4 -10   3   29.10   14.30
  -4  10   3    0.90   13.60
   4 -10   3    2.80   15.70
   4  10  -3   52.99   24.90
  -4 -11   3    9.50   11.40
   4 -11  -3   36.10   17.00
   4  11   3   44.80   24.50
  -4  11  -3   -9.70   16.50
   4 -11  -3   18.40   13.00
  -4 -11   3   -3.20   13.70
   4  11  -3    3.00   21.80
   4 -11   3  -17.80   14.20
  -4 -11  -3    7.90   14.40
  -4 -11  -3    0.40   11.50
   4 -11   3   -2.10   15.70
  -5   0   3    6.30    4.60
  -5   0  -3    6.90    4.20
  -5   0  -3    4.00    3.20
   5   0  -3    1.80    3.30
  -5   0   3   -1.30    3.10
  -5   0  -3    5.30    3.70
  -5   0   3   -1.90    1.80
  -5   1  -3   92.79   11.30
   5  -1  -3   58.69   11.50
  -5   1  -3   80.29   12.90
  -5  -1   3   82.89   11.50
  -5  -1   3   85.49   11.90
   5  -1  -3   93.59   11.10
  -5  -1   3   82.29   12.50
  -5   1   3   96.69   11.30
  -5   1   3   89.69   11.30
   5  -1   3   82.59   11.00
  -5   1   3   82.69   12.60
   5  -1   3   59.29   11.40
  -5  -1  -3   85.49   12.20
  -5  -1  -3   91.79   12.20
  -5  -1  -3   87.39   11.80
  -5  -2   3  172.58   22.20
   5  -2  -3  158.78   21.70
   5  -2  -3  173.78   22.60
  -5   2  -3  165.08   23.00
  -5   2  -3  172.68   21.90
  -5  -2   3  171.38   22.00
  -5  -2  -3  159.48   22.00
   5   2  -3  198.88   22.80
   5  -2   3  191.98   22.60
  -5   2   3  172.28   21.80
   5  -2   3  169.58   21.80
  -5   2   3  173.68   21.60
  -5   2   3  167.08   22.60
  -5  -2  -3  159.58   22.30
  -5  -2  -3  169.28   22.30
  -5   3  -3  207.18   34.50
  -5  -3   3  202.78   33.80
   5  -3  -3  224.58   32.20
   5  -3  -3  257.97   31.20
  -5  -3   3  270.37   31.30
   5  -3   3  246.48   32.10
   5  -3   3  241.78   31.30
  -5   3   3  267.07   31.00
  -5  -3  -3  272.87   31.60
  -5   3   3  243.78   31.70
   5   3  -3  216.28   32.00
  -5  -4   3   65.89   10.20
  -5  -4   3   69.39    9.80
  -5   4  -3   74.29   11.90
  -5   4  -3   49.40    9.40
   5  -4  -3   52.89   11.20
  -5  -4   3   58.49    8.80
   5  -4  -3   65.19    9.60
   5   4  -3   28.70   11.80
  -5   4   3   62.39    9.50
  -5   4   3   63.79    9.30
   5  -4   3   30.60   11.00
   5  -4   3   59.99    9.40
  -5   4   3   65.29   10.40
  -5  -4  -3   54.39    8.80
  -5   5  -3   42.60   11.20
  -5  -5   3   26.80    9.10
   5  -5  -3   24.90   10.50
  -5  -5   3   38.30    9.20
   5  -5  -3   40.30    8.10
  -5  -5   3   28.00    6.90
   5  -5   3   29.10    8.20
  -5   5   3   26.30    8.80
  -5  -5  -3   32.00    9.80
  -5  -5  -3   15.80    6.80
   5  -5   3   33.60   11.10
   5   5  -3   54.89   14.20
  -5   5   3   53.79    9.90
   5  -6  -3   75.29   11.60
  -5  -6   3   51.89   12.10
   5   6   3   57.79   12.20
  -5  -6   3   75.69   12.50
   5  -6  -3   61.99   13.60
  -5  -6   3   73.09   10.70
  -5   6  -3   43.00   13.30
  -5  -6  -3   47.80   12.50
   5   6  -3   29.60   17.60
   5  -6   3   75.29   11.60
  -5   6   3   49.00   11.90
  -5   6   3   80.59   12.90
   5  -6   3   53.79   13.70
   5  -7  -3   -4.00    8.20
  -5  -7   3    2.80   10.00
   5  -7  -3   18.10   11.30
  -5   7  -3   11.00   11.50
   5   7   3    1.00   10.30
  -5  -7   3   19.00   10.70
  -5  -7   3    8.80    7.40
  -5   7   3   -1.30   11.20
   5  -7   3   10.50   12.30
  -5  -7  -3   15.40    7.30
   5  -7   3    9.40    8.70
  -5  -7  -3   13.30   10.50
  -5   7   3    5.70   10.30
   5   7  -3    1.40   14.20
   5  -8  -3   -5.10   12.80
  -5  -8   3    0.40    8.40
  -5   8  -3   -9.10   13.20
   5   8   3   11.20   13.70
  -5  -8   3    6.10   11.60
   5  -8  -3   14.00   10.00
   5  -8   3   -6.80    9.80
  -5  -8  -3   15.40   12.20
  -5   8   3   13.00   11.50
  -5  -8  -3    9.60    8.10
   5  -8   3    4.00   13.60
   5  -9  -3   13.10   14.60
   5  -9  -3    0.40   10.50
  -5   9  -3    6.50   17.80
  -5  -9   3   -5.40    9.70
   5   9   3   -5.50   17.10
  -5  -9   3  -14.60   12.90
  -5   9   3    7.30   13.30
  -5  -9  -3   12.50    9.60
   5  -9   3   -2.20   15.30
  -5   9   3   11.90   13.90
   5   9  -3   21.60   17.10
  -5  -9  -3   -5.30   13.20
   5  -9   3    0.50   11.10
  -5 -10   3  -19.00   13.30
  -5 -10   3    7.50   10.60
   5  10   3   26.10   20.80
   5 -10  -3   -3.20   11.60
   5 -10  -3  -20.40   14.50
  -5  10  -3   -3.20   18.40
   5  10  -3   30.00   20.60
  -5 -10  -3    3.60   14.30
  -5  10   3   -7.90   16.50
  -5 -10  -3   -0.70   11.10
   5 -10   3   13.40   16.00
   5 -10   3   -5.40   13.40
   5  11   3   29.20   24.50
  -5  11  -3   12.00   19.60
   5 -11  -3  -15.90   16.50
  -5 -11   3   11.60   11.50
  -5 -11   3  -15.40   13.50
   5 -11   3   -5.30   16.20
  -5 -11  -3   -0.20   14.20
  -5 -11  -3    2.80   10.90
   5  11  -3  -29.90   21.80
  -6   0   3  470.85   58.59
  -6   0  -3  482.45   58.79
  -6   0  -3  481.85   58.89
  -6   0  -3  443.86   58.49
  -6   0   3  490.35   58.99
  -6  -1   3   71.79    9.90
  -6   1  -3   77.69   10.70
  -6  -1   3   62.09    9.50
   6  -1  -3   80.29   10.10
  -6   1  -3   59.39    9.50
  -6  -1   3   69.99   10.30
  -6   1   3   69.29   10.60
  -6  -1  -3   66.49    9.80
  -6   1   3   64.99    9.40
  -6   1   3   55.19    9.60
   6  -1   3   62.29    9.90
  -6  -1  -3   70.89   10.00
  -6  -1  -3   69.59   10.00
   6  -2  -3   12.70    3.80
   6  -2  -3   29.80    6.20
  -6   2  -3   16.20    4.20
  -6  -2   3   18.90    4.80
  -6  -2   3   12.90    5.30
  -6   2   3   16.70    3.80
  -6  -2  -3   20.70    5.70
   6  -2   3   11.60    3.70
  -6  -2  -3   11.80    5.10
  -6  -2  -3   14.00    5.60
  -6   2   3   17.10    4.30
   6  -2   3   18.40    9.40
   6  -3  -3   37.40    7.90
  -6   3  -3   22.50    7.70
  -6   3  -3    8.60    4.70
  -6  -3   3   11.50    3.70
  -6  -3   3   16.20    6.40
   6  -3  -3   35.00    5.10
  -6  -3   3   15.20    5.70
   6  -3   3   12.20    7.10
  -6   3   3   22.80    6.70
   6  -3   3   14.10    4.80
   6   3  -3    9.40    7.40
  -6  -3  -3   14.90    7.00
  -6   3   3   11.70    4.70
  -6  -4   3  171.18   24.10
  -6   4  -3  163.88   25.70
   6  -4  -3  213.18   26.20
   6  -4  -3  191.78   24.00
  -6  -4   3  174.38   23.10
  -6   4  -3  157.08   25.60
  -6  -4   3  194.78   24.80
  -6   4   3  165.18   25.80
  -6  -4  -3  179.38   23.10
   6  -4   3  220.08   26.20
   6  -4   3  186.98   24.10
   6   4  -3  203.08   26.60
  -6   4   3  163.78   24.80
  -6  -4  -3  157.28   24.50
  -6  -5   3    9.20    7.50
   6  -5  -3   15.00    6.40
   6  -5  -3    4.40   10.10
  -6   5  -3   20.40   10.00
  -6  -5   3    6.50    5.30
  -6  -5   3   10.70    7.80
  -6  -5  -3   13.00    5.20
   6   5  -3  -23.40   14.60
   6  -5   3    2.10   10.20
  -6   5   3    5.20    8.10
  -6  -5  -3   -0.10    7.90
   6  -5   3    3.90    6.50
  -6   6  -3    3.40   10.30
  -6  -6   3    6.70    9.00
   6  -6  -3   12.70    7.70
  -6  -6   3    6.60    6.10
  -6  -6   3    6.00    8.40
   6  -6  -3   18.40   11.00
   6   6   3   14.60    9.30
  -6  -6  -3    0.90    8.80
  -6   6   3   17.00    9.60
   6   6  -3   -1.40   13.80
   6  -6   3    5.10    7.40
  -6  -6  -3    9.80    6.00
   6  -6   3   20.90   11.50
  -6  -7   3   20.30   10.90
   6  -7  -3   13.80    8.60
   6   7   3    0.70   10.60
  -6  -7   3   16.20   10.30
  -6   7  -3    9.90   11.80
   6  -7  -3   25.60   12.20
  -6  -7   3   11.50    7.10
   6   7  -3   -9.70   15.00
  -6   7   3   20.90   11.10
  -6  -7  -3   -1.00   12.10
   6  -7   3   14.70    9.30
   6  -7   3   -0.20   12.10
  -6  -7  -3    8.00    7.10
  -6  -8   3    0.90    8.10
  -6   8  -3    4.20   13.50
   6  -8  -3  -14.60   13.00
   6   8   3   -1.00   13.90
   6  -8  -3  -12.10    9.50
  -6  -8   3   -4.90   11.20
  -6   8   3  -13.20   12.20
  -6  -8  -3   -6.20    7.90
  -6  -8  -3   10.90   11.70
   6  -8   3   -2.70    9.90
   6  -8   3  -19.80   13.40
   6  -9  -3    3.70   12.90
  -6  -9   3    8.50   12.90
   6   9   3    6.30   17.70
  -6  -9   3   10.60    9.50
  -6   9  -3  -11.00   15.40
   6   9  -3    0.60   16.80
   6  -9   3  -15.90   14.20
   6  -9   3   11.70   19.10
  -6   9   3   19.70   13.70
  -6  -9  -3   -3.30    9.30
  -6  -9  -3   15.00   13.50
  -6 -10   3  -13.80   14.30
  -6 -10   3   15.20   10.40
   6 -10  -3    3.60   16.20
   6  10   3  -18.50   21.20
  -6 -10  -3    6.00   10.50
   6 -10   3   -2.90   16.80
  -6  10   3    9.10   14.50
   6  10  -3   15.70   20.20
  -6 -10  -3   -4.50   14.20
   6 -11  -3    3.30   18.20
   6  11   3    1.40   24.10
  -6 -11   3   -5.20   13.50
  -6  11  -3    3.60   20.20
  -6 -11   3   -4.50   11.00
  -6 -11  -3  -13.00   14.10
  -6 -11  -3   19.10   11.20
  -6  11   3   -4.20   20.50
   6  11  -3   27.50   23.00
   6 -11   3   18.60   17.90
  -7   0  -3   -0.60    4.10
   7   0  -3   -1.60    4.40
  -7   0  -3   -3.00    4.90
  -7   0   3   -3.90    4.10
  -7   0  -3   -2.30    5.80
  -7  -1   3    9.60    5.30
  -7   1  -3   10.60    3.60
  -7   1  -3    7.10    6.20
  -7  -1   3   14.40    6.00
   7  -1  -3   15.80    5.60
  -7  -1   3   11.50    4.90
  -7   1   3   12.50    4.20
  -7   1   3    6.90    3.50
  -7  -1  -3   10.90    5.80
  -7  -1  -3   10.10    5.40
   7  -1   3   11.20    5.70
  -7  -1  -3   13.70    5.20
  -7   1   3    8.90    5.80
  -7  -2   3   96.69   13.40
   7  -2  -3   96.29   13.80
  -7   2  -3   91.89   14.00
  -7  -2   3   85.99   13.40
  -7   2  -3   83.19   12.80
  -7   2   3   76.39   12.90
  -7   2   3  108.59   13.90
  -7   2   3   81.69   12.20
  -7  -2  -3   96.99   13.90
   7  -2   3   92.09   13.30
  -7  -2  -3   89.29   12.90
  -7  -3   3    6.40    6.60
   7  -3  -3    9.70    7.80
  -7   3  -3    6.30    4.80
  -7   3  -3    5.40    8.20
  -7  -3   3    1.50    5.80
   7  -3  -3    4.80    4.00
  -7   3   3   -1.80    4.50
  -7   3   3    0.60    7.20
  -7  -3  -3    8.70    7.20
  -7  -3  -3   11.90    6.60
   7   3  -3   16.30    8.20
   7  -3   3    8.90    4.30
   7  -3   3    2.60    7.60
   7  -4  -3  291.27   38.10
  -7   4  -3  270.87   37.60
  -7  -4   3  251.47   37.30
   7  -4  -3  272.17   36.10
  -7  -4   3  263.37   37.00
  -7  -4   3  311.47   35.40
  -7   4   3  325.57   37.20
   7  -4   3  217.78   37.90
   7  -4   3  295.47   36.30
  -7  -4  -3  279.37   36.90
   7  -5  -3   12.30    6.30
  -7   5  -3    7.30    9.40
  -7  -5   3   28.70    7.30
  -7  -5   3   16.00    8.60
   7  -5  -3   11.90   10.00
  -7  -5   3   13.40    5.40
  -7  -5   3   11.10    5.10
  -7   5  -3    2.50    5.80
  -7   5   3   29.50    6.20
  -7   5   3    8.80    8.40
  -7  -5  -3   21.30    5.20
   7   5  -3   -1.40   12.00
   7  -5   3   15.80   10.20
   7  -5   3    7.60    6.90
  -7  -5  -3   20.00    8.00
  -7  -6   3   40.70    7.60
  -7  -6   3   43.40    9.60
  -7  -6   3   26.20   10.90
   7  -6  -3   40.30    9.10
   7  -6  -3   15.70   11.70
   7   6   3   19.20   10.50
  -7   6   3   30.70   10.80
   7  -6   3   33.60   12.50
  -7  -6  -3   25.80    7.30
   7   6  -3   43.40   15.00
   7  -6   3   30.40    9.20
  -7  -6  -3   45.30   10.30
  -7  -7   3   48.90   12.50
   7   7   3   16.10   11.70
   7  -7  -3   11.00   12.40
  -7   7  -3   -4.10   12.00
   7  -7  -3   14.20    8.50
  -7  -7   3    1.40    9.40
  -7  -7   3    7.50    6.90
   7  -7   3    0.80    8.80
   7   7  -3  -15.80   15.10
  -7  -7  -3    0.90    6.40
  -7  -7  -3   33.70   10.80
   7  -7   3   16.70   13.00
  -7   7   3    9.70   11.00
   7   8   3   34.00   15.80
  -7  -8   3    4.70    8.00
  -7   8  -3   14.20   14.70
  -7  -8   3    4.30   11.60
   7  -8  -3    0.60   14.70
  -7   8   3    0.20   14.80
  -7  -8  -3    5.80   12.50
   7  -8   3   -5.70   14.80
  -7  -8  -3    6.40    8.20
   7   9   3  -14.10   18.20
  -7  -9   3   11.40    9.60
   7  -9  -3   16.10   16.10
  -7   9  -3    9.10   16.60
  -7  -9   3   -4.20   12.80
  -7  -9  -3   18.70   13.90
   7   9  -3    6.20   17.60
   7  -9   3  -10.70   16.30
  -7   9   3   10.10   17.20
  -7  -9  -3   10.00    9.40
   7  10   3   -5.80   20.20
  -7 -10   3   -6.40   15.90
   7 -10  -3   11.40   16.20
  -7 -10   3   -4.00    9.80
  -7  10  -3   19.20   20.50
   7  10  -3   -7.00   20.80
   7 -10   3    8.20   17.40
  -7  10   3   -1.20   18.70
  -7 -10  -3   17.70   15.00
  -7 -10  -3    4.80    9.90
  -7 -11   3   11.60   13.70
   7 -11  -3   -5.20   16.60
  -7  11  -3   -7.50   19.80
   7  11   3  -31.10   29.10
  -7 -11   3   18.30   10.90
  -7 -11  -3   -7.20   10.00
  -7  11   3  -14.10   17.50
   7 -11   3  -12.60   17.20
   7  11  -3  -22.00   34.40
  -7 -11  -3   23.60   14.90
   8   0  -3   49.60   10.60
  -8   0  -3   66.99   11.00
  -8   0  -3   67.49   11.80
  -8   0   3   85.69   12.00
  -8   0  -3   66.19   10.30
  -8   0   3   84.39   10.70
  -8   1  -3    8.80    7.30
  -8  -1   3   12.80    6.80
  -8  -1   3    6.60    5.30
   8  -1  -3   -4.70    5.90
  -8  -1  -3    3.50    5.70
   8  -1   3   -1.10    6.10
  -8   1   3    9.10    3.80
  -8   1   3    5.80    6.80
  -8  -1  -3   -1.60    5.90
  -8   1   3    8.00    4.60
  -8   2  -3   52.19    8.60
   8  -2  -3   68.09   10.70
  -8  -2   3   52.09   10.10
  -8   2  -3   61.09   10.90
  -8  -2   3   61.59   10.50
  -8  -2   3   55.99    9.50
  -8  -2  -3   52.19   10.20
  -8  -2  -3   55.99   10.20
  -8   2   3   48.60    8.40
   8  -2   3   70.69   10.60
  -8   2   3   51.49    8.10
  -8  -2  -3   43.60    9.60
  -8   2   3   50.59   10.50
   8  -3  -3   48.40    8.30
   8  -3  -3   31.80   11.00
  -8  -3   3   25.40    9.70
  -8   3  -3   38.40    8.10
  -8   3  -3   54.59   11.40
  -8  -3   3   57.29   10.10
   8   3  -3   28.60   10.60
  -8   3   3   52.49    8.30
  -8   3   3   59.69   11.00
  -8  -3  -3   74.59   10.70
   8  -3   3   40.20   10.60
  -8  -3  -3   58.19   10.10
   8  -3   3   44.40    9.60
  -8  -4   3   37.30    9.80
   8  -4  -3   25.20    7.00
  -8  -4   3   48.60    8.70
  -8   4  -3   46.50   10.70
   8  -4  -3   49.00   11.30
   8   4   3   29.30    9.70
  -8   4  -3   42.50    7.90
   8   4  -3   22.00   11.30
   8  -4   3   31.50   10.70
   8  -4   3   38.70    8.20
  -8   4   3   36.30    7.50
  -8   4   3   53.89   10.40
  -8  -4  -3   40.80    9.20
  -8  -5   3   15.40    7.80
  -8  -5   3   14.80    4.80
  -8  -5   3   18.40    9.70
   8  -5  -3    3.70    6.20
  -8   5  -3   16.00   10.30
   8  -5  -3   18.30   10.30
  -8  -5   3   13.10    5.10
  -8   5  -3   11.00    5.80
   8  -5   3   18.00    6.90
  -8  -5  -3    9.20    8.30
   8  -5   3    3.90   11.10
   8   5  -3    7.20   11.80
  -8   5   3   15.90    9.10
  -8   5   3   16.90    6.10
  -8   6  -3   14.80   11.80
   8  -6  -3    2.90   11.50
  -8  -6   3   26.00   10.90
   8  -6  -3   14.30    7.60
  -8  -6   3    6.40    5.80
   8   6   3   11.10   10.30
  -8  -6   3   20.00    9.20
  -8  -6   3   11.30    6.10
   8  -6   3   -5.80   11.50
   8   6  -3   16.60   14.30
  -8   6   3   17.00   10.30
  -8  -6  -3    7.80    5.70
   8  -6   3   15.20    8.30
  -8  -6  -3    0.20    9.30
  -8  -7   3   -7.70   12.00
  -8   7  -3    1.10   12.20
   8  -7  -3   -0.10   13.00
  -8  -7   3    0.80    9.50
   8   7   3   -9.80   11.30
  -8  -7   3   20.20    6.50
  -8  -7   3    5.00    6.70
  -8  -7  -3    1.70   10.50
   8   7  -3    3.70   15.70
   8  -7   3    9.30   13.00
  -8   7   3    4.00   11.70
  -8  -7  -3    1.20    6.60
   8   8   3    1.50   15.00
  -8  -8   3   -6.20    7.20
   8  -8  -3    8.50   15.00
  -8  -8   3   12.10    8.30
  -8   8  -3   28.50   14.90
  -8  -8   3   12.40   11.60
   8  -8   3    0.40   15.40
  -8   8   3   -5.30   13.30
  -8  -8  -3    2.50   12.60
  -8  -8  -3   -5.00    7.20
  -8  -9   3   16.80   12.70
  -8  -9   3   -5.90    8.70
   8   9   3   24.70   18.70
   8  -9  -3    6.50   16.40
  -8  -9  -3    9.10    9.00
  -8   9   3   -2.80   15.80
  -8  -9  -3   16.70   14.10
   8  -9   3  -22.00   16.70
   8   9  -3   -2.20   18.00
  -8 -10   3  -15.70   13.10
   8  10   3   27.60   22.30
  -8  10  -3    3.00   18.10
   8 -10  -3   -1.80   16.20
  -8 -10   3    0.90    9.20
  -8  10   3  -16.40   18.50
  -8 -10  -3   10.20   14.90
   8 -10   3   16.50   17.90
   8  10  -3    3.20   22.50
  -8 -10  -3   -3.90    9.20
  -9   0   3    6.10    5.70
   9   0  -3   -8.00    6.30
  -9   0  -3   -6.20    7.80
  -9   0   3    5.30    7.70
  -9  -1   3  143.19   19.90
  -9   1  -3  145.99   21.50
  -9  -1   3  126.39   21.00
   9  -1  -3  167.98   20.50
  -9  -1  -3  150.68   21.00
  -9   1   3  133.29   19.00
  -9  -1  -3  121.19   20.50
  -9   1   3  140.89   18.40
  -9   1   3  151.28   21.20
   9  -1   3  146.09   20.70
  -9  -1  -3  125.39   19.80
  -9  -2   3   48.10    9.50
  -9   2  -3   39.00   10.50
  -9  -2   3   40.80    8.90
   9  -2  -3   54.79   10.20
  -9   2  -3   29.10    7.60
  -9  -2   3   41.50    9.80
  -9  -2  -3   47.80    9.80
  -9  -2  -3   54.29    9.70
  -9   2   3   52.09    7.40
  -9  -2  -3   52.79    9.80
   9  -2   3   31.90    9.70
  -9   2   3   44.40    7.70
  -9   2   3   41.90   10.60
  -9  -3   3  108.19   15.00
  -9  -3   3  113.79   15.40
  -9   3  -3   87.29   15.60
   9  -3  -3   67.59   15.50
  -9   3  -3   93.69   14.50
  -9   3   3  105.39   14.50
  -9  -3  -3   94.99   14.80
  -9   3   3  119.29   15.80
  -9  -3  -3  101.39   15.50
   9  -3   3   73.79   15.40
   9  -4  -3   71.59   12.70
  -9  -4   3   90.19   15.00
  -9  -4   3  111.79   13.80
  -9   4  -3   90.29   12.90
   9  -4  -3   72.89   15.20
  -9   4  -3   79.89   15.20
  -9   4   3   83.79   15.10
   9   4  -3  118.89   16.10
   9  -4   3   88.59   15.30
  -9   4   3   85.89   12.90
  -9  -4  -3   86.19   14.20
   9  -4   3   82.69   12.90
   9  -5  -3   67.89   14.80
  -9  -5   3   65.19   13.90
  -9   5  -3   70.79   11.00
  -9   5  -3   57.49   14.00
  -9  -5   3   56.39   11.90
  -9   5   3   55.19   11.10
  -9  -5  -3   73.29   12.90
  -9   5   3   77.19   14.10
   9  -5   3   71.39   14.40
   9   5  -3   91.89   16.20
  -9  -6   3    3.80    8.50
  -9   6  -3   -0.30   11.70
   9  -6  -3   -3.00   11.70
   9   6   3    2.50   10.40
  -9  -6   3    4.20   10.50
  -9   6   3    3.40   10.90
   9   6  -3    0.40   14.70
   9  -6   3   -4.40   11.70
  -9  -6  -3  -11.50    9.40
  -9  -7   3   15.40    6.40
   9  -7  -3    2.90   14.00
  -9   7  -3   -0.20   13.60
   9   7   3   -6.00   13.10
  -9  -7   3  -11.20   10.30
  -9  -7   3   -2.20    6.50
  -9  -7   3    3.10   13.10
  -9   7   3   12.70   12.90
   9  -7   3  -12.50   13.30
  -9  -7  -3   28.90   11.90
  -9  -7  -3   10.50    6.50
  -9   8  -3   25.00   15.60
  -9  -8   3    6.60    7.30
  -9  -8   3   -1.70   11.90
   9  -8  -3   41.90   19.90
   9   8   3    8.30   16.70
  -9  -8  -3    0.40   13.10
   9  -8   3   41.10   17.10
  -9   8   3   17.00   14.90
  -9  -9   3   13.90    9.10
   9  -9  -3    5.90   17.00
  -9   9  -3   30.40   17.50
  -9  -9   3   11.90   12.80
   9   9   3   -0.50   19.00
   9  -9   3   19.60   17.40
   9   9  -3   19.80   18.80
  -9  -9  -3   -6.00   14.50
  -9   9   3    0.80   15.80
  -9  -9  -3   24.10    9.30
  -9 -10   3    1.60    8.90
  -9 -10   3   20.90   13.50
   9  10   3   53.69   22.90
  -9  10  -3   31.10   18.60
  -9 -10  -3  -11.80   13.90
  -9 -10  -3   -1.80    9.20
  -9  10   3  -10.30   19.40
   9 -10   3    1.00   17.50
   9  10  -3    2.50   22.00
 -10   0   3  128.09   17.80
 -10   0   3  109.09   17.00
 -10   0  -3  117.89   17.70
  10   0  -3  115.69   17.00
 -10  -1   3   45.10   10.60
 -10   1  -3   35.70   11.00
  10  -1  -3   82.09   10.70
 -10  -1   3   46.20    9.40
 -10   1   3   51.39   11.00
  10  -1   3   51.49   10.60
 -10  -1  -3   53.19   10.30
 -10   1   3   52.69    8.60
 -10  -1  -3   38.40   10.70
 -10   2  -3  259.87   31.60
  10  -2  -3  225.18   33.10
 -10   2  -3  247.48   33.70
 -10  -2   3  240.48   33.10
 -10  -2   3  243.58   32.70
 -10  -2   3  262.77   32.50
 -10   2   3  266.37   33.50
 -10   2   3  253.07   31.50
 -10  -2  -3  234.48   32.90
  10  -2   3  211.48   33.00
 -10   2   3  249.18   31.70
 -10  -2  -3  263.47   32.90
 -10  -2  -3  258.77   33.00
 -10   3  -3  171.88   22.00
 -10  -3   3  163.78   22.60
 -10   3  -3  173.08   24.50
 -10  -3   3  150.68   23.40
  10  -3  -3  121.59   22.90
 -10  -3  -3  190.68   23.50
 -10   3   3  177.08   24.40
 -10   3   3  156.58   21.80
  10   4   3   78.19   15.00
 -10   4  -3   84.79   13.10
 -10  -4   3   68.39   17.30
 -10   4  -3   92.79   15.70
 -10  -4   3  104.99   14.30
  10  -4   3   71.59   15.50
 -10   4   3  103.09   15.70
  10   4  -3   56.59   15.50
 -10   4   3   94.19   13.20
 -10  -4  -3   97.89   14.60
 -10  -5   3   37.90   10.80
 -10   5  -3   19.70   11.20
 -10  -5   3   -3.30    8.20
  10  -5  -3   -8.50   11.00
  10   5  -3   15.00   13.00
 -10  -5  -3   15.20   10.30
  10  -5   3   17.50   11.40
 -10   5   3   24.10   11.00
 -10  -6   3    3.50    8.70
 -10  -6   3   17.60   12.00
  10  -6  -3   -6.20   12.10
 -10   6  -3    5.50   12.10
  10   6   3   -7.60   11.10
  10   6  -3   -4.10   15.60
 -10  -6  -3   -0.70    9.70
 -10   6   3   16.40   12.40
  10  -6   3    3.30   13.20
 -10  -7   3    6.70   10.20
  10   7   3    2.90   13.90
 -10   7  -3   15.00   14.70
 -10  -7   3    7.90   14.80
  10  -7  -3   -2.80   14.80
 -10  -7  -3  -29.00   10.80
  10  -7   3   18.70   15.00
 -10   7   3   35.80   14.60
  10   8   3   -5.20   15.80
  10  -8  -3  -21.70   15.30
 -10  -8   3  -12.00   10.40
 -10   8  -3   14.40   15.20
  10  -8   3    6.60   15.50
 -10  -8  -3  -22.70   11.50
 -10   9  -3   -7.40   16.70
 -10  -9   3   -3.50   12.10
  10  -9  -3   10.10   16.40
  10   9   3  -10.60   18.30
  10   9  -3   -6.70   18.70
  10  -9   3    4.50   16.90
 -10   9   3   -3.70   17.90
 -10  -9  -3   12.50   14.20
 -10 -10   3    6.10   12.90
  10 -10  -3   -6.90   17.30
  10  10   3  -10.10   21.70
 -10  10  -3   -2.30   18.60
 -10 -10   3   10.70    9.10
  10  10  -3   35.40   24.60
 -10 -10  -3    8.80    8.90
 -10 -10  -3    8.40   14.20
  10 -10   3   32.70   19.20
 -10  10   3  -14.80   16.60
  11   0   3    7.60    8.00
 -11   0  -3    2.50    8.90
  11   0  -3   13.10    7.50
 -11   0   3    3.90    6.20
 -11   0   3    3.90    8.50
 -11  -1   3   38.10   10.30
 -11  -1   3   36.40    9.00
 -11   1  -3   42.80   10.90
  11  -1  -3   52.29   10.00
 -11  -1  -3   49.60    9.90
 -11  -1  -3   32.40   10.20
  11   1  -3   36.00    8.90
  11  -1   3   16.00    9.70
  11  -1   3   30.50    7.40
 -11   1   3   44.30    7.80
 -11   1   3   30.90   10.70
  11  -2  -3   76.29   12.10
 -11  -2   3   55.69   10.90
 -11  -2   3   63.19   11.70
 -11   2   3   52.99   10.90
  11  -2   3   52.09   11.80
 -11  -2  -3   55.49   11.40
 -11  -2  -3   51.39   11.30
 -11   2   3   41.30    8.60
 -11   2   3   69.99   12.90
 -11   3  -3   21.60    6.40
 -11  -3   3   16.30    7.90
 -11   3  -3   17.00   10.80
 -11  -3   3   25.30    9.30
  11  -3  -3   26.70   10.20
  11   3  -3   22.90   11.20
 -11  -3  -3    3.60    8.70
 -11   3   3   24.10    6.40
 -11   3   3    7.70    9.70
  11  -3   3   14.50    9.70
 -11   4  -3   -4.00    5.90
 -11   4  -3   -7.00   10.10
 -11  -4   3   19.40    8.00
 -11  -4   3    8.20   10.00
  11  -4  -3   14.90   10.60
  11   4   3    8.90   10.30
  11  -4   3   17.70   11.10
 -11   4   3   -3.50    9.80
  11   4  -3   12.70   11.40
 -11   4   3   -6.00    5.80
 -11  -4  -3   -4.80    8.70
  11   5   3   24.90   12.00
 -11   5  -3   20.50   12.70
  11  -5  -3   19.90   12.60
 -11  -5   3   18.50    9.40
 -11  -5   3   25.30   12.40
 -11   5   3   63.99   12.90
 -11  -5  -3   31.10   10.40
  11  -5   3   33.30   12.90
  11   5  -3    0.80   14.50
 -11   6  -3   17.90   13.90
 -11  -6   3    9.40    9.80
 -11  -6   3   17.20   13.00
  11  -6  -3  -17.10   12.60
  11   6   3   -4.90   12.20
 -11   6   3   15.90   13.30
 -11  -6  -3    9.10   10.40
  11  -6   3    2.60   14.20
  11   6  -3    0.30   16.40
  11   7   3   20.00   15.30
 -11  -7   3   12.60   10.10
  11  -7  -3  -28.00   17.40
 -11   7  -3   -4.30   18.00
  11   7  -3  -11.30   17.40
  11  -7   3   -2.50   14.90
 -11  -7  -3    3.20   11.10
 -11  -8   3   19.70   10.90
 -11   8  -3   11.20   15.80
  11   8   3    3.00   17.40
  11  -8  -3   -3.40   16.60
  11  -8   3   -4.50   16.00
 -11   8   3   17.80   17.60
  11   8  -3   -5.50   16.60
 -11  -8  -3   -5.10   18.80
  11   9   3   -4.90   18.80
 -11  -9   3    2.20   11.40
 -11   9  -3    7.60   17.00
  11  -9  -3   15.40   17.30
  11  -9   3   -8.20   17.10
 -11  -9  -3   10.90   13.20
  11   9  -3   -3.90   19.10
 -11   9   3   31.80   16.30
  12   0   3  202.58   25.90
  12   0  -3  190.28   26.40
  12   0   3  164.48   27.20
 -12   0   3  175.68   25.30
 -12   0   3  182.78   27.40
 -12   0  -3  212.98   27.60
  12  -1  -3   67.59   13.20
 -12   1  -3   48.20   13.50
 -12  -1   3   76.19   12.00
 -12  -1  -3   79.69   13.40
 -12   1   3   72.89   10.90
  12  -1   3   61.29   13.40
  12   1  -3   57.19   12.30
  12  -1   3   67.99   10.90
 -12   1   3   63.69   13.80
 -12  -2   3    9.60   10.20
  12  -2  -3   25.70   10.90
 -12   2  -3   10.40   10.40
 -12  -2   3    4.30    8.40
 -12  -2  -3    5.10    8.60
 -12   2   3   14.80   10.30
 -12  -2  -3    9.50    9.10
  12  -2   3   18.10    9.80
 -12  -3   3   37.60   10.90
 -12   3  -3   44.40   12.80
  12  -3  -3   26.30   11.50
 -12  -3   3   25.40    8.80
  12  -3   3   32.50   11.10
 -12  -3  -3   25.00   10.00
 -12   3   3   23.80    7.30
 -12   3   3   37.00   11.70
  12   3  -3   33.20   13.80
  12   4   3   28.60   12.20
 -12   4  -3   42.70   13.20
 -12  -4   3   22.90   11.60
 -12  -4   3   26.50    9.60
 -12   4  -3   30.20    7.90
  12  -4  -3   39.70   12.70
  12   4   3   47.70   12.40
 -12   4   3   22.00   12.20
  12   4  -3   21.10   14.70
  12  -4   3   25.50   12.40
 -12  -4  -3   28.70   10.40
 -12   4   3   26.10    7.90
 -12   5  -3    0.50   13.00
  12   5   3    5.40   12.10
  12  -5  -3   -3.20   12.20
 -12  -5   3    9.60   11.80
 -12   5   3    4.00   13.00
  12  -5   3   -3.70   12.90
 -12  -5  -3  -18.90    9.50
 -12  -6   3   21.00   10.10
  12   6   3   26.00   15.60
 -12  -6   3   33.00   14.70
  12  -6  -3   -4.30   14.30
 -12   6   3   25.00   16.20
  12   6  -3   -1.10   17.20
 -12  -6  -3   26.90   10.90
 -12   7  -3   -5.50   15.00
  12  -7  -3   40.70   15.90
  12   7   3  -21.10   14.90
 -12  -7   3   17.60   10.30
 -12   7   3   84.69   16.60
 -12  -7  -3    3.80   11.50
  12  -7   3   24.40   15.70
  12   8   3   34.10   19.10
 -12   8  -3   17.80   17.60
  12  -8  -3   11.50   16.20
 -12  -8   3   11.60   10.00
 -12  -8  -3   14.30   12.70
  12  -8   3   -4.70   16.00
  12   8  -3   24.70   18.30
 -12   8   3    8.10   15.80
  12  -9  -3  -12.50   16.90
  12   9   3   14.60   20.30
 -12   9  -3    0.80   23.20
 -12  -9  -3   -0.70   12.50
  12   9  -3   12.50   19.50
  12  -9   3    6.00   17.70
  13   0   3    2.50    7.60
  13   0  -3   -0.80    8.90
  13   0   3   12.50    9.70
 -13   0   3    7.20   10.20
 -13   0   3   -3.30    7.10
 -13   0  -3   -6.80   10.00
 -13   1  -3   11.80   12.00
  13  -1  -3   32.40   11.10
  13   1   3   51.99   10.60
 -13  -1   3   27.90   11.10
 -13  -1   3   27.00    9.50
  13   1   3   47.90   11.20
  13   1  -3   38.80   10.70
 -13  -1  -3    8.10   10.50
 -13   1   3   32.70   11.80
 -13   1   3   30.70    8.00
  13  -1   3   31.90   11.10
 -13  -2   3   22.30   10.10
  13  -2  -3   18.20   10.80
 -13   2  -3   32.10   12.80
  13   2   3   31.90   10.40
 -13   2   3   25.30   11.50
  13  -2   3   15.20   11.50
 -13  -2  -3   16.20   10.50
  13   2  -3   40.60   10.30
 -13  -2  -3   21.10   12.20
  13   3   3   19.70   11.80
  13  -3  -3   23.30   11.90
 -13  -3   3   26.10   10.70
 -13   3  -3   15.00   12.00
 -13   3   3   12.70   11.80
  13   3  -3   11.10   13.30
 -13   3   3   18.30    6.90
  13  -3   3    6.70   11.00
 -13  -3  -3    7.60   10.10
  13   4   3   -9.10   12.70
 -13  -4   3   24.00   10.50
  13  -4  -3   17.60   13.20
 -13  -4   3   13.90   11.50
 -13   4  -3   17.90   13.00
  13   4   3   23.80   12.70
 -13   4   3   17.70   13.10
 -13  -4  -3   21.90   10.50
  13   4  -3   16.90   14.20
  13  -4   3    2.50   12.80
 -13   4   3   16.10    7.50
 -13  -5   3   11.40   12.90
 -13  -5   3   10.70    9.40
  13   5   3   15.00   13.80
  13  -5  -3    0.90   13.50
 -13  -5  -3   17.30   10.80
  13   5  -3   32.70   17.00
  13  -5   3   45.90   15.00
  13  -6  -3  -18.50   13.70
  13   6   3   -1.00   14.70
 -13  -6   3  -13.30    8.40
 -13   6  -3   14.60   15.00
  13   6  -3  -11.40   17.20
  13  -6   3  -14.80   14.60
 -13  -6  -3   -3.20   10.50
 -13   6   3   11.90   14.40
  13  -7  -3    7.40   15.20
 -13  -7   3   23.00   10.00
 -13   7  -3   -0.40   16.10
  13   7   3   16.40   17.20
 -13  -7  -3   18.00   12.20
  13  -7   3   -5.80   15.90
 -13   7   3   32.20   16.30
  13   8   3   20.70   18.10
  13  -8  -3    2.20   16.70
 -13   8  -3   24.20   16.40
  13   8  -3  -19.90   16.50
 -13  -8  -3   -3.60   10.80
 -13   8   3  -29.70   15.80
  13  -8   3   12.60   17.00
  14   0   3   49.50   13.40
 -14   0   3   54.39   13.90
 -14   0  -3   45.70   13.30
 -14   0   3   38.00   10.40
  14   0   3   42.50   10.80
  14   0  -3   35.60   12.30
  14   1   3   17.40   10.70
  14  -1  -3   26.60   11.60
 -14  -1   3   45.90   12.20
 -14   1  -3   29.50   13.00
 -14  -1   3   13.70   11.90
  14   1   3   20.90   11.90
 -14  -1  -3   24.50   12.00
 -14   1   3   34.10    8.40
  14  -1   3   39.60   12.70
  14   1  -3   28.20   11.50
 -14   1   3   33.10   12.40
 -14  -2   3   39.40   10.90
  14  -2  -3    1.20   11.50
  14   2   3   37.00   11.50
 -14   2  -3   13.30   13.00
  14  -2   3   10.20   12.60
  14   2  -3   23.70   10.80
 -14   2   3   22.70   12.80
 -14  -2  -3   13.80   11.00
 -14  -3   3  193.78   28.50
 -14   3  -3  176.08   29.60
  14   3   3  190.38   29.90
  14  -3  -3  206.08   30.20
  14  -3   3  192.18   29.10
 -14  -3  -3  208.48   28.90
 -14   3   3  218.48   30.90
  14   3  -3  177.18   29.40
  14   4   3   -0.80   13.00
  14   4   3   19.80   14.20
 -14   4  -3   28.40   14.60
 -14  -4   3   19.00   12.50
  14  -4  -3    8.70   13.60
 -14  -4  -3   35.00   11.20
 -14   4   3   27.80   15.20
  14   4  -3   23.80   15.50
 -14   4   3   23.20    8.40
  14  -4   3    1.00   14.40
 -14  -5   3   19.10    9.80
  14   5   3    8.00   16.30
  14  -5  -3   12.20   14.00
 -14   5  -3   38.20   15.60
  14   5   3    9.80   19.90
 -14   5   3   34.40   15.70
  14   5  -3   27.30   18.00
  14  -5   3   -4.30   15.00
 -14  -5  -3   40.10   11.70
  14   6   3   41.20   17.10
  14  -6  -3   24.50   15.50
 -14  -6   3   21.70   10.40
 -14   6  -3   15.20   15.90
  14   6  -3   32.00   24.30
  14  -6   3   19.40   15.80
 -14   6   3   14.50   15.20
  14  -7  -3    9.50   15.50
  14   7   3   24.80   19.00
 -14   7  -3    2.30   15.80
  14   7  -3    1.60   16.20
  14  -7   3    8.10   16.50
 -14   7   3   23.20   16.50
 -14  -7  -3   17.60   11.20
  14  -8  -3  -20.20   16.40
 -14  -8  -3   26.20   11.10
  14  -8   3  -17.90   15.90
  15   0  -3  -21.00   10.70
 -15   0   3    4.00   11.90
  15   0   3   22.60   12.60
  15   0   3   -7.10   11.50
 -15   0   3   -7.10    8.50
 -15   0  -3   13.90   11.80
 -15  -1   3   21.40   12.50
 -15  -1   3   32.10   10.70
  15   1   3    3.40   12.20
 -15   1  -3   21.00   13.30
  15  -1  -3   38.20   12.70
  15   1  -3   32.00   11.60
 -15  -1  -3   11.30   12.10
  15  -1   3   -0.40   12.70
 -15   1   3   11.50   13.00
 -15   2  -3    3.40   13.30
  15   2   3   35.90   12.40
 -15  -2   3    9.10   10.60
  15  -2  -3   29.30   13.30
  15   2   3    7.00   11.70
  15   2  -3   17.30   11.80
 -15  -2  -3  -10.70   10.70
  15  -2   3   40.00   13.90
 -15   3  -3    5.30   14.60
  15   3   3    2.10   13.00
  15  -3  -3   -7.90   13.00
 -15  -3   3   14.40   11.60
  15   3  -3   12.80   11.10
 -15   3   3    0.00   13.10
  15   3  -3   24.80   14.60
 -15   4  -3    5.50   14.90
  15  -4  -3    8.20   14.80
  15   4   3   16.20   14.40
  15   4   3   18.80   15.30
 -15  -4  -3   -2.40   10.00
  15   4  -3   16.70   15.20
  15  -4   3  -12.60   13.80
 -15   4   3   19.60   15.00
  15  -5  -3    0.30   15.20
 -15   5  -3   30.10   16.00
  15   5   3   31.70   16.20
 -15  -5  -3   40.60   14.50
 -15   5   3    9.90   14.70
  15   5  -3   -2.50   18.20
  15  -5   3   21.50   15.60
 -15   6  -3   -7.10   15.30
  15  -6  -3  -13.10   13.70
  15   6   3   -2.60   15.80
  15  -6   3    0.30   15.50
  15   6  -3    8.80   17.00
 -15   6   3    4.50   14.80
 -15  -6  -3   -1.40   10.30
  15   7   3   42.50   17.60
  15  -7  -3    1.40   16.40
 -15   7  -3   27.50   17.20
 -15   7   3    8.70   16.90
  15   7  -3   34.70   17.20
  15  -7   3  -15.60   16.10
 -15  -7  -3    6.30   10.70
  16   0  -3   56.79   14.40
 -16   0   3   24.10   14.00
  16   0   3   33.10   15.30
  16  -1  -3   -0.10   12.60
 -16  -1   3   11.60   12.10
  16   1   3    7.50   12.80
  16   1   3   10.70   13.10
  16  -1   3   18.50   14.30
 -16  -1  -3   10.00   11.70
 -16   1   3   20.80   13.50
  16   1  -3    9.50   12.10
  16   2   3   32.70   13.30
  16   2   3   22.90   16.60
 -16   2  -3   59.69   15.10
  16  -2  -3   25.80   17.00
 -16   2   3   27.10   14.40
  16   2  -3   31.20   13.30
  16  -2   3   22.80   14.60
  16  -3  -3    0.70   13.50
  16   3   3   13.80   13.30
  16   3   3    6.80   15.40
 -16   3  -3    1.40   14.00
  16   3   3    5.50   12.80
 -16   3   3    4.20   13.70
  16  -3   3    0.40   14.10
  16   3  -3  -11.30   10.80
  16   3  -3   -8.10   22.80
  16   4   3   16.40   15.20
  16  -4  -3   -0.50   14.30
  16   4   3   10.40   15.10
 -16   4  -3    1.70   15.00
 -16   4   3    4.20   14.10
  16   4  -3   -4.70   16.20
  16   4  -3   15.50   11.10
  16  -4   3   -6.30   15.30
  16  -5  -3   -6.90   14.40
 -16   5  -3   21.50   16.00
  16   5   3   14.00   15.00
  16   5  -3   23.40   15.30
  16  -5   3   -8.40   15.40
  16   5  -3   26.60   21.00
 -16   5   3   -5.70   14.60
 -16  -5  -3   10.40   10.90
 -16   6  -3   20.10   17.70
 -16   6   3    9.60   15.40
 -16  -6  -3   15.90   10.70
  16  -6   3    4.80   15.80
 -17   0  -3    5.40   12.60
 -17   0   3   -1.50   12.70
  17   0   3   10.40   14.00
  17   0  -3  -12.10   14.10
  17   1   3   31.30   14.30
 -17   1  -3   33.90   14.20
  17  -1  -3   23.40   15.00
 -17   1   3   29.20   14.70
 -17  -1  -3   28.10   12.60
  17  -1   3   27.80   14.80
  17  -2  -3   56.09   15.70
 -17   2  -3   37.90   15.10
  17   2   3   35.60   15.40
  17   2  -3   38.40   19.00
  17  -2   3   38.70   16.40
 -17   2   3   40.10   15.60
  17   3   3   -3.10   14.80
  17  -3  -3   28.80   15.40
  17   3   3   50.69   14.20
 -17   3  -3   24.50   15.90
  17   3   3   50.29   14.70
  17   3  -3    2.70   16.80
  17   3  -3   32.40   14.20
  17  -3   3   21.20   16.00
 -17   3   3   18.70   15.00
  17  -4  -3   18.20   16.30
  17   4   3  -12.60   13.90
  17   4   3   -0.80   11.60
  17   4  -3    1.70   17.20
  17  -4   3    8.30   15.80
  17   4  -3   28.60   14.90
  17  -5  -3    4.80   19.30
  17  -5   3   20.50   16.50
  18   0   3   26.50   15.30
 -18   0  -3   21.00   13.00
 -18   0   3   16.50   14.00
  18   0  -3   38.50   14.80
 -18   1  -3    7.90   14.40
  18   1   3   20.20   15.00
  18  -1  -3   21.20   15.90
  18   1  -3    0.10   13.80
  18  -1   3   22.50   15.40
 -18  -1  -3   20.10   12.20
 -18   1   3   32.30   14.70
  18  -2  -3   -2.40   13.80
  18   2   3   21.80   14.10
  18  -2   3   -0.60   14.70
  18   2  -3    7.10   16.80
  18  -3  -3  -11.20   14.40
  18   3   3    6.30   12.50
  18   3   3   17.00   17.80
 -18   3  -3  -12.40   14.90
  18   3  -3   13.20   14.00
 -18   3   3   -8.30   14.40
  18   3  -3   38.20   17.40
  18  -3   3   -1.70   19.80
   0   0   4 2202.68  244.68
   0   0   4 2071.59  244.78
   0   0   4 1978.40  244.68
   0   0  -4 1751.62  244.78
   0   0  -4 2088.39  244.78
   0   0  -4 1863.21  244.78
   0  -1   4   32.10    4.40
   0  -1  -4   37.20    4.50
   0  -1   4   27.90    4.40
   0   1  -4   31.90    4.20
   0  -1  -4   29.50    4.60
   0   1  -4   33.60    5.90
   0  -1   4   32.50    4.40
   0  -1   4   23.40    5.10
   0   1  -4   30.10    4.30
   0   1   4   22.80    4.10
   0   1   4   29.80    4.60
   0   1   4   31.30    4.90
   0  -2   4   30.70    6.50
   0  -2   4   41.40    6.10
   0   2   4   42.00    6.80
   0  -2  -4   41.00    6.90
   0   2  -4   42.20    8.50
   0  -2   4   50.39    6.40
   0  -2  -4   41.30    6.20
   0   3  -4 3739.03  449.95
   0  -3   4 3728.33  449.86
   0   3   4 3570.34  449.86
   0  -3   4 3630.34  449.86
   0  -3   4 3524.65  449.76
   0  -3  -4 3684.73  449.86
   0  -3  -4 3763.32  449.95
   0  -4   4   51.29    9.60
   0  -4  -4   50.79    9.60
   0  -4   4   59.49    8.70
   0  -4   4   63.49    8.90
   0   4   4   54.39    9.20
   0  -4  -4   56.99    8.70
   0   4  -4   59.29   11.20
   0  -5  -4   80.29   13.40
   0  -5   4  102.69   13.90
   0  -5   4   87.19   13.70
   0  -5  -4   82.99   14.50
   0   5   4   94.49   14.10
   0   5  -4  121.29   16.30
   0  -5   4  114.29   14.90
   0  -6   4   40.40   10.40
   0  -6  -4   12.80    9.60
   0  -6   4   33.60    9.00
   0   6  -4   18.30   12.20
   0  -6   4   18.70    8.00
   0  -6  -4   33.80    7.60
   0   6   4   14.00   10.00
   0   7   4  397.46   52.89
   0  -7  -4  437.06   51.99
   0   7  -4  409.56   52.29
   0  -7   4  424.06   52.09
   0  -7   4  349.96   52.39
   0   8   4    9.90    9.90
   0  -8   4   27.70   10.40
   0   8  -4   17.10   12.70
   0  -8   4   16.60   11.60
   0  -8  -4    5.30   10.20
   0   8   4   17.10   13.90
   0  -8  -4    8.80    8.50
   0   8  -4   -5.90   13.90
   0  -9   4   35.50   14.40
   0   9  -4   38.80   15.90
   0  -9  -4    8.40   12.90
   0   9  -4   33.10   15.90
   0   9   4   52.89   18.20
   0  -9  -4   34.30   11.00
   0  -9   4   21.80   12.30
   0 -10  -4   10.60   10.90
   0  10   4  -15.70   20.20
   0  10  -4    8.30   18.20
   0 -10   4   15.40   13.10
   0  10  -4   26.20   16.30
   0 -10   4   20.80   14.40
   0  11  -4   27.30   21.70
   0 -11   4   14.50   15.00
   0 -11  -4   23.30   14.30
   0 -11  -4   50.39   16.00
   0 -11   4   33.00   15.50
   0  11   4   38.20   23.50
   0 -12  -4    2.60   11.80
   0 -12   4   23.50   13.50
   0  12   4   35.10   23.80
   0 -12  -4    3.80   15.00
   0 -12   4    6.50   19.60
  -1   0  -4   -0.10    1.60
  -1   0   4   -0.80    2.00
   1   0   4   -0.20    1.30
  -1   0  -4    0.50    1.70
   1   0   4   -1.80    1.80
   1   0   4   -1.20    1.20
   1   0  -4    1.30    1.60
  -1   0  -4    1.20    1.50
   1   0   4    4.00    2.00
   1   0  -4    1.10    1.60
   1   0  -4   -0.20    1.20
  -1   0  -4    1.50    2.50
   1   0  -4   -0.80    2.10
   1  -1  -4  337.77   43.70
   1  -1  -4  360.16   43.60
   1   1   4  376.76   43.80
  -1   1  -4  396.56   44.40
  -1  -1   4  346.27   43.60
  -1   1  -4  296.17   44.10
   1  -1  -4  379.06   43.70
  -1  -1   4  330.37   43.60
   1  -1  -4  359.56   43.60
   1   1  -4  348.77   43.90
   1  -1   4  333.97   43.50
   1  -1   4  348.97   43.70
  -1  -1  -4  352.56   43.60
  -1   1   4  362.26   43.70
  -1  -1  -4  349.47   43.70
  -1   1   4  352.56   43.60
  -1   1   4  356.56   43.70
   1  -1   4  365.66   43.60
  -1  -2   4  497.35   62.59
   1  -2  -4  547.15   62.89
  -1   2  -4  517.35   62.69
  -1   2  -4  470.75   62.49
   1   2   4  502.45   62.79
  -1   2  -4  555.94   63.19
  -1  -2   4  501.05   62.69
   1  -2  -4  501.85   62.69
  -1  -2   4  520.85   62.69
  -1  -2  -4  504.25   62.59
  -1   2   4  511.55   62.79
  -1  -2  -4  515.25   62.79
   1  -2   4  489.55   62.69
   1  -2   4  500.05   62.49
  -1   2   4  518.55   62.69
  -1   2   4  470.15   62.59
   1   2  -4  525.35   63.19
   1  -2   4  501.75   62.69
   1  -3  -4  138.09   18.90
  -1  -3   4  137.29   18.80
   1  -3  -4  148.59   18.20
  -1  -3   4  159.48   18.20
  -1  -3   4  142.99   18.20
   1   3   4  123.99   18.50
  -1   3  -4  137.39   19.60
  -1  -3  -4  151.18   18.30
   1  -3   4  152.58   18.30
   1  -3   4  148.19   17.90
  -1   3   4  137.99   18.10
  -1  -3  -4  140.69   18.70
   1  -3   4  122.69   18.80
  -1   3   4  113.49   18.30
   1   3  -4  124.29   20.20
   1   4   4   47.00    9.10
   1  -4  -4   52.59    9.70
  -1  -4   4   63.69    8.90
  -1   4  -4   52.89   10.70
  -1  -4   4   64.09    9.50
  -1  -4   4   54.59    8.50
   1  -4  -4   51.99    8.40
   1  -4   4   48.80    9.40
  -1  -4  -4   58.39    8.50
   1  -4   4   46.90    8.60
  -1   4   4   63.99    9.40
   1  -4   4   52.59    8.40
  -1  -4  -4   48.10    9.10
  -1   4   4   71.49    9.40
   1   4  -4   42.70   11.10
  -1  -5   4  245.98   37.20
   1  -5  -4  275.07   37.70
  -1   5  -4  266.97   38.40
   1   5   4  293.67   37.40
   1  -5  -4  320.97   37.10
   1  -5   4  329.67   36.80
   1  -5   4  323.87   37.20
  -1  -5  -4  269.17   37.50
  -1   5   4  297.27   37.50
   1  -5   4  257.47   37.70
  -1  -5  -4  255.57   36.90
  -1   5   4  301.57   36.70
   1   5  -4  285.27   38.80
   1   6   4   64.49   13.20
  -1  -6   4   99.89   13.80
  -1  -6   4   73.19   12.20
   1  -6  -4   72.49   13.90
  -1   6  -4   59.19   14.70
   1  -6  -4   73.09   12.10
  -1  -6   4   78.49   12.80
  -1  -6  -4   58.49   12.90
   1  -6   4   75.09   12.50
  -1  -6  -4   60.89   11.90
  -1   6   4   79.89   13.90
   1  -6   4   39.00   13.40
   1   6  -4   74.89   16.00
  -1   6   4  107.09   13.70
   1  -7  -4   30.40   10.70
  -1   7  -4    5.40   12.40
  -1  -7   4   17.30    8.10
   1   7   4   -7.80   10.30
  -1   7  -4   15.70    9.50
   1  -7  -4   19.50    8.20
  -1  -7   4   20.80   10.50
  -1  -7  -4   11.70    7.80
   1  -7   4   25.40    8.80
  -1   7   4    3.50   11.00
   1   7  -4   24.80   12.80
   1  -7   4   10.70   10.50
  -1   7   4   14.90    8.90
  -1  -7  -4    9.00    9.50
   1  -8  -4    7.20    8.40
  -1   8  -4   11.20   13.80
  -1   8  -4   10.00   12.20
  -1  -8   4    6.60    9.40
   1  -8  -4   14.50   11.40
  -1  -8   4  -17.30   10.60
  -1  -8  -4   24.70    9.20
  -1   8   4   15.60   13.70
  -1  -8  -4   20.50   11.60
  -1   8   4   29.30   10.10
   1  -8   4    9.10   11.70
   1  -8   4   15.40    9.30
   1   8  -4   42.90   12.90
   1   8  -4   21.30   14.80
  -1   9  -4   20.70   19.60
   1  -9  -4  -18.50   12.00
  -1  -9   4   27.60   13.10
  -1   9  -4   -4.50   17.20
  -1  -9   4   -5.80   10.00
   1  -9  -4   -6.50    9.70
   1   9   4   -0.50   17.20
  -1   9   4   43.10   17.00
   1  -9   4    5.20   12.90
  -1   9   4    9.70   11.00
  -1  -9  -4   20.50   12.60
   1   9  -4  -12.50   15.10
   1   9  -4   15.90   16.50
  -1  -9  -4    6.00   10.60
   1  -9   4   12.00   10.80
   1 -10  -4    0.60   10.30
  -1 -10   4   -7.60   13.50
  -1  10  -4  -19.10   17.70
   1 -10  -4   26.50   14.40
   1  10   4  -35.70   20.20
  -1 -10   4  -12.00   11.30
  -1  10  -4    9.90   17.30
   1 -10   4    5.70   11.20
   1 -10   4  -18.90   14.30
   1  10  -4  -13.00   15.20
  -1 -10  -4  -13.10   11.30
   1  10  -4    0.20   18.00
  -1  10   4  -17.60   19.00
  -1 -11   4   -4.90   12.30
   1  11   4  -23.50   21.20
  -1  11  -4  -14.80   15.60
  -1 -11   4   16.10   14.30
   1 -11  -4   -0.30   14.10
   1 -11  -4    2.20   12.20
  -1  11  -4  -21.10   19.20
   1  11  -4    7.40   22.20
  -1  11   4  -19.00   25.50
   1 -11   4  -16.50   14.60
  -1 -11  -4    1.70   13.50
  -1 -11  -4   20.20   12.80
   1 -11   4   16.20   12.60
  -1 -12   4    0.60   11.60
   1 -12  -4  -15.00   12.40
   1 -12  -4   14.80   15.10
  -1 -12   4  -13.60   14.30
   1 -12   4  -10.40   24.90
  -1 -12  -4   15.60   15.00
   1 -12   4   -1.30   11.10
  -1 -12  -4  -25.80   12.40
  -2   0  -4 4392.46  522.55
   2   0   4 3913.51  522.45
  -2   0  -4 3878.11  522.45
   2   0  -4 4507.85  522.45
  -2   0   4 4772.52  522.45
  -2   0   4 4313.37  522.55
   2   0   4 4017.70  522.45
   2  -1  -4  200.28   27.80
   2   1   4  201.08   27.80
  -2  -1   4  250.87   27.50
  -2   1  -4  233.78   28.40
  -2  -1   4  224.98   27.70
   2  -1  -4  239.18   27.60
   2   1  -4  189.28   28.00
  -2  -1  -4  240.18   27.40
  -2  -1  -4  230.38   27.80
   2  -1   4  216.28   27.80
   2  -1   4  213.38   27.50
   2   1  -4  219.68   27.40
  -2   1   4  205.08   27.70
  -2   1   4  212.98   27.70
  -2   2  -4   44.00    8.60
  -2   2  -4   37.90    7.00
  -2  -2   4   54.09    7.40
   2  -2  -4   60.59    7.80
   2  -2  -4   44.40    7.10
   2   2   4   58.59    8.10
  -2  -2   4   48.90    6.90
  -2  -2   4   47.20    7.00
   2   2  -4   58.79    8.40
   2  -2   4   49.80    7.10
  -2   2   4   48.90    7.10
  -2   2   4   46.00    7.20
  -2  -2  -4   44.10    7.20
  -2   2   4   57.89    7.60
  -2  -2  -4   47.90    7.60
   2  -2   4   68.39    8.70
  -2  -3   4   16.10    4.90
  -2   3  -4   25.20    7.10
   2   3   4   17.10    5.20
  -2  -3   4   22.00    5.10
  -2  -3   4   23.30    4.40
   2  -3  -4   20.10    5.90
   2   3  -4   18.40    7.90
  -2   3   4   30.00    5.40
   2  -3   4   16.50    5.10
   2  -3   4   10.20    5.70
   2  -3   4   30.80    4.10
  -2   3   4   36.30    5.60
  -2  -3  -4   14.70    5.70
  -2  -3  -4   21.00    4.70
   2  -4  -4   52.29    7.70
   2  -4  -4   33.00    8.50
  -2  -4   4   42.50    7.20
  -2  -4   4   42.30    8.40
  -2   4  -4   44.70    9.80
  -2  -4   4   44.50    7.70
   2   4   4   38.70    7.90
   2   4  -4   32.90   10.90
  -2   4   4   49.30    7.50
   2  -4   4   26.30    8.40
  -2  -4  -4   41.00    8.20
   2  -4   4   46.90    6.80
  -2   4   4   41.80    8.00
  -2  -4  -4   38.20    7.10
   2  -4   4   39.60    7.60
   2  -5  -4   88.79   15.30
  -2  -5   4   99.49   14.60
  -2   5  -4   97.69   16.20
   2   5   4   83.59   15.00
   2  -5  -4  110.09   15.50
  -2  -5   4   82.09   14.00
  -2  -5   4   89.19   14.80
   2  -5   4  132.79   16.00
   2  -5   4   98.29   15.40
  -2  -5  -4  125.29   15.20
  -2  -5  -4  103.89   15.20
  -2   5   4  105.99   15.40
   2   5  -4   94.69   17.50
  -2   5   4   99.29   15.10
  -2  -6   4  105.89   17.80
  -2  -6   4   98.49   17.00
   2   6   4  128.29   18.60
  -2   6  -4  170.88   18.90
  -2  -6   4  115.99   17.60
   2  -6  -4  135.89   18.70
   2  -6  -4   90.09   18.10
  -2   6  -4  111.39   19.50
  -2  -6  -4  143.69   18.40
   2   6  -4   96.99   20.20
   2  -6   4  122.89   17.50
   2  -6   4  108.79   18.40
  -2   6   4  132.59   18.40
  -2  -6  -4  116.69   18.10
  -2   6   4  113.99   17.70
   2  -7  -4   12.10    8.20
  -2  -7   4    2.40    9.50
  -2  -7   4   12.50    9.40
  -2   7  -4    4.90   11.30
  -2   7  -4   14.50    9.50
  -2  -7   4   -0.30    7.20
   2  -7  -4    6.50   10.00
   2   7   4    3.90    9.70
  -2  -7  -4   20.60    7.70
  -2  -7  -4    7.40    9.70
  -2   7   4   15.40   10.90
   2  -7   4    9.50   10.30
   2  -7   4    6.90    8.60
   2   7  -4    7.30   12.80
  -2   7   4   17.20    9.20
  -2  -8   4    8.50    9.30
   2   8   4  -21.80   12.30
   2  -8  -4   14.60   11.30
   2  -8  -4   -1.70    9.30
  -2   8  -4    6.60   12.70
  -2   8  -4    8.00   11.60
  -2  -8  -4    1.20    9.10
  -2   8   4   -0.30    9.90
   2   8  -4   15.00   13.30
  -2  -8  -4    9.00   11.00
   2  -8   4   37.80   12.20
   2  -8   4    4.80    9.90
   2   8  -4    2.70   13.90
  -2   8   4   22.40   13.60
  -2  -9   4   14.00   12.80
   2  -9  -4    4.60   11.90
   2  -9  -4   -9.30   12.50
  -2   9  -4  -14.80   14.70
  -2   9  -4   20.30   15.20
   2   9   4   -8.00   17.10
  -2  -9   4  -17.60   10.30
   2   9  -4  -13.20   15.80
  -2   9   4   21.30   11.60
  -2  -9  -4    6.20   12.60
  -2   9   4   -1.50   19.60
  -2  -9  -4    3.40    9.10
   2   9  -4   -6.30   15.40
   2  -9   4   -3.10   13.10
   2  -9   4   -5.30   14.00
   2 -10  -4   29.70   13.20
   2  10   4   18.60   21.50
  -2 -10   4   23.60   14.50
  -2 -10   4    3.80   12.40
   2 -10  -4   23.40   15.10
  -2  10  -4   50.79   18.30
  -2  10  -4   36.20   17.50
   2  10  -4   32.30   19.60
  -2 -10  -4    9.30   11.30
  -2  10   4   33.70   19.90
  -2  10   4   29.80   13.80
   2  10  -4   47.00   17.60
   2 -10   4   23.90   12.50
   2 -11  -4   -8.20   17.00
   2  11   4   44.30   23.70
   2 -11  -4  -10.20   14.60
  -2 -11   4  -10.00   11.90
  -2  11  -4   -5.50   19.30
  -2 -11   4   14.30   13.90
   2  11  -4   34.20   22.40
  -2 -11  -4    4.10   11.60
   2 -11   4  -21.60   14.60
   2 -11   4  -24.10   19.50
  -2 -11  -4   10.00   14.00
  -2  11   4  -21.70   18.40
   2 -12  -4    1.90   15.00
  -2 -12   4  -20.10   14.80
  -2 -12   4  -15.40   21.10
   2 -12  -4   -7.30   10.60
   2 -12   4  -13.70   15.40
  -2 -12  -4  -26.80   13.20
  -2 -12  -4    4.50   17.90
   2 -12   4    4.60   12.90
  -3   0  -4    5.70    2.30
  -3   0  -4   -1.90    3.20
  -3   0  -4   -2.30    4.00
   3   0   4   -2.90    2.20
   3   0  -4   -0.40    1.80
  -3   0   4   -3.10    3.70
   3   0  -4   -1.20    2.70
   3   0   4    4.40    2.80
   3   0  -4   -5.70    2.00
  -3   0   4   -5.50    3.00
  -3   0   4    2.30    2.10
  -3  -1   4  244.88   28.10
   3   1   4  210.68   28.20
   3   1   4  240.58   28.40
  -3   1  -4  216.88   28.30
   3  -1  -4  222.18   28.20
   3  -1  -4  254.57   28.50
  -3  -1   4  205.38   28.40
  -3   1  -4  223.48   28.80
  -3   1   4  230.68   28.30
   3  -1   4  248.48   28.60
  -3  -1  -4  209.88   28.30
   3  -1   4  223.48   28.30
  -3  -1  -4  237.28   28.10
  -3  -1  -4  219.78   28.60
  -3   1   4  208.68   28.60
   3   1  -4  231.78   28.10
  -3   2  -4 1064.69  134.39
  -3   2  -4 1129.09  134.59
   3  -2  -4 1087.29  134.39
  -3  -2   4 1080.29  134.29
   3   2   4 1111.89  134.49
  -3  -2   4 1085.09  134.29
   3  -2  -4 1157.08  134.49
  -3  -2   4 1019.10  134.39
   3   2  -4 1134.79  134.59
  -3  -2  -4 1064.29  134.49
  -3   2   4 1071.49  134.39
  -3  -2  -4 1075.39  134.29
  -3   2   4 1060.39  134.29
   3  -2   4 1200.28  134.59
  -3   2   4 1027.00  134.39
   3  -2   4 1111.59  134.39
   3  -3  -4  234.18   31.20
  -3  -3   4  229.88   30.60
   3  -3  -4  236.08   30.60
  -3   3  -4  248.68   31.70
  -3   3  -4  246.58   30.60
  -3  -3   4  256.17   30.80
   3   3   4  237.68   30.90
  -3  -3   4  238.88   30.40
  -3  -3  -4  216.68   30.40
   3   3  -4  229.18   31.70
  -3   3   4  256.07   30.80
  -3   3   4  255.07   30.80
   3  -3   4  245.28   30.60
  -3   3   4  252.07   30.60
  -3  -3  -4  237.18   31.00
   3  -3   4  264.07   31.30
   3   4   4   78.39   11.40
  -3  -4   4   75.09   11.30
   3  -4  -4   73.09   11.90
  -3   4  -4   81.49   10.80
  -3  -4   4   52.59   12.20
  -3   4  -4   79.39   12.70
   3  -4  -4   65.89   10.80
   3   4  -4   81.39   13.30
  -3   4   4   89.49   11.40
   3  -4   4   60.39   11.00
  -3   4   4   77.49   11.40
   3  -4   4   76.19   14.30
  -3  -4  -4   66.89   11.30
  -3  -4  -4   77.49   11.70
  -3   5  -4  229.18   29.70
  -3  -5   4  234.58   28.80
   3   5   4  184.98   28.90
   3  -5  -4  198.28   29.70
  -3   5  -4  201.78   27.90
  -3  -5   4  233.78   29.10
  -3  -5   4  221.18   28.00
   3  -5  -4  252.27   28.60
   3  -5   4  231.48   28.60
  -3  -5  -4  219.98   29.20
  -3   5   4  195.28   28.50
   3   5  -4  212.58   31.80
  -3  -5  -4  207.08   28.10
   3  -5   4  182.48   29.80
  -3   5   4  205.98   28.90
   3  -6  -4    7.20    9.70
  -3  -6   4   18.50    8.80
   3   6   4    0.70    9.20
  -3   6  -4   21.70    7.90
  -3  -6   4   18.00    9.40
  -3   6  -4   12.60   10.70
   3  -6  -4   39.00    8.00
  -3  -6   4   24.00    7.60
  -3  -6  -4   22.30    7.50
   3   6  -4    8.80   13.70
   3  -6   4    8.00   10.40
  -3   6   4   31.30    9.10
  -3  -6  -4   14.50    9.50
   3  -6   4   14.30    7.80
  -3  -7   4  108.29   15.80
   3   7   4   68.99   16.20
   3  -7  -4   98.49   14.80
  -3  -7   4   75.99   14.40
  -3   7  -4  114.89   17.50
  -3   7  -4   69.39   20.40
  -3  -7   4   79.09   15.70
  -3   7   4  120.69   15.60
  -3  -7  -4   82.19   15.80
  -3   7   4   91.79   16.40
   3   7  -4   98.79   18.20
   3  -7   4   79.49   14.80
  -3  -7  -4   72.59   14.20
   3  -7   4   72.49   16.20
  -3   8  -4   76.89   18.00
  -3  -8   4   77.69   14.00
  -3   8  -4   71.79   15.50
   3   8   4   59.59   16.50
   3  -8  -4   58.89   15.50
   3  -8  -4   83.39   14.20
   3  -8   4   84.69   15.40
  -3  -8  -4   72.79   13.40
  -3  -8  -4   55.59   15.50
   3  -8   4   63.79   16.20
  -3   8   4  117.89   15.80
   3   8  -4   80.69   17.90
  -3   8   4   62.89   16.80
  -3   9  -4   -2.80   13.80
  -3   9  -4   22.90   15.20
   3  -9  -4  -15.80   11.00
  -3  -9   4   15.20   10.30
   3   9   4  -23.30   17.00
  -3  -9   4    1.70   12.50
   3  -9  -4   31.80   13.70
  -3  -9  -4  -20.20   12.30
   3   9  -4   -0.90   15.80
  -3   9   4   11.60   15.60
  -3  -9  -4   19.30   10.20
  -3   9   4   16.90   14.20
   3  -9   4  -15.40   13.60
   3   9  -4   -4.00   15.80
   3  -9   4   -2.60   10.10
   3 -10  -4    7.50   15.30
  -3  10  -4   10.90   17.50
   3  10   4  -25.60   25.60
   3 -10  -4  -16.10   11.30
  -3  10  -4   37.40   24.50
  -3 -10   4   -4.60   13.50
  -3  10   4   19.90   17.10
   3 -10   4   42.30   14.20
   3 -10   4  -10.60   14.20
  -3 -10  -4   20.50   18.30
  -3  10   4   25.40   18.10
   3  10  -4   12.00   20.20
  -3 -11   4  -18.90   13.60
  -3 -11   4    1.80   12.50
   3 -11  -4   31.20   16.10
   3  11   4   62.09   24.80
   3 -11  -4   -9.40   11.20
  -3 -11  -4    1.10   13.80
   3  11  -4   36.00   23.00
   3 -11   4   -8.70   15.30
  -3 -11  -4  -13.00   10.50
   3 -11   4   17.50   13.30
   4   0  -4  680.63   82.89
  -4   0   4  660.33   83.09
  -4   0   4  661.43   82.89
   4   0  -4  661.33   82.79
  -4   0  -4  660.53   82.99
  -4   0   4  715.43   82.79
  -4   0  -4  667.33   83.09
  -4   1  -4   22.20    3.60
  -4  -1   4   23.00    4.50
  -4   1  -4   11.00    5.30
   4  -1  -4   15.60    3.30
  -4  -1   4   11.00    4.80
   4  -1  -4   32.20    4.80
  -4  -1   4   20.50    4.00
  -4  -1   4   19.50    3.20
  -4   1   4   20.70    3.70
  -4   1   4   19.20    3.90
  -4  -1  -4   10.30    4.30
   4  -1   4   14.80    3.40
  -4   1   4   14.20    4.80
   4  -1   4   34.20    4.90
  -4  -1  -4   19.60    4.60
  -4  -2   4  859.51  107.99
   4  -2  -4  843.42  107.69
   4  -2  -4  900.11  107.89
  -4  -2   4  866.21  107.89
  -4   2  -4  906.81  108.09
  -4  -2   4  860.61  107.59
  -4  -2   4  910.51  107.69
  -4   2   4  862.51  107.69
  -4  -2  -4  870.91  107.89
   4  -2   4  887.31  107.99
   4   2  -4  878.01  107.99
   4  -2   4  870.01  107.79
  -4  -2  -4  881.31  107.59
  -4   2   4  848.22  107.89
  -4  -3   4  581.84   71.59
  -4   3  -4  551.24   71.69
  -4  -3   4  556.94   71.49
  -4   3  -4  589.74   72.19
  -4  -3   4  557.74   71.79
   4  -3  -4  557.64   71.69
   4  -3  -4  618.04   72.09
  -4   3   4  554.94   71.79
  -4   3   4  633.94   71.69
   4  -3   4  622.84   72.09
  -4  -3  -4  604.24   71.89
  -4   3   4  565.04   71.69
   4  -3   4  576.04   71.69
  -4  -3  -4  549.35   71.49
  -4  -4   4  394.16   44.70
   4  -4  -4  357.76   45.10
   4   4   4  311.87   45.20
  -4  -4   4  382.56   45.00
  -4  -4   4  390.26   45.20
   4  -4  -4  309.27   45.50
  -4   4  -4  358.56   45.70
  -4   4   4  387.86   45.20
  -4  -4  -4  303.87   45.40
   4  -4   4  322.87   45.70
   4  -4   4  399.36   45.00
  -4  -4  -4  377.16   44.60
  -4   4   4  346.97   45.00
   4   4  -4  309.97   46.50
   4  -5  -4   36.50   11.70
   4   5   4   44.20   10.60
  -4  -5   4  103.99   16.60
  -4  -5   4   53.39   10.50
   4  -5  -4   60.09    9.90
  -4   5  -4   54.79   12.40
  -4  -5   4   50.39    9.50
   4  -5   4   47.40   12.10
  -4   5   4   60.39   11.00
  -4  -5  -4   56.39    9.20
   4   5  -4   37.00   14.70
  -4  -5  -4   57.69   11.10
   4  -5   4   58.59   10.10
  -4   5   4   65.89   10.90
   4  -6  -4    6.10    9.80
   4  -6  -4    6.20    7.50
  -4   6  -4    1.50    6.80
  -4  -6   4    8.90    8.60
  -4  -6   4   13.10    8.50
  -4   6  -4    9.30   10.30
  -4  -6   4    5.80    6.50
   4   6   4   10.80    8.70
  -4  -6  -4    3.90    8.50
  -4  -6  -4    8.60    6.10
  -4   6   4    3.90    8.70
   4  -6   4    4.90    7.10
   4  -6   4   19.70   10.40
  -4   6   4   -4.10    8.90
   4   6  -4   14.60   13.60
  -4  -7   4   83.49   14.70
  -4   7  -4   68.89   15.60
   4  -7  -4   64.39   15.20
  -4  -7   4   82.09   17.50
  -4  -7   4   96.59   14.60
   4  -7  -4   63.59   15.30
   4   7   4   67.59   16.20
  -4   7  -4   76.79   13.30
   4  -7   4   24.80   15.70
  -4   7   4   59.89   14.70
  -4  -7  -4   62.49   14.50
  -4   7   4  120.29   14.90
   4   7  -4   80.69   17.90
  -4  -8   4    1.50   20.00
   4  -8  -4    0.60   11.80
   4   8   4   14.70   13.20
  -4   8  -4    4.20   13.60
  -4   8  -4    6.50   10.50
  -4  -8   4   23.80    9.30
   4  -8  -4   20.20    9.40
   4   8  -4   -9.50   14.30
  -4  -8  -4   24.70    9.60
  -4  -8  -4   14.10   11.60
   4  -8   4  -15.30   12.30
  -4   8   4    1.10   12.50
   4  -8   4    6.10    9.50
  -4   8   4    3.20   11.50
   4  -9  -4   -8.80   13.70
  -4  -9   4   12.60   10.80
  -4  -9   4   -4.60   13.00
  -4   9  -4    4.80   12.80
   4  -9  -4    6.50   10.80
   4   9   4    2.10   17.00
  -4   9  -4   20.20   15.90
   4   9  -4  -11.80   16.40
  -4   9   4   18.80   15.10
  -4  -9  -4    7.20   10.40
  -4   9   4   27.60   13.10
   4  -9   4   13.70   12.40
  -4  -9  -4  -14.60   12.70
   4  -9   4    7.10   14.80
   4   9  -4    0.00   16.20
   4  10   4  -31.70   20.70
  -4 -10   4  -12.30   13.20
  -4 -10   4   26.10   12.00
  -4  10  -4   46.30   16.40
   4 -10  -4    4.20   15.10
   4 -10  -4    8.00   11.00
   4 -10   4   20.50   16.00
  -4 -10  -4   -0.40   10.10
   4  10  -4   -5.50   25.00
  -4  10   4  -13.60   15.70
  -4  10   4    8.20   14.70
  -4 -10  -4   -0.50   14.10
   4 -10   4   32.00   14.70
   4 -11  -4    6.30   15.70
  -4 -11   4    3.90   11.30
  -4  11  -4   13.70   17.70
  -4 -11   4   16.30   14.10
   4  11   4   26.50   23.90
   4 -11  -4   20.50   14.60
   4  11  -4   17.10   21.70
   4 -11   4    4.70   15.80
  -4 -11  -4  -10.40   11.50
   4 -11   4  -33.50   16.50
  -4 -11  -4  -17.20   14.00
  -5   0  -4   -3.70    3.70
  -5   0   4    3.50    3.30
  -5   0   4   -0.80    2.00
  -5   0  -4    0.10    4.10
   5   0  -4    7.90    3.50
  -5   0   4    2.00    4.50
   5  -1  -4  629.14   73.29
  -5   1  -4  583.24   73.39
  -5  -1   4  572.94   72.99
   5  -1  -4  610.74   72.99
  -5  -1   4  570.34   73.19
  -5  -1   4  584.74   73.39
  -5   1  -4  576.14   72.99
   5  -1   4  614.44   72.99
  -5   1   4  565.14   73.29
  -5  -1  -4  618.24   73.29
   5  -1   4  600.44   73.29
  -5   1   4  593.34   72.99
  -5  -1  -4  575.74   73.19
  -5   1   4  593.94   72.99
   5  -2  -4   24.30    4.50
  -5  -2   4   14.90    4.80
  -5  -2   4   29.30    5.80
  -5   2  -4   19.60    6.90
  -5   2  -4   21.00    4.50
  -5  -2   4   22.40    3.80
   5  -2  -4   21.40    6.10
   5   2  -4   17.70    6.30
   5  -2   4   25.10    6.10
  -5  -2  -4   23.20    5.60
  -5   2   4   38.70    6.20
  -5   2   4   16.00    4.50
  -5  -2  -4   19.50    4.70
  -5   2   4   20.10    4.50
   5  -2   4   23.30    4.40
  -5   3  -4  124.19   17.80
  -5  -3   4  138.79   15.70
  -5  -3   4  124.29   16.80
  -5  -3   4  121.59   15.70
   5  -3  -4  117.59   16.00
  -5  -3   4  119.69   16.30
   5  -3  -4   98.59   16.80
   5  -3   4  127.39   16.20
  -5   3   4  105.19   15.90
  -5  -3  -4  148.89   17.00
  -5   3   4  117.29   16.00
  -5  -3  -4  116.29   15.70
   5  -3   4   81.99   16.40
  -5   3   4  139.59   17.20
  -5  -4   4   10.10    4.30
   5  -4  -4    9.40    8.30
  -5   4  -4    3.50    8.10
   5  -4  -4    5.90    5.10
  -5   4  -4    6.80    5.00
  -5  -4   4   15.20    6.00
  -5  -4   4   12.30    6.60
  -5   4   4    7.80    5.10
   5  -4   4   21.90    8.40
  -5   4   4   12.50    6.60
  -5  -4  -4   13.80    4.40
   5  -4   4    7.30    5.10
  -5   4   4   12.50    5.90
   5   4  -4   24.70    9.70
  -5  -4  -4    3.60    6.80
   5  -5  -4  488.65   62.89
  -5   5  -4  499.45   62.79
  -5  -5   4  481.95   61.59
  -5  -5   4  450.65   62.09
  -5  -5   4  498.45   62.29
   5  -5  -4  528.65   62.19
   5   5   4  460.45   62.49
  -5  -5  -4  508.55   62.49
  -5  -5  -4  467.25   61.49
  -5   5   4  509.35   62.19
   5   5  -4  459.15   63.79
  -5   5   4  541.55   61.99
   5  -5   4  525.75   62.19
   5  -5   4  479.75   63.19
  -5   6  -4    9.40   10.50
  -5  -6   4   -1.70    8.50
  -5  -6   4   19.00    9.00
   5  -6  -4   15.70    9.90
   5   6   4   -2.60    8.60
   5  -6  -4   18.90    7.70
  -5  -6   4    9.50    6.00
   5   6  -4   18.50   14.10
   5  -6   4   21.70    8.20
  -5   6   4   30.80    9.20
  -5  -6  -4   25.10    6.70
  -5   6   4   17.40    9.20
  -5  -6  -4    8.90    9.50
   5  -6   4   13.90   10.60
   5  -7  -4    1.60   11.30
   5  -7  -4    1.70    7.90
  -5  -7   4   17.70   10.20
  -5   7  -4   -1.70   11.60
   5   7   4    5.50   10.80
  -5  -7   4    6.30   10.20
  -5  -7   4   -0.90    7.10
  -5  -7  -4   -0.90    6.50
   5  -7   4    0.90    8.40
   5   7  -4   25.70   15.00
  -5   7   4   10.70   10.40
  -5  -7  -4  -26.50   14.00
  -5   7   4   14.30   11.00
   5  -7   4    4.60   12.10
   5  -8  -4   13.20   12.80
   5  -8  -4   14.20    9.80
   5   8   4    3.20   14.00
  -5  -8   4   -9.20   11.30
  -5   8  -4    2.60   13.10
  -5  -8   4    7.10    8.50
  -5   8   4   13.80   12.10
   5  -8   4   13.10   13.30
   5   8  -4  -23.50   14.90
  -5  -8  -4  -13.50   11.40
  -5  -8  -4   13.80    8.20
   5  -8   4    3.90    9.30
   5  -9  -4   16.30   14.70
  -5  -9   4   24.60   13.90
   5  -9  -4   36.30   13.40
  -5  -9   4   31.30   11.10
  -5   9  -4    6.30   15.60
   5   9   4   14.30   17.50
  -5   9   4    5.20   14.90
  -5  -9  -4   16.30   14.20
  -5  -9  -4   33.50   10.80
   5  -9   4    5.30   11.80
   5   9  -4    9.80   17.30
   5  -9   4   39.50   16.70
  -5   9   4   24.70   14.30
   5  10   4  -27.70   21.20
  -5  10  -4  -27.40   17.70
  -5 -10   4   48.60   11.10
  -5 -10   4   -0.50   13.60
   5 -10  -4   21.50   12.50
   5 -10  -4    7.70   15.30
   5  10  -4    4.90   20.30
  -5  10   4   -3.60   15.00
  -5 -10  -4  -31.00   13.80
   5 -10   4    9.80   15.90
   5 -10   4   17.40   16.50
  -5 -10  -4   12.80   10.30
  -5 -11   4    9.80   13.70
   5  11   4   15.00   25.10
  -5  11  -4   33.80   21.10
   5 -11  -4   22.50   16.50
  -5 -11   4   -2.80   10.80
  -5 -11  -4   13.80   12.00
  -5 -11  -4   11.70   14.20
   5  11  -4   -4.60   21.70
   5 -11   4    5.50   16.30
  -6   0   4  899.71  105.79
  -6   0  -4  874.01  105.99
   6   0  -4  746.13  105.79
  -6   0   4  868.31  106.09
  -6   0  -4  907.41  105.99
  -6  -1   4   77.49   11.90
  -6   1  -4   71.89   11.00
  -6  -1   4   90.99   11.60
  -6  -1   4   78.39   12.70
  -6   1  -4  109.09   12.60
   6  -1  -4   67.29   11.60
  -6   1   4   82.99   11.30
  -6  -1  -4   89.09   11.80
  -6  -1  -4   91.99   11.80
   6  -1   4   74.89   11.70
  -6   1   4   70.09   11.10
  -6   1   4   84.29   11.90
  -6   2  -4   35.40    9.90
  -6  -2   4   43.80    6.80
  -6  -2   4   47.50    7.90
   6  -2  -4   37.60    6.40
  -6   2  -4   46.30    6.80
   6  -2  -4   30.60    7.80
  -6   2   4   32.50    6.30
  -6  -2  -4   49.30    7.20
  -6  -2  -4   43.70    7.90
  -6  -2  -4   55.99    8.00
   6  -2   4   19.60    8.20
  -6   2   4   41.60    6.60
   6  -2   4   41.40    6.30
  -6   2   4   30.70   10.60
   6  -3  -4  184.08   24.20
  -6  -3   4  175.28   22.80
  -6   3  -4  155.28   24.20
   6  -3  -4  166.88   22.40
  -6   3  -4  156.58   22.70
  -6  -3   4  185.78   22.00
  -6  -3   4  175.48   21.90
  -6  -3   4  168.68   23.40
  -6  -3  -4  164.38   23.40
   6  -3   4  182.58   24.00
  -6   3   4  157.08   22.60
  -6   3   4  181.68   22.20
  -6   3   4  153.28   23.60
   6   3  -4  211.18   24.10
   6  -3   4  174.68   22.60
   6  -4  -4   18.70    5.90
  -6  -4   4   18.40    6.60
  -6   4  -4   12.90    8.40
  -6  -4   4   18.30    5.50
  -6  -4   4   14.50    8.00
  -6  -4   4   19.30    5.30
   6  -4  -4   29.40    9.80
  -6   4  -4   22.20    9.40
  -6  -4  -4   12.70    7.30
  -6  -4  -4   24.60    5.20
   6  -4   4   26.70    6.60
  -6   4   4   30.10    8.10
   6   4  -4   -7.70   10.40
  -6   4   4   17.00    7.00
  -6   4   4   22.40    6.00
   6  -4   4   15.80    9.50
   6   5   4   81.09   16.00
  -6  -5   4  103.89   16.10
   6  -5  -4   95.99   14.90
  -6  -5   4  113.49   16.50
   6  -5  -4   89.99   16.50
  -6  -5   4   95.19   14.70
  -6   5  -4  108.99   17.00
   6   5  -4   79.49   18.90
  -6   5   4  126.49   17.00
  -6   5   4  116.69   15.70
  -6  -5  -4  102.79   14.80
   6  -5   4  130.79   16.60
  -6  -5  -4  106.09   16.00
   6  -5   4   83.49   17.20
  -6  -6   4   51.79   10.80
   6  -6  -4   59.49   10.20
  -6   6  -4   34.20   12.80
   6  -6  -4   41.90   13.30
  -6  -6   4   47.60   11.60
  -6  -6   4   48.80    9.20
   6   6   4   31.60   11.80
   6   6  -4   39.70   15.70
   6  -6   4   77.39   10.90
  -6   6   4   53.69   10.40
  -6  -6  -4   43.70   11.60
  -6   6   4   55.39   11.20
   6  -6   4   40.10   13.00
  -6  -6  -4   38.20    8.70
   6   7   4    4.30   12.20
   6  -7  -4   36.50   10.20
  -6  -7   4   38.40    9.40
  -6  -7   4   58.19   11.80
   6  -7  -4   48.30   13.90
  -6  -7   4   55.19   12.60
  -6   7  -4   30.90   14.10
   6  -7   4   42.90   10.90
   6   7  -4   36.50   16.40
   6  -7   4   13.20   13.20
  -6   7   4   49.50   12.10
  -6   7   4   45.40   11.40
  -6  -7  -4   50.89   12.40
  -6  -7  -4   39.00    9.10
  -6   8  -4   -4.10   13.80
   6  -8  -4   15.90   13.40
   6   8   4   -5.90   14.00
   6  -8  -4  -11.90    8.60
  -6  -8   4   10.60    8.20
  -6  -8   4    6.40   11.20
  -6   8   4   10.00   11.10
   6  -8   4    0.20   10.40
  -6  -8  -4   -5.50   11.70
  -6   8   4   -4.50   11.40
  -6  -8  -4   -2.90    7.80
   6   8  -4   26.80   16.40
   6  -8   4   12.60   14.60
  -6   9  -4   24.30   16.50
  -6  -9   4    8.20   10.70
  -6  -9   4   29.30   13.30
   6   9   4   10.80   18.60
  -6   9   4   23.70   17.40
   6  -9   4   32.90   19.60
  -6  -9  -4   10.60   13.80
  -6  -9  -4   -2.30   10.10
   6   9  -4   25.20   17.90
  -6  10  -4  -21.60   18.80
   6  10   4  -25.00   20.70
  -6 -10   4   15.50   10.70
  -6 -10   4   21.90   14.00
   6 -10  -4   -5.70   15.90
  -6 -10  -4    3.90   14.50
  -6  10   4   -5.40   14.30
   6  10  -4  -16.30   20.40
  -6 -10  -4    1.40   10.00
   6 -10   4   21.10   16.90
  -6 -11   4   20.90   13.50
   6  11   4    3.60   25.40
   6 -11  -4   33.90   21.10
  -6 -11   4   -2.70   11.10
  -6  11  -4  -16.70   19.30
  -6 -11  -4   20.90   14.60
   6  11  -4   38.00   23.50
  -6 -11  -4    2.40   10.70
   6 -11   4  -11.70   16.80
  -7   0   4   -1.70    5.70
   7   0  -4    0.10    4.30
  -7   0  -4    0.90    5.80
  -7   0   4    3.30    4.30
  -7  -1   4   28.50    5.70
  -7  -1   4   17.90    5.90
  -7   1  -4   20.90    6.80
   7  -1  -4    8.10    6.10
   7  -1   4   11.00    6.00
  -7   1   4   25.00    5.10
  -7   1   4   33.40    7.00
  -7   1   4   19.20    4.40
  -7  -1  -4   27.00    6.80
  -7  -2   4   67.79   11.00
  -7   2  -4   74.09   10.10
  -7   2  -4   66.69   12.30
  -7  -2   4   74.09   10.30
  -7  -2  -4   69.29   10.60
  -7  -2  -4   85.19   11.30
   7  -2   4   60.49   10.90
  -7   2   4   67.79   11.50
  -7   2   4   60.79    9.80
  -7   2   4   63.29   10.10
   7  -3  -4   46.70    7.60
  -7   3  -4   50.29    8.00
  -7  -3   4   39.60    8.40
  -7   3  -4   41.70   10.60
  -7  -3   4   59.19    9.70
   7  -3  -4   31.60    9.90
   7   3  -4   49.60   11.20
  -7   3   4   47.50    7.20
   7  -3   4   24.80   10.20
  -7   3   4   55.99   10.10
   7  -3   4   50.39    7.70
  -7  -3  -4   51.39    9.50
  -7   3   4   38.10    7.70
  -7   4  -4   81.19   13.00
   7  -4  -4   52.59   13.20
  -7  -4   4   56.19   10.80
   7  -4  -4   63.99   10.20
  -7  -4   4   60.89    9.40
  -7  -4   4   65.19   12.00
  -7  -4   4   71.59   10.00
   7  -4   4   59.29   12.60
  -7   4   4   67.59   12.20
   7  -4   4   63.19   10.70
  -7  -4  -4   58.69   11.60
   7   4  -4   76.79   14.70
  -7   5  -4   12.90    5.70
   7  -5  -4    4.20    5.60
  -7  -5   4   -0.40    4.80
  -7  -5   4   -0.90    8.00
  -7  -5   4   -6.40    6.60
   7  -5  -4   16.10    9.70
  -7   5  -4    0.20    9.40
  -7  -5   4    6.60    4.80
   7   5   4   -9.20    7.60
   7  -5   4   -0.20    5.80
  -7   5   4   -5.90    8.00
   7   5  -4    6.20   12.20
  -7  -5  -4   -2.60    7.40
  -7   5   4   12.20    5.70
   7  -5   4  -10.40    9.90
  -7  -5  -4    3.10    4.70
   7  -6  -4    4.00   11.00
  -7   6  -4   13.00   14.10
   7  -6  -4   11.50    7.20
  -7  -6   4    9.20    9.40
   7   6   4    0.60    8.80
  -7  -6   4   -6.50    8.00
  -7  -6   4    7.70    5.80
  -7  -6   4    7.90    5.80
   7  -6   4    3.90    7.70
   7   6  -4    2.80   14.00
  -7  -6  -4    5.60    5.80
  -7  -6  -4   -6.10    8.70
   7  -6   4   -2.50   11.20
  -7   6   4    3.00    9.40
  -7  -7   4    3.00    6.80
  -7  -7   4  -19.10   10.60
   7   7   4   12.20   11.60
  -7  -7   4   -2.10    9.00
   7  -7  -4  -13.30    6.90
   7  -7  -4   -3.50   11.70
  -7   7  -4    1.40   12.10
  -7   7   4   -2.80   10.40
   7  -7   4    6.30   12.50
  -7  -7  -4    4.40    6.50
  -7  -7  -4   -9.10    9.70
   7  -7   4   -0.10    9.00
   7   7  -4   13.10   16.00
  -7  -8   4   18.30    9.00
  -7   8  -4   27.70   15.50
   7  -8  -4    7.60   14.40
   7   8   4   37.50   15.90
  -7  -8   4   28.50   12.30
   7   8  -4   47.40   17.70
  -7  -8  -4   21.20    8.70
  -7   8   4   19.40   15.90
  -7  -8  -4   15.00   13.30
   7  -8   4   30.30   15.70
   7   9   4   18.30   18.40
  -7  -9   4    7.40    9.60
  -7   9  -4   15.10   16.40
  -7  -9   4    6.80   13.00
   7  -9  -4  -15.20   15.40
  -7   9   4   -5.10   13.90
  -7  -9  -4   10.10    9.30
   7   9  -4   15.20   18.10
   7  -9   4  -10.90   16.60
  -7  -9  -4   38.50   15.10
   7  10   4  -21.10   20.90
   7 -10  -4  -12.00   15.80
  -7  10  -4    7.20   18.80
  -7 -10   4    4.00   10.20
   7  10  -4   17.90   20.50
  -7 -10  -4   -6.00   14.50
   7 -10   4    6.50   17.00
  -7 -10  -4   -8.30    9.10
  -7 -11   4  -10.90   12.90
  -7  11  -4  -19.40   19.60
  -7 -11   4    9.80   10.90
   7  11   4   68.69   28.60
   7 -11  -4    1.70   16.90
  -7 -11  -4    6.30   14.70
  -7 -11  -4   -9.40    9.80
   7  11  -4  -50.59   29.20
   7 -11   4  -15.30   16.80
  -8   0  -4  668.83   82.49
   8   0  -4  654.23   82.29
  -8   0   4  684.83   82.19
  -8   0  -4  667.73   82.69
  -8   0   4  640.54   82.69
  -8  -1   4   56.99   10.80
  -8  -1   4   50.79   10.50
  -8   1  -4   65.99   11.20
  -8  -1  -4   76.59   11.20
   8  -1   4   67.79    9.00
  -8  -1  -4   61.59   10.50
   8  -1   4   61.39   10.60
  -8   1   4   62.19   11.10
  -8   1   4   60.49    8.80
  -8   1   4   52.69    9.30
  -8   2  -4  848.52  102.59
   8  -2  -4  773.12  103.09
  -8  -2   4  848.92  102.69
  -8   2  -4  813.12  103.29
  -8  -2   4  858.31  102.99
  -8   2   4  838.22  102.39
   8  -2   4  783.12  103.09
  -8   2   4  840.02  102.59
  -8  -2  -4  833.42  102.89
  -8  -2  -4  865.91  103.09
  -8   2   4  828.02  103.29
  -8   3  -4  576.24   69.89
  -8  -3   4  595.24   69.99
  -8  -3   4  590.24   70.39
   8  -3  -4  535.95   70.69
   8  -3  -4  581.64   69.79
  -8   3  -4  586.64   70.89
   8  -3   4  524.15   69.99
  -8   3   4  595.24   70.69
   8  -3   4  460.75   70.59
  -8   3   4  578.94   69.89
  -8  -3  -4  538.35   70.29
  -8   4  -4  303.97   40.70
  -8   4  -4  302.17   39.10
   8  -4  -4  319.97   39.20
  -8  -4   4  310.17   39.30
  -8  -4   4  329.07   40.00
   8  -4  -4  323.37   40.80
   8  -4   4  272.87   39.20
  -8   4   4  319.47   40.30
   8   4  -4  279.97   41.00
  -8   4   4  299.17   39.20
   8  -4   4  334.77   40.70
  -8  -4  -4  306.17   39.80
  -8  -5   4   10.40    7.20
   8  -5  -4    9.20   10.30
  -8   5  -4    5.40   10.40
  -8  -5   4    9.80    4.70
  -8   5  -4    4.30    5.20
  -8  -5   4   -3.30    9.60
   8   5   4    3.00    8.70
   8  -5  -4    2.20    6.20
  -8  -5  -4    5.00    4.50
   8  -5   4  -10.60   11.60
   8   5  -4   11.00   12.10
  -8   5   4   32.90    6.20
   8  -5   4    7.30    6.80
  -8  -5  -4   13.10    8.40
  -8   5   4   14.70    9.50
   8   6   4   58.49   12.20
  -8  -6   4   36.50    8.00
   8  -6  -4   58.29   13.40
   8  -6  -4   21.00    8.70
  -8  -6   4   54.49   10.40
  -8  -6   4   25.70    7.50
  -8  -6   4   48.00   12.10
  -8   6  -4   36.10   13.20
  -8  -6  -4   27.80   11.50
   8  -6   4   49.40   10.80
  -8  -6  -4   40.20    7.80
   8  -6   4   37.40   13.10
   8   6  -4   40.30   15.60
  -8   6   4   44.10   12.00
  -8   7  -4  -10.60   12.50
   8   7   4    1.40   12.80
  -8  -7   4  -11.50    5.90
   8  -7  -4    6.60   13.00
  -8  -7   4    8.80   12.10
  -8  -7   4    4.00    6.80
  -8  -7   4    3.70    9.40
   8  -7   4    6.20   13.70
  -8  -7  -4   -0.60    6.50
  -8   7   4   11.90   11.90
  -8  -7  -4   12.40   11.00
   8   7  -4   10.40   16.60
  -8  -8   4   -1.20    7.50
  -8  -8   4   16.10   11.20
   8   8   4  -20.10   15.40
   8  -8  -4   18.40   15.80
  -8   8  -4    3.30   14.20
  -8  -8   4   12.90    8.30
  -8  -8  -4    2.30   12.70
   8  -8   4   -7.30   15.40
  -8   8   4   20.40   14.00
  -8  -8  -4   -3.50    7.70
  -8  -9   4    8.60   12.40
  -8   9  -4  -21.90   17.20
   8   9   4   -8.20   17.90
  -8  -9   4  -14.00    8.40
   8  -9  -4   20.20   16.10
  -8  -9  -4   21.20   16.20
  -8  -9  -4    3.70    8.90
   8   9  -4    7.30   18.90
   8  -9   4   -7.10   16.60
  -8   9   4   -3.80   18.80
  -8 -10   4   -0.40    9.90
  -8  10  -4   34.20   18.40
   8 -10  -4   -3.20   16.60
   8  10   4    0.20   21.40
  -8 -10   4   22.10   13.30
  -8 -10  -4   21.40   15.20
  -8 -10  -4    0.10    9.70
   8  10  -4    5.60   21.40
   8 -10   4   14.40   17.60
  -8  10   4   35.40   16.10
  -9   0   4   -3.80    5.80
   9   0  -4   -2.90    6.50
  -9   0   4   11.50    7.90
  -9   0  -4   -4.50    7.90
  -9   1  -4  177.88   26.40
  -9  -1   4  165.98   25.90
  -9  -1   4  169.68   25.10
   9  -1  -4  216.78   25.70
  -9   1   4  180.48   23.90
  -9   1   4  155.08   26.10
  -9   1   4  198.28   24.40
  -9  -1  -4  189.58   25.90
   9  -1   4  237.98   25.90
  -9  -1  -4  181.68   25.70
  -9   2  -4  219.38   27.30
   9  -2  -4  152.78   28.70
  -9  -2   4  219.78   28.50
  -9   2  -4  239.38   29.20
  -9  -2  -4  228.38   28.60
  -9  -2  -4  233.38   28.50
  -9   2   4  206.48   27.20
  -9   2   4  209.38   28.80
   9  -2   4  152.18   28.60
  -9   2   4  231.98   27.10
  -9   3  -4    0.50    5.10
  -9   3  -4    8.60    8.40
  -9  -3   4    7.40    7.50
   9  -3  -4    3.00    8.50
  -9  -3   4    5.40    6.20
   9   3  -4    4.40    8.70
   9  -3   4    4.20    8.10
  -9   3   4    3.70    8.20
  -9  -3  -4    3.50    7.10
  -9   3   4    4.00    4.90
  -9  -4   4   24.20    9.70
   9   4   4   21.60    9.70
  -9  -4   4   40.10    8.40
  -9   4  -4   39.40    7.50
  -9   4  -4   39.90   11.40
   9  -4  -4   35.30   10.90
   9  -4  -4   34.40    7.30
   9  -4   4   29.80    7.70
   9   4  -4   40.90   11.50
  -9   4   4   34.10   10.30
   9  -4   4   18.30   10.80
  -9  -4  -4   38.20    9.30
  -9   4   4   29.20    7.40
  -9  -5   4  126.99   19.40
  -9   5  -4  130.99   18.80
  -9   5  -4  158.88   22.70
   9   5   4  131.69   20.40
  -9  -5   4  126.39   20.00
   9  -5  -4  125.79   20.70
   9  -5   4  109.29   20.30
  -9   5   4  133.89   20.40
  -9  -5  -4  130.39   19.50
  -9   5   4  142.09   18.80
   9   5  -4  118.19   21.70
  -9  -6   4   33.70   11.90
  -9  -6   4   31.70    9.10
   9  -6  -4   20.90   12.30
  -9   6  -4   29.80   13.20
   9   6   4   20.30   11.70
  -9  -6  -4   30.20   10.60
  -9   6   4   16.20   11.60
   9   6  -4   15.20   15.60
   9  -6   4    6.30   12.60
  -9  -7   4    9.30    6.80
   9  -7  -4   13.10   14.20
  -9  -7   4   10.30    6.40
  -9  -7   4    7.00   13.00
   9   7   4   26.20   13.70
  -9  -7   4   28.90   14.50
  -9   7  -4   24.30   14.80
  -9   7   4   26.60   14.00
   9   7  -4   19.50   17.60
  -9  -7  -4    2.00    6.60
   9  -7   4   -9.50   13.60
  -9  -7  -4    6.80   11.50
  -9   8  -4    5.20   16.50
  -9  -8   4    8.00    7.40
   9  -8  -4   18.60   16.90
   9   8   4   20.50   17.80
  -9  -8  -4   24.20   13.40
  -9   8   4   26.90   15.30
   9  -8   4   31.50   17.00
  -9  -9   4   22.70    9.90
  -9   9  -4    4.00   17.60
   9  -9  -4   29.40   17.40
   9   9   4   29.80   19.50
  -9  -9   4   44.70   13.30
  -9  -9  -4   21.90    9.60
   9   9  -4  -13.30   18.60
   9  -9   4  -11.20   17.80
  -9   9   4   68.29   22.50
  -9  -9  -4   31.80   15.50
   9  10   4  -15.30   21.80
  -9 -10   4    6.30   12.70
  -9  10  -4   10.00   17.70
  -9 -10   4    4.70    9.10
   9 -10  -4   13.40   17.40
  -9 -10  -4   15.60    9.50
  -9 -10  -4   -6.30   13.90
   9  10  -4   -6.20   21.10
   9 -10   4   11.00   17.90
  -9  10   4    2.50   15.30
 -10   0   4   42.80    8.10
 -10   0   4   44.60   10.00
 -10   0  -4   36.90   10.30
  10   0  -4   32.80    9.00
 -10   1  -4  117.59   15.90
  10  -1  -4   81.39   14.50
 -10  -1   4  133.09   15.50
 -10  -1  -4  134.89   15.40
  10  -1   4   59.99   14.60
 -10  -1  -4  119.49   16.50
 -10   1   4   99.09   13.90
  10  -1   4   67.39   13.00
 -10   1   4  113.79   15.70
  10   1  -4   74.99   13.90
 -10   2  -4  103.19   16.50
 -10  -2   4   91.09   15.20
 -10  -2   4  100.59   15.00
  10  -2  -4  144.19   17.40
 -10  -2  -4   95.09   15.40
 -10   2   4   98.39   14.20
  10  -2   4  134.29   17.30
 -10  -2  -4   98.99   15.50
 -10   2   4   78.89   14.30
 -10   2   4  115.69   16.40
  10  -3  -4  299.17   36.30
 -10  -3   4  270.57   35.60
 -10  -3   4  268.57   35.00
 -10   3  -4  286.17   36.50
 -10   3  -4  249.28   34.50
 -10   3   4  252.37   34.50
 -10  -3  -4  230.58   35.70
 -10   3   4  244.48   36.30
  10   3  -4  355.16   36.90
  10  -3   4  285.17   36.30
 -10   4  -4   50.09   12.40
 -10  -4   4   48.30   12.00
 -10   4  -4   45.20    8.60
  10  -4  -4   39.70   13.90
 -10  -4   4   56.39    9.60
  10   4   4   39.00   11.20
  10   4   4   45.00   13.90
  10   4  -4   23.80   12.50
  10  -4   4   30.50   11.80
 -10   4   4   30.50    8.30
 -10   4   4   56.69   11.80
 -10  -4  -4   39.30   10.40
 -10  -5   4  -10.50    9.90
  10  -5  -4  -13.00   11.10
 -10  -5   4    3.30    7.50
 -10   5  -4  -12.50   10.50
  10   5   4   -8.20    9.30
  10  -5   4    4.80   11.10
 -10   5   4   -7.70   10.00
  10   5  -4   -6.20   12.80
 -10  -5  -4   -7.50    9.00
  10  -6  -4    6.00   12.60
 -10   6  -4   12.60   12.60
  10   6   4   17.00   12.50
 -10  -6   4    7.80    8.60
 -10  -6   4   16.30   12.00
 -10  -6  -4    2.80   10.20
  10   6  -4   -1.10   16.00
 -10   6   4   13.40   12.10
  10  -6   4    8.50   13.70
 -10  -7   4   66.79   13.70
 -10  -7   4   89.79   18.10
  10  -7  -4   23.50   17.30
 -10   7  -4   55.59   17.60
  10   7   4   46.60   17.20
 -10   7   4   97.09   17.10
 -10  -7  -4   90.99   15.50
  10   7  -4   63.29   20.20
  10  -7   4   25.40   17.30
  10   8   4   -0.80   16.60
 -10  -8   4   -9.70   10.40
 -10   8  -4    8.10   16.20
  10  -8  -4   26.90   15.90
  10  -8   4  -14.00   15.20
 -10  -8  -4  -15.70   11.90
  10  -9  -4   12.50   16.40
 -10  -9   4   33.00   12.40
 -10   9  -4   37.00   17.70
  10   9   4    4.20   18.80
 -10   9   4   16.70   16.90
  10  -9   4   15.80   17.80
 -10  -9  -4   20.70   14.40
  10   9  -4    9.80   18.50
 -10 -10   4    3.80    8.40
  10 -10  -4   -6.60   16.90
  10  10   4   21.20   22.80
 -10  10  -4    3.30   20.70
  10  10  -4  -13.30   20.80
  10 -10   4  -12.50   17.50
 -10 -10  -4    0.00   14.40
 -10  10   4   10.10   17.10
 -11   0  -4    4.90    8.80
  11   0   4    4.80    8.00
 -11   0   4    8.90    6.30
  11   0   4    5.50   10.10
 -11   0   4   -0.30    8.30
  11   0  -4  -10.90    6.60
  11  -1  -4   69.99   12.50
 -11   1  -4   71.19   13.30
 -11  -1   4   69.79   11.50
 -11  -1   4   37.00   12.40
 -11  -1  -4   51.49   12.10
  11   1  -4   93.59   12.00
  11  -1   4   76.59   12.80
 -11   1   4   64.39   13.00
 -11  -1  -4   76.79   13.00
 -11   1   4   59.09   11.00
  11  -2  -4   89.49   16.50
 -11  -2   4  130.89   17.00
 -11  -2  -4  119.29   16.50
  11  -2   4   66.29   16.20
 -11   2   4   98.39   16.90
 -11  -2  -4  119.79   16.60
 -11   2   4  105.39   14.70
 -11  -3   4   43.80   10.20
 -11  -3   4   22.70    8.20
 -11   3  -4   25.50   11.10
 -11   3  -4   27.50    6.80
  11  -3  -4   19.80   10.50
 -11   3   4   44.90   10.90
 -11   3   4   29.70    6.90
  11  -3   4   15.70   10.30
 -11  -3  -4   28.20    9.50
  11   3  -4  -17.10   10.80
 -11   4  -4   19.20    6.20
 -11  -4   4    2.00    7.20
  11  -4  -4   -0.70   10.50
  11   4   4   15.00   10.10
 -11  -4   4    8.30    9.90
  11   4   4    3.10    9.60
 -11   4  -4    1.50   10.60
 -11  -4  -4   -4.90   10.60
 -11   4   4    3.00    5.60
 -11   4   4    5.10   10.70
  11  -4   4   -5.90   10.40
  11   4  -4   12.80   11.60
 -11  -5   4  117.99   17.20
  11  -5  -4   67.29   16.90
 -11   5  -4   86.79   17.50
 -11  -5   4   90.59   14.60
  11   5   4   61.19   16.10
 -11   5   4   96.89   17.30
  11   5  -4   71.39   18.80
  11  -5   4   65.49   17.20
 -11  -5  -4  108.29   15.70
  11   6   4   23.50   13.50
 -11  -6   4    6.70    9.80
 -11   6  -4   11.80   13.70
  11  -6  -4   21.50   13.70
 -11  -6   4   22.80   13.00
 -11  -6  -4   13.60   10.80
  11  -6   4  -12.10   14.20
 -11   6   4   15.10   12.40
  11   6  -4   24.50   17.20
 -11   7  -4   -4.10   14.60
  11   7   4   18.70   15.20
  11  -7  -4    0.70   15.20
 -11  -7   4   -9.20    9.60
 -11  -7   4   15.60   14.80
  11  -7   4   62.99   16.60
 -11  -7  -4   -3.10   10.90
  11   8   4   12.50   17.80
  11  -8  -4   14.10   16.50
 -11   8  -4  -19.90   14.70
 -11  -8   4   45.30   11.30
  11  -8   4   24.10   17.10
 -11   8   4   27.20   18.20
 -11  -8  -4   -4.60   13.40
  11   9   4    2.80   19.40
 -11   9  -4  -14.50   17.30
  11  -9  -4   -6.00   16.50
 -11   9   4   -2.90   15.70
  11   9  -4   -8.10   18.30
  11  -9   4    8.70   17.30
 -11  -9  -4   19.50   13.60
 -12   0   4  198.78   26.40
 -12   0   4  190.38   28.30
 -12   0  -4  200.38   28.40
  12   1   4   35.00    9.10
 -12   1  -4   21.30   10.90
 -12  -1   4   17.00   10.10
 -12  -1   4    9.70    8.10
  12  -1  -4   13.80    9.50
  12   1  -4   34.40    9.20
 -12   1   4   37.00   10.70
 -12  -1  -4   29.00   10.00
 -12   1   4   24.80    7.10
  12  -1   4   32.30   10.30
  12  -2  -4   -1.90    9.30
 -12   2  -4    6.80   10.40
 -12  -2   4   19.20    8.20
  12   2   4    8.50    9.30
 -12   2   4    8.20   10.20
 -12  -2  -4    6.90    9.00
 -12   2   4    2.10    5.00
  12  -2   4   -1.80    9.40
 -12  -3   4   26.30   10.70
 -12   3  -4   72.69   13.40
 -12  -3   4   44.50    9.60
  12   3   4   19.20   11.10
  12  -3  -4   13.20   11.30
  12  -3   4    1.70   11.10
 -12   3   4   60.79   12.90
 -12   3   4   50.19    8.20
 -12  -3  -4   36.80   10.70
  12   4   4   81.99   16.30
 -12  -4   4  108.69   16.50
  12   4   4   77.89   16.10
 -12  -4   4   97.29   14.40
 -12   4  -4   89.99   13.30
 -12   4  -4   46.30   16.70
  12  -4  -4   86.29   16.80
 -12  -4  -4   85.89   15.30
  12   4  -4   69.09   17.90
 -12   4   4  107.49   13.50
 -12   4   4   67.79   17.20
  12  -4   4   66.49   16.70
 -12  -5   4   -0.40    8.10
  12  -5  -4   24.50   13.10
 -12   5  -4    5.60   13.00
 -12  -5   4    7.40   12.00
  12   5   4   14.60   12.60
  12  -5   4   19.30   13.60
  12   5  -4   12.40   15.70
 -12  -5  -4   24.40   10.40
 -12   5   4  -18.20   12.60
  12   6   4   50.29   17.50
  12  -6  -4   68.49   17.10
 -12  -6   4   67.49   12.80
 -12  -6   4   86.69   17.60
 -12   6   4   84.39   19.70
 -12  -6  -4   49.50   13.70
  12   6  -4   20.40   19.20
 -12   7  -4   28.60   16.40
  12   7   4    2.30   15.40
  12  -7  -4    6.40   14.90
 -12  -7   4  -19.80    8.90
  12  -7   4  -12.10   15.00
 -12   7   4   22.30   15.10
 -12  -7  -4    2.20   12.00
  12   8   4   31.10   18.30
  12  -8  -4   11.50   16.10
 -12   8  -4   -3.30   15.00
 -12  -8   4   -7.80    9.10
 -12  -8  -4   12.10   12.80
  12   8  -4   18.60   17.10
 -12   8   4   14.90   16.20
  12  -8   4  -20.10   15.20
  12  -9  -4   -1.30   16.60
  12   9   4   -1.20   19.60
  12  -9   4    2.80   17.80
 -12  -9  -4   10.00   13.00
  12   9  -4   23.80   20.90
 -13   0   4    2.70    7.30
  13   0   4    3.50    9.60
 -13   0   4    3.40   10.30
 -13   0  -4    0.10   10.40
  13   0  -4   -0.50    8.80
  13   0   4   -1.00    7.70
 -13   1  -4   11.30   11.30
  13   1   4   19.80    9.20
 -13  -1   4   26.30    8.80
 -13  -1   4    8.00   10.20
  13  -1  -4   36.30   12.40
  13  -1   4    4.60   10.10
 -13  -1  -4   16.60   10.30
  13   1  -4   21.40    9.30
 -13   1   4   13.80    7.10
 -13   1   4   14.10   10.70
  13   2   4  345.47   45.80
 -13   2  -4  342.97   46.70
 -13  -2   4  345.77   45.40
  13  -2  -4  348.37   46.10
  13   2  -4  343.27   45.50
 -13   2   4  362.36   46.80
 -13  -2  -4  404.06   46.20
  13  -2   4  308.27   46.50
  13   3   4    0.30   10.60
  13  -3  -4  -14.80   10.70
 -13   3  -4   -5.50   11.40
 -13  -3   4    0.90    9.60
  13   3  -4    1.40   12.80
 -13   3   4   -1.90    6.10
 -13   3   4   -0.30   11.30
  13  -3   4   -4.60   10.90
 -13  -3  -4   -4.30    9.50
 -13  -4   4   67.29   15.20
 -13  -4   4   65.39   13.10
  13   4   4   94.99   16.10
  13   4   4   76.59   16.40
 -13   4  -4   82.09   17.40
  13  -4  -4   55.69   16.20
  13   4  -4   53.19   17.10
  13  -4   4   56.79   16.90
 -13  -4  -4   71.09   14.10
 -13   4   4   73.99   12.10
  13  -5  -4    4.80   13.30
  13   5   4   -4.70   13.50
 -13  -5   4   12.50    9.10
 -13  -5   4    4.90   12.60
  13  -5   4  -17.70   14.00
 -13  -5  -4   13.10   10.20
  13   5  -4    8.80   16.90
 -13  -6   4   19.30   14.70
  13  -6  -4    8.10   14.00
  13   6   4    0.40   14.60
 -13   6  -4   -0.20   14.30
 -13  -6   4   45.50    9.80
 -13  -6  -4   15.80   11.30
  13  -6   4   13.90   15.40
 -13   6   4    8.50   14.80
  13   6  -4   21.70   17.90
 -13  -7   4    4.20    9.10
 -13   7  -4  -11.70   15.70
  13   7   4   30.80   17.50
  13  -7  -4   12.50   15.10
 -13  -7  -4   29.60   11.30
  13  -7   4   21.30   16.10
 -13   7   4  -15.10   15.20
  13  -8  -4   12.70   16.80
 -13   8  -4  -30.60   16.10
  13   8   4   14.90   20.90
  13   8  -4   -1.70   18.50
 -13   8   4    8.30   18.30
  13  -8   4    9.90   17.20
 -13  -8  -4   14.00   11.70
 -14   0   4  119.39   18.20
 -14   0   4  134.49   16.50
  14   0  -4   79.49   17.00
  14   0   4   79.49   15.40
  14   0   4   71.09   17.50
 -14  -1   4    8.90   11.40
 -14  -1   4   34.00   15.00
 -14   1  -4   38.30   12.80
  14   1   4   18.90   10.80
  14  -1  -4   17.90   11.70
  14   1   4   14.80   11.50
  14  -1   4   26.00   12.50
  14   1  -4   28.90   11.10
 -14   1   4   17.40    7.90
 -14  -1  -4   17.70   12.00
 -14   1   4   27.40   12.40
  14   2   4   48.50   13.60
 -14  -2   4   67.19   12.90
  14  -2  -4   40.80   13.70
 -14   2  -4   58.59   15.10
 -14  -2  -4   54.59   12.90
  14  -2   4   57.59   15.00
 -14   2   4   30.60   14.00
  14   2  -4   48.10   12.40
  14   3   4  139.09   23.40
 -14   3  -4  176.08   24.60
  14  -3  -4  170.98   24.20
 -14  -3   4   93.59   22.40
 -14  -3  -4  141.39   22.70
 -14   3   4  149.59   24.50
  14  -3   4  151.88   23.70
  14   3  -4  140.99   22.10
  14   3  -4  221.68   28.40
  14   4   4   18.70   14.60
 -14  -4   4   35.40   13.70
  14   4   4   49.20   15.40
 -14   4  -4   61.59   15.80
  14  -4  -4   65.69   16.30
 -14  -4  -4   46.20   12.80
  14   4  -4   27.60   16.00
  14  -4   4   37.00   18.00
 -14   4   4   50.79   11.10
 -14   4   4   57.99   15.30
 -14   5  -4   -9.50   13.90
  14   5   4   19.90   15.30
 -14  -5   4   15.20   13.80
 -14  -5   4   16.00    9.00
  14  -5  -4   -1.00   13.60
  14   5  -4    2.00   17.80
 -14  -5  -4    7.90   10.50
  14  -5   4   22.20   15.20
 -14   5   4   25.00   14.20
 -14   6  -4   10.80   15.90
 -14  -6   4   11.70    9.50
  14   6   4    2.90   15.60
  14  -6  -4   24.90   15.30
 -14  -6  -4   49.70   12.10
 -14   6   4   20.40   16.10
  14   6  -4   32.50   18.80
  14  -6   4    6.80   15.80
  14  -7  -4   18.70   15.80
  14   7   4   -4.90   16.50
 -14   7  -4   29.50   17.10
 -14   7   4   50.39   18.20
 -14  -7  -4    6.40   11.20
  14  -7   4    7.60   16.70
  14  -8  -4    8.80   17.00
  14  -8   4   23.20   17.70
  15   0   4  -13.80   12.20
 -15   0   4    8.00   12.20
 -15   0  -4   -1.40   11.30
 -15   0   4   -8.00    8.20
  15   0  -4  -13.10   11.50
 -15  -1   4   66.49   15.10
 -15   1  -4   44.00   15.90
  15   1   4   34.80   15.00
 -15  -1   4   71.39   13.10
  15  -1  -4   78.89   14.90
  15   1   4   77.39   15.80
  15   1  -4   42.60   14.30
 -15   1   4   72.39   11.80
 -15   1   4   55.99   15.70
 -15  -1  -4   72.29   15.40
  15  -1   4   45.10   15.60
  15   2   4   90.19   16.50
  15  -2  -4   72.59   16.70
 -15  -2   4   73.89   14.70
  15   2   4   56.09   15.80
 -15   2  -4   75.09   18.60
 -15  -2  -4   64.09   15.00
  15  -2   4   60.99   16.90
 -15   2   4   76.39   19.30
  15   2  -4   89.39   15.50
  15  -3  -4    4.70   12.90
 -15  -3   4   -8.20   10.90
 -15   3  -4   -1.40   13.50
  15   3   4  -16.10   12.60
 -15   3   4   -4.80   12.60
  15  -3   4    8.80   13.80
  15   3  -4  -15.90   14.50
  15   3  -4   -5.90   10.10
  15  -4  -4   11.40   13.90
 -15  -4   4   -5.20   15.10
 -15   4  -4    4.50   14.20
  15   4   4    8.10   16.70
  15   4   4    2.30   14.20
  15   4  -4   19.40   15.50
 -15   4   4   11.40    9.60
 -15  -4  -4   -2.40   10.20
  15  -4   4   15.00   15.10
 -15   4   4   -4.90   13.20
  15   5   4   31.60   15.70
 -15   5  -4   22.50   15.90
  15  -5  -4   26.40   15.20
 -15  -5  -4   33.20   11.90
  15  -5   4   13.70   15.80
 -15   5   4   40.10   15.60
  15   5  -4   47.50   19.70
  15   6   4   -6.20   15.60
  15  -6  -4    1.30   14.60
 -15   6  -4   13.00   15.50
 -15  -6  -4    0.80   10.40
  15  -6   4   21.90   16.20
 -15   6   4    7.20   16.20
  15   7   4   10.40   19.50
  15  -7  -4   17.90   17.70
 -15   7  -4   16.30   16.30
  15   7  -4   -0.30   16.30
  15  -7   4    2.80   16.20
 -15   7   4   19.60   15.30
 -15  -7  -4  -11.00   10.10
 -16   0   4   60.69   14.80
  16   0  -4   28.00   13.70
  16  -1  -4   92.99   17.80
 -16   1  -4  117.09   19.40
  16   1  -4   57.99   17.40
  16  -1   4  113.09   19.70
 -16   1   4   96.89   19.00
 -16  -1  -4   88.09   17.80
  16   2   4   22.80   13.00
  16  -2  -4   36.70   14.30
 -16   2  -4   43.40   14.80
 -16  -2   4   27.50   11.90
 -16   2   4   32.30   14.40
  16  -2   4   11.90   14.30
 -16  -2  -4   14.60   11.60
  16   2  -4    4.50   12.10
  16  -3  -4    9.60   13.90
  16   3   4   10.10   13.50
 -16   3  -4   13.10   15.20
  16   3  -4  -19.50   14.90
  16   3  -4   -0.60   10.90
 -16   3   4    5.30   13.40
  16  -3   4    4.80   14.10
  16   4   4   43.40   15.90
  16  -4  -4   14.40   14.90
 -16   4  -4   28.20   16.60
 -16   4   4   37.50   14.80
  16  -4   4   16.30   16.00
  16   4  -4   24.80   17.40
  16  -5  -4   12.20   14.80
 -16   5  -4   19.00   16.20
  16   5   4    2.50   16.10
 -16  -5  -4   12.10   10.40
 -16   5   4    1.10   14.10
  16  -5   4   14.30   16.00
  16   5  -4    1.10   18.90
 -16   6  -4    5.00   16.70
 -16   6   4  -11.60   16.50
  16   6  -4   18.60   19.10
 -16  -6  -4   12.30   10.90
  16  -6   4   -4.30   15.60
 -17   0   4  -16.10   11.80
 -17   0  -4   -1.80   12.80
  17   0   4   23.00   14.20
  17   1   4   12.00   14.20
  17  -1  -4    4.10   13.90
 -17   1  -4   16.20   13.10
  17   1  -4   18.40   13.30
  17  -1   4   10.90   15.00
 -17  -1  -4   12.50   11.90
 -17   1   4    3.30   13.40
  17  -2  -4   20.60   15.50
  17   2   4   41.90   15.00
 -17   2  -4   34.80   15.10
  17   2  -4   28.90   18.20
  17   2  -4   35.70   14.00
 -17   2   4   65.09   16.10
  17  -2   4   27.50   15.60
  17   3   4   14.80   15.20
 -17   3  -4   11.80   15.40
  17  -3  -4    0.10   13.90
  17   3   4    6.80   12.40
  17   3   4   30.70   15.00
 -17   3   4   34.00   14.90
  17  -3   4    0.20   15.30
  17   3  -4   34.30   17.60
  17  -4  -4  132.69   19.40
  17   4   4   25.10   18.20
  17   4  -4   53.89   20.90
  17  -4   4   81.09   20.20
  17  -5   4   12.70   17.40
 -18   0  -4  210.78   28.10
  18   0  -4  127.79   25.30
 -18   0   4  206.88   27.70
  18   0   4  115.79   26.10
 -18   1  -4   -9.30   12.80
  18   1   4   -4.90   13.90
  18  -1  -4   -4.80   13.20
  18   1  -4   17.70   13.80
 -18   1   4   33.90   15.30
 -18  -1  -4   -3.60   11.00
  18  -1   4  -12.60   14.10
  18   2   4   -5.10   13.20
  18  -2  -4   -2.80   14.00
  18  -2   4    1.10   14.90
  18   2  -4   19.40   17.10
  18   3   4   -5.40   12.50
  18  -3  -4   -7.60   16.50
 -18   3  -4    5.90   14.60
  18  -3   4   -8.30   16.70
 -18   3   4   71.49   16.20
  18   3  -4    8.40   16.20
   0   0  -5    2.20    2.50
   0   0   5    6.70    2.10
   0   0  -5    1.50    1.50
   0   0  -5    0.60    1.50
   0   0  -5   -1.90    2.10
   0   0   5    0.60    1.30
   0   0   5    3.00    2.20
   0   0   5    0.60    1.50
   0  -1   5    3.70    2.70
   0   1  -5    1.80    2.70
   0  -1  -5   -0.30    2.50
   0  -1   5    5.60    2.80
   0  -1   5    1.70    2.50
   0  -1   5    3.70    2.70
   0   1  -5    5.20    2.20
   0   1   5    1.00    2.20
   0  -2   5    3.00    3.10
   0   2   5   -4.50    3.60
   0  -2   5   -5.20    3.60
   0  -2   5   -0.70    2.60
   0  -2  -5   -2.90    3.80
   0  -2  -5   -2.80    2.90
   0   2  -5   -3.30    6.80
   0  -3   5    4.30    3.10
   0  -3   5    0.60    3.50
   0  -3  -5    0.60    5.10
   0   3   5    6.30    4.50
   0  -3   5   10.00    4.70
   0  -3  -5    2.40    3.50
   0   3  -5    0.70    7.00
   0  -4   5    2.80    3.90
   0   4  -5   -3.30    8.20
   0  -4  -5   -8.60    5.60
   0   4   5    8.80    5.50
   0  -4   5   -3.80    4.10
   0  -4  -5   -3.70    4.10
   0  -4   5    1.90    5.70
   0  -5  -5    2.40    5.70
   0  -5   5  -10.10    7.80
   0   5  -5    9.70   10.40
   0  -5  -5   15.20    7.90
   0  -5   5    3.30    5.80
   0  -5   5    7.00    5.90
   0   5   5  -10.80    7.20
   0   6   5   12.00   10.00
   0  -6   5    6.40    7.90
   0  -6  -5    6.90    9.20
   0   6  -5    4.90   12.70
   0  -6   5    2.20    9.50
   0  -6  -5    6.80    7.40
   0  -6   5   13.00    7.00
   0   7  -5   17.40   13.80
   0  -7  -5   26.90    8.90
   0   7   5   47.90    9.00
   0  -7   5    3.60   11.00
   0  -7   5   30.80    9.50
   0   7   5   19.90   11.80
   0  -7  -5   31.60   10.20
   0  -8  -5    1.60    8.60
   0  -8   5   -5.80   11.00
   0   8  -5    9.40   12.00
   0  -8   5    2.80    8.80
   0   8   5    8.30   13.70
   0  -8  -5   -1.70   10.20
   0   8  -5    2.80   14.60
   0   9   5   34.70   17.20
   0  -9   5    1.30   13.00
   0   9  -5   17.10   16.10
   0  -9  -5    9.20   11.00
   0  -9   5   13.80   11.50
   0  -9  -5    5.20   12.30
   0 -10  -5    7.00   11.40
   0  10  -5   -3.70   18.10
   0 -10   5   14.60   12.50
   0 -10   5    4.60   14.00
   0  10   5  -13.30   20.30
   0  10  -5   15.90   17.90
   0 -10  -5   -3.40   13.60
   0 -11   5   -4.60   12.40
   0 -11  -5    4.50   12.30
   0 -11  -5   10.60   14.30
   0 -11   5    4.10   14.40
   0  11  -5   23.20   21.90
   0  11   5    5.00   22.00
   0 -12  -5   20.70   13.60
   0 -12   5   18.30   12.50
   0 -12  -5  -10.60   14.30
   1   0   5    0.00    1.90
  -1   0   5    3.20    2.90
  -1   0  -5   -0.90    2.40
   1   0   5    0.00    2.70
  -1   0   5    7.10    1.50
  -1   0  -5    0.70    3.90
   1   0  -5    0.40    2.00
   1   0   5    1.40    2.10
   1   0  -5   -1.20    2.70
  -1   0  -5   -0.50    2.00
   1   0   5   -1.20    2.90
  -1   0  -5    1.60    2.30
   1  -1  -5  337.57   37.90
  -1  -1   5  281.67   37.90
   1  -1  -5  295.47   37.70
   1  -1  -5  335.67   37.80
  -1   1  -5  340.97   38.50
   1   1   5  307.87   37.90
  -1   1  -5  286.17   37.70
   1   1  -5  282.47   38.30
  -1  -1  -5  280.37   37.90
  -1  -1  -5  306.77   37.90
   1   1  -5  312.97   37.70
  -1   1   5  298.17   38.20
   1  -1   5  285.27   37.70
   1  -1   5  309.17   37.80
  -1   1   5  311.57   37.70
   1  -1   5  284.57   37.80
   1  -1   5  301.37   37.70
  -1   1   5  325.37   37.80
  -1   2  -5  778.62   95.39
  -1  -2   5  726.63   95.39
   1  -2  -5  819.62   95.49
  -1  -2   5  778.02   95.39
  -1  -2   5  828.22   95.39
  -1   2  -5  814.02   95.79
   1  -2  -5  755.42   95.39
   1   2   5  826.22   95.49
   1  -2   5  765.52   95.39
   1   2  -5  805.92   95.89
  -1  -2  -5  778.12   95.39
  -1   2   5  717.63   95.39
  -1   2   5  795.92   95.49
  -1  -2  -5  795.82   95.49
   1  -2   5  773.22   95.39
  -1   2   5  708.73   95.29
   1  -2   5  712.93   95.19
  -1   3  -5   53.99    9.70
   1   3   5   37.70    7.70
   1  -3  -5   41.70    8.20
   1  -3  -5   53.49    7.70
  -1  -3   5   58.09    8.00
  -1  -3   5   60.29    8.20
  -1  -3   5   48.60    7.40
   1  -3   5   48.40    7.50
   1  -3   5   33.30    8.00
  -1   3   5   47.70    8.00
   1  -3   5   54.09    7.20
   1   3  -5   52.79   10.20
  -1   3   5   54.29    7.70
  -1  -3  -5   49.60    7.40
  -1  -3  -5   47.40    7.90
   1  -4  -5   96.99   14.20
  -1   4  -5   98.89   15.10
  -1  -4   5  107.89   13.90
  -1  -4   5   87.39   13.90
  -1  -4   5   98.89   14.00
   1  -4  -5  102.09   14.00
   1   4   5  100.59   14.30
  -1  -4  -5   99.39   14.00
   1  -4   5  105.99   15.20
  -1   4   5   94.69   13.50
  -1   4   5  111.19   14.50
   1  -4   5  108.59   14.10
   1   4  -5   75.09   15.20
   1  -4   5   98.19   13.50
  -1  -4  -5   76.39   13.60
   1  -5  -5  106.99   17.90
   1   5   5   92.39   17.30
  -1  -5   5  113.59   18.10
  -1   5  -5   94.99   19.70
   1  -5  -5  159.78   18.30
  -1  -5  -5  151.68   19.10
  -1  -5  -5  118.39   18.00
   1  -5   5  166.18   18.40
   1  -5   5  108.79   17.90
  -1   5   5  156.18   17.50
   1   5  -5  125.69   19.60
  -1   5   5   97.69   17.70
   1  -6  -5   16.40    6.80
  -1  -6   5   -6.50    9.60
   1  -6  -5   -5.50    9.40
  -1  -6   5   13.90    8.10
  -1  -6   5    4.50    7.00
  -1   6  -5   12.30   11.90
   1   6   5    6.10    9.20
  -1   6   5   21.40   10.10
  -1   6   5   25.10    7.50
  -1  -6  -5   16.20    7.60
  -1  -6  -5   13.60    9.00
   1   6  -5   11.90   13.00
   1  -6   5    8.50    7.30
   1  -6   5    1.30    9.70
  -1  -7   5   -2.80    8.90
  -1   7  -5    4.10    9.30
  -1  -7   5    6.40   10.00
   1   7   5  -12.20   10.30
  -1   7  -5    5.80   12.30
   1  -7  -5    4.40    9.60
  -1  -7   5   13.30    8.10
   1  -7  -5    3.10    8.00
   1  -7   5   -9.70    7.60
  -1   7   5   -3.40   10.40
   1  -7   5    4.60   10.10
  -1  -7  -5    7.30    7.50
   1   7  -5   11.20   13.00
  -1   7   5    2.00    9.60
  -1  -7  -5   -5.00    9.10
  -1  -8   5    5.30   18.60
  -1  -8   5   20.80    9.90
   1  -8  -5   11.10    8.40
   1   8   5    5.40   14.30
  -1   8  -5    3.60   11.70
   1  -8  -5  -15.30   11.00
  -1   8  -5    3.20   14.00
  -1   8   5   21.00   13.70
   1   8  -5    6.60   14.40
  -1  -8  -5   10.70    9.70
   1   8  -5   -1.80   12.00
   1  -8   5   -4.60    9.10
  -1  -8  -5    2.00   10.50
  -1   8   5   25.80    9.30
   1  -8   5   -1.60   11.40
  -1   9  -5   14.70   15.40
   1  -9  -5  -11.20   11.90
   1   9   5  -33.30   16.90
  -1   9  -5   -8.70   16.20
  -1  -9   5   14.50   11.40
   1  -9  -5    2.10   10.20
  -1  -9   5   15.50   12.70
  -1  -9  -5    7.40   12.50
   1   9  -5    6.00   15.70
  -1  -9  -5   10.60   10.10
   1  -9   5    0.30   13.00
  -1   9   5   -0.20   11.90
   1   9  -5   28.80   18.00
  -1   9   5   11.80   17.10
   1  -9   5   -6.90   10.10
   1  10   5   12.30   21.10
  -1  10  -5  -11.40   17.60
   1 -10  -5   -4.10   10.60
   1 -10  -5  -20.10   13.20
  -1 -10   5   -3.90   11.00
  -1 -10   5  -17.00   13.20
  -1  10  -5    1.40   17.60
   1 -10   5    5.60   14.50
  -1 -10  -5   -7.10   13.20
   1  10  -5   19.20   18.50
   1 -10   5  -20.00   11.00
  -1  10   5   29.40   20.00
   1  10  -5   16.80   16.90
  -1 -10  -5    0.70   10.20
   1 -11  -5    7.70   14.10
  -1  11  -5   25.10   19.50
  -1  11  -5   -3.90   19.40
  -1 -11   5   11.80   12.70
   1  11   5  -23.30   22.50
  -1 -11   5  -15.50   13.80
   1 -11  -5   -7.70   12.00
   1  11  -5    6.60   21.70
  -1 -11  -5   -6.50   12.40
   1 -11   5    1.60   13.00
   1 -11   5   -8.70   14.50
  -1 -11  -5    6.40   14.30
   1 -12  -5  -20.10   11.30
  -1 -12   5  -18.60   14.30
   1 -12  -5   -3.30   14.90
  -1 -12   5  -13.70   13.00
   1 -12   5   -2.50   12.40
  -1 -12  -5   -7.70   12.40
  -1 -12  -5  -12.10   14.40
  -2   0  -5 9956.80 1219.28
  -2   0  -5 9847.51 1219.28
   2   0   5 9999.00 1219.28
   2  -1  -5  820.42   97.49
   2   1   5  831.32   97.49
   2  -1  -5  763.12   97.39
  -2   1  -5  762.42   97.29
  -2  -1   5  792.82   97.39
  -2  -1   5  733.63   97.49
  -2   1  -5  843.62   97.79
   2   1  -5  786.22   97.39
  -2  -1  -5  774.02   97.49
  -2  -1  -5  777.92   97.39
  -2   1   5  729.83   97.49
   2  -1   5  766.82   97.39
   2   1  -5  907.51   97.69
  -2   1   5  786.82   97.59
   2  -1   5  775.52   97.29
   2  -1   5  822.42   97.49
  -2  -2   5  194.68   25.10
   2  -2  -5  210.88   25.40
  -2  -2   5  197.78   24.90
  -2   2  -5  193.38   25.00
   2   2   5  205.38   25.30
   2  -2  -5  194.18   25.00
  -2   2  -5  187.78   24.60
  -2  -2   5  197.78   24.90
  -2   2  -5  207.98   26.00
  -2  -2   5  201.98   24.90
  -2   2   5  215.88   25.20
  -2  -2  -5  205.68   25.30
  -2   2   5  187.88   25.00
  -2   2   5  196.88   25.10
   2   2  -5  177.28   24.70
   2  -2   5  213.58   25.30
   2  -2   5  196.28   25.10
  -2  -2  -5  196.48   24.90
   2  -2   5  191.18   24.60
   2   2  -5  231.98   25.90
   2  -3  -5   88.49   13.80
   2   3   5  103.79   14.30
  -2  -3   5   91.79   14.00
  -2  -3   5  119.39   14.30
  -2   3  -5  132.69   16.00
   2  -3  -5  116.99   14.90
  -2  -3   5   94.59   13.70
  -2   3   5   89.19   13.70
   2   3  -5  112.89   16.90
   2  -3   5  104.79   14.60
  -2  -3  -5   95.89   13.50
  -2  -3  -5   95.39   14.40
  -2   3   5  105.99   14.20
   2  -3   5   89.99   13.60
   2  -3   5  110.99   15.20
   2   4   5   -0.70    5.50
  -2  -4   5    3.50    3.80
   2  -4  -5    7.00    8.80
  -2   4  -5   -1.20    7.70
   2  -4  -5    3.80    4.50
  -2  -4   5    1.90    4.80
  -2  -4   5    4.00    5.80
   2  -4   5   -2.80    4.20
   2  -4   5   14.60    6.50
   2   4  -5   12.20    9.40
  -2  -4  -5    4.20    4.00
  -2  -4  -5    3.70    6.00
  -2   4   5    3.60    4.80
  -2   4   5   -2.80    5.30
   2  -4   5   -0.60    3.90
  -2  -5   5   44.40    7.80
   2   5   5   35.30    9.30
   2  -5  -5   27.20    8.30
  -2  -5   5   26.10    9.50
  -2   5  -5    6.60   10.30
  -2  -5   5   54.09    8.50
   2  -5  -5   20.10    9.20
   2   5  -5   31.30   12.70
  -2   5   5   49.20    8.40
   2  -5   5   51.19    8.30
  -2   5   5   45.10    9.30
  -2  -5  -5   33.10    7.50
   2  -5   5   34.10    9.50
  -2  -5  -5   31.50    9.40
   2  -6  -5   57.99   11.00
  -2   6  -5   37.10   14.10
  -2  -6   5   66.99   11.40
   2  -6  -5   68.99   12.50
  -2   6  -5   59.69   11.00
  -2  -6   5   44.90   11.80
  -2  -6   5   59.79   10.80
   2   6   5   67.39   12.50
   2  -6   5   61.29   12.80
   2  -6   5   53.19   10.80
  -2   6   5   57.19   12.60
  -2  -6  -5   47.20   10.30
  -2   6   5   63.39   11.00
   2   6  -5   46.10   15.60
  -2  -6  -5   49.30   11.90
  -2  -7   5   12.30    9.90
  -2  -7   5   -5.40    8.80
   2   7   5   -5.30   10.00
   2  -7  -5   -3.10    9.80
   2  -7  -5    0.90    7.50
  -2  -7   5    9.30    8.00
  -2   7  -5    2.30   12.00
  -2   7  -5    3.50    9.20
  -2  -7  -5    2.30    7.20
   2   7  -5  -12.30   13.10
  -2   7   5   -8.10   10.80
   2  -7   5   -8.50   10.20
  -2   7   5   -1.80    8.20
  -2  -7  -5   -6.10    9.60
   2  -7   5    2.50    8.30
   2   8   5   -1.60   13.20
   2  -8  -5  -14.60   10.50
   2  -8  -5   -2.30    8.90
  -2  -8   5    3.60    9.40
  -2   8  -5    8.50   11.30
  -2  -8   5   33.10   17.80
  -2   8  -5  -18.70   12.90
  -2  -8  -5   -0.90    8.10
  -2   8   5   12.50    9.80
   2  -8   5   -7.20    8.40
   2  -8   5  -10.50   11.60
  -2   8   5    5.60   13.60
  -2  -8  -5   -5.20   10.50
   2   8  -5   19.20   14.70
   2  -9  -5    9.60   13.20
  -2  -9   5  -13.10   12.30
  -2   9  -5   -8.80   14.30
  -2  -9   5   13.90   10.40
  -2   9  -5   32.90   16.30
   2  -9  -5    9.50   10.10
   2   9   5    4.10   18.00
   2   9  -5   33.30   17.70
   2  -9   5   -0.20   10.90
  -2  -9  -5    3.40    9.50
  -2   9   5  -17.80   16.40
  -2  -9  -5  -16.90   12.00
  -2   9   5    4.80   12.80
   2  -9   5  -20.00   13.00
   2   9  -5   -2.10   15.60
   2 -10  -5    7.10   14.30
  -2  10  -5   30.40   17.20
  -2 -10   5   26.80   12.70
   2  10   5  -25.90   21.10
  -2 -10   5  -12.30   13.50
   2 -10  -5   31.50   13.20
  -2  10  -5   10.40   16.70
   2 -10   5    3.60   12.10
  -2 -10  -5   -4.70   12.50
  -2 -10  -5   -4.50   13.90
   2  10  -5    1.70   17.70
   2  10  -5  -11.50   19.20
  -2  10   5    2.60   18.50
   2 -11  -5   -9.90   14.40
  -2 -11   5   -6.30   13.30
  -2 -11   5    2.20   12.50
   2  11   5   10.90   23.80
   2 -11  -5    0.70   12.40
  -2  11  -5  -11.80   18.90
   2 -11   5   -6.40   15.00
   2  11  -5   13.90   20.80
  -2 -11  -5   -2.90   13.50
   2 -11   5    8.50   13.60
  -2 -11  -5   -9.60   11.00
  -2  11   5   15.60   19.90
   2 -12  -5    9.90   12.50
  -2 -12   5    3.50   18.90
  -2 -12  -5   16.50   15.40
  -3   0   5    2.90    2.10
  -3   0   5    6.10    3.90
   3   0   5   -1.90    3.10
  -3   0  -5    2.90    2.40
   3   0  -5   -0.90    1.90
  -3   0  -5    4.10    3.20
  -3   0   5    2.10    3.00
  -3   0  -5   -1.10    4.00
  -3  -1   5    4.80    3.50
   3  -1  -5   18.20    3.80
  -3   1  -5    8.40    5.10
   3  -1  -5    9.50    2.70
  -3  -1   5   11.70    2.50
   3   1   5    3.30    3.60
   3  -1   5    7.50    2.70
  -3   1   5   11.40    4.00
  -3  -1  -5    5.30    2.20
  -3  -1  -5    8.20    3.70
   3   1  -5    0.20    4.30
  -3   1   5    8.50    3.50
  -3   1   5    5.90    2.90
   3   1  -5    8.80    2.40
   3  -2  -5  131.19   17.30
   3  -2  -5  145.09   18.00
   3   2   5  146.99   17.60
  -3   2  -5  137.79   18.50
  -3  -2   5  134.19   17.00
  -3  -2   5  118.89   17.10
  -3  -2   5  137.09   17.60
  -3   2  -5  137.79   17.30
   3  -2   5  131.79   17.30
  -3   2   5  130.99   17.60
  -3  -2  -5  141.89   17.80
  -3   2   5  135.99   17.50
  -3  -2  -5  127.89   17.00
   3  -2   5  129.79   17.90
  -3   2   5  127.89   17.20
   3   2  -5  143.09   18.40
  -3  -3   5  318.47   40.20
   3  -3  -5  319.77   40.50
   3   3   5  315.77   40.30
   3  -3  -5  319.47   40.10
  -3   3  -5  318.97   40.00
  -3   3  -5  331.47   40.80
  -3  -3   5  313.07   39.90
  -3  -3   5  322.47   40.00
   3   3  -5  300.77   41.00
  -3   3   5  322.97   40.10
   3  -3   5  311.27   40.40
  -3   3   5  331.57   40.20
  -3   3   5  325.57   40.00
  -3  -3  -5  328.77   40.40
  -3  -3  -5  320.67   39.80
   3  -3   5  313.67   40.00
  -3  -4   5   21.80    6.40
  -3  -4   5   11.10    4.50
  -3  -4   5   16.00    6.60
   3   4   5   25.90    6.40
   3  -4  -5   15.80    7.40
   3  -4  -5   16.30    5.00
   3  -4   5   25.10    9.00
   3  -4   5   11.90    5.40
  -3   4   5   26.50    6.60
  -3   4   5   12.10    5.50
  -3  -4  -5   15.80    7.70
  -3  -4  -5   16.50    4.80
   3   4  -5   25.80   10.00
   3   5   5   41.90    9.30
  -3   5  -5   43.60    7.20
   3  -5  -5   32.00    7.40
  -3  -5   5   25.70    7.20
  -3   5  -5   34.20   11.50
  -3  -5   5   22.10    8.90
  -3  -5   5   29.30    8.20
   3  -5  -5   13.60    9.40
  -3   5   5   48.20    8.40
   3   5  -5   37.70   13.60
  -3   5   5   45.00    9.20
   3  -5   5   13.70   10.00
  -3  -5  -5   22.50    6.90
  -3  -5  -5   32.50    9.10
   3  -5   5   29.90    7.70
  -3  -6   5    3.30    6.20
  -3  -6   5   -7.50    8.90
   3   6   5    3.70    9.00
   3  -6  -5   -6.70    9.30
   3  -6  -5   14.50    6.50
  -3   6  -5    4.40    7.40
  -3   6  -5    1.90   10.60
  -3  -6   5    3.60    7.90
  -3   6   5    4.40    9.20
   3  -6   5   -2.70    7.00
  -3  -6  -5   -2.40    6.20
  -3   6   5   25.10    8.20
   3   6  -5    1.00   13.30
   3  -6   5   -5.80   10.00
  -3  -6  -5   -0.40    8.40
  -3  -7   5   15.50    8.10
  -3   7  -5    9.90   11.80
   3  -7  -5   31.40    9.90
  -3  -7   5    4.40   10.40
   3   7   5   22.70   10.60
   3  -7  -5   -3.10   12.40
  -3  -7   5   21.80    9.90
  -3  -7  -5   11.00    7.90
  -3  -7  -5    8.30   10.10
   3  -7   5   -1.10   11.20
  -3   7   5   22.20    9.50
   3  -7   5   21.40    8.70
  -3   7   5   28.20   11.40
   3   7  -5    9.00   14.40
   3   8   5   33.50   14.00
  -3  -8   5    7.20   13.20
  -3  -8   5    2.90    9.00
   3  -8  -5   -6.80   12.00
  -3   8  -5   26.50   12.20
   3  -8  -5   35.30   10.00
  -3   8   5   15.90   13.40
  -3   8   5   41.80   11.30
  -3  -8  -5   42.50   10.00
   3   8  -5   15.60   15.60
   3  -8   5   31.20   10.60
   3  -8   5   12.90   12.90
  -3  -8  -5    7.50   11.80
  -3   9  -5   15.50   16.00
  -3   9  -5  -17.70   13.30
   3   9   5  -14.50   17.40
  -3  -9   5  -14.80   12.20
   3  -9  -5   -1.40    9.60
   3  -9  -5   -1.70   13.20
  -3  -9   5   -0.50   10.30
  -3  -9  -5   10.60   13.30
  -3   9   5  -13.70   11.20
  -3  -9  -5    7.90    9.50
   3  -9   5  -11.80   10.50
   3   9  -5   16.60   16.40
  -3   9   5  -19.90   15.30
   3   9  -5    8.70   16.00
   3  -9   5   -5.10   13.90
  -3 -10   5    6.80   13.70
  -3  10  -5   16.70   20.20
   3 -10  -5   -1.40   12.70
  -3  10  -5  -15.10   17.00
   3 -10  -5   11.70   14.60
  -3 -10   5   28.30   17.50
  -3  10   5   -4.00   13.00
   3  10  -5   -6.10   18.80
  -3  10   5   -9.60   17.60
  -3 -10  -5   -3.30   13.40
   3 -10   5   36.60   13.30
   3 -10   5   22.10   15.40
  -3 -10  -5   15.30   14.40
  -3 -11   5   -1.20   13.70
  -3  11  -5    1.90   17.00
  -3 -11   5   -1.50   13.30
   3 -11  -5   13.80   13.60
   3  11   5   10.90   24.50
   3 -11  -5   18.50   15.90
   3  11  -5  -19.50   20.30
  -3 -11  -5   11.00   11.30
  -3 -11  -5   27.60   14.70
   3 -11   5   12.10   16.30
   3 -11   5   23.30   15.50
  -4   0  -5 3179.88  400.46
  -4   0   5 3353.46  400.26
  -4   0  -5 3161.18  400.46
   4   0  -5 3224.48  400.26
   4   0   5 3279.27  400.26
   4   0   5 3436.76  400.36
  -4   0   5 3231.28  400.36
  -4   0   5 3215.18  400.56
   4  -1  -5  316.77   36.60
   4   1   5  324.07   36.60
  -4  -1   5  287.27   36.60
  -4   1  -5  301.37   36.90
   4  -1  -5  282.97   36.50
  -4  -1   5  298.07   36.20
  -4  -1  -5  276.77   36.70
  -4   1   5  290.47   36.40
  -4  -1  -5  273.27   36.50
  -4   1   5  269.07   36.70
  -4  -1  -5  298.27   36.20
   4  -1   5  296.57   36.40
  -4   1   5  288.37   36.30
   4  -2  -5  209.68   29.70
  -4  -2   5  238.08   28.90
   4  -2  -5  240.68   29.10
   4   2   5  207.08   29.40
  -4   2  -5  224.38   29.80
  -4  -2   5  240.88   29.00
  -4  -2   5  242.28   28.90
  -4  -2   5  221.28   29.30
   4  -2   5  196.18   29.50
  -4   2   5  235.18   29.50
  -4   2   5  224.88   29.10
  -4  -2  -5  246.58   29.50
   4  -2   5  252.07   29.10
  -4  -2  -5  238.88   28.80
  -4   3  -5  125.29   18.10
  -4  -3   5  109.99   16.10
   4   3   5  151.98   17.10
  -4  -3   5  119.99   16.20
  -4  -3   5  123.29   16.50
  -4  -3   5  113.69   17.00
   4  -3  -5  127.09   16.50
  -4   3  -5  115.09   16.50
   4  -3  -5  129.39   18.00
  -4   3   5  126.79   17.10
  -4   3   5  122.59   16.80
  -4  -3  -5  123.89   17.20
  -4   3   5  122.19   16.50
   4  -3   5  112.19   16.50
  -4  -3  -5  119.29   16.10
   4  -3   5  142.39   17.80
   4   3  -5  142.69   18.50
   4  -4  -5   86.19   16.10
  -4  -4   5  115.09   16.50
  -4  -4   5  123.59   15.50
  -4   4  -5  120.99   18.20
  -4  -4   5   99.59   16.00
  -4   4   5  106.69   15.60
  -4  -4  -5  122.79   15.30
   4   4  -5   79.69   17.80
   4  -4   5  119.59   17.00
  -4  -4  -5  107.79   15.90
  -4   4   5  118.69   16.20
  -4  -5   5   37.10    8.10
  -4  -5   5   14.30    6.20
   4  -5  -5   11.20    9.20
   4   5   5    7.90    8.00
  -4  -5   5   18.30    8.10
  -4   5  -5   32.70   10.30
   4  -5  -5   19.60    7.00
   4   5  -5   16.60   13.30
  -4  -5  -5   20.90    8.80
  -4  -5  -5    9.70    6.00
   4  -5   5   14.70    6.80
  -4   5   5   23.00    7.80
   4  -5   5    5.80   10.00
  -4   5   5   25.10    9.00
  -4   6  -5   61.59   15.10
  -4   6  -5   73.39   12.50
  -4  -6   5   84.69   12.60
   4   6   5   65.59   14.20
   4  -6  -5   90.79   13.10
   4  -6  -5   77.89   14.70
  -4  -6   5   78.99   14.00
  -4  -6   5   96.59   14.00
  -4  -6  -5   75.09   12.30
   4  -6   5   62.09   14.70
   4   6  -5   66.49   17.60
  -4   6   5   98.69   13.80
  -4   6   5   66.69   14.30
  -4  -6  -5   77.49   14.10
   4  -6   5  100.49   13.50
  -4  -7   5   94.09   13.80
   4  -7  -5   81.29   13.50
  -4   7  -5   70.79   12.20
   4   7   5   40.80   14.00
   4  -7  -5   45.70   13.80
  -4   7  -5   46.90   14.50
  -4  -7   5   62.39   15.50
  -4  -7   5   60.39   13.90
  -4  -7  -5   69.99   14.60
  -4  -7  -5   58.79   13.30
  -4   7   5   29.80   13.40
   4   7  -5   26.50   16.80
   4  -7   5   30.10   14.90
  -4   7   5   92.39   13.20
   4  -7   5   83.89   15.30
  -4   8  -5   20.20   13.60
  -4   8  -5   10.20   10.50
   4   8   5   -4.30   12.80
  -4  -8   5   10.50    9.60
   4  -8  -5   13.90    9.20
   4  -8  -5   13.40   11.80
  -4  -8   5    0.10   12.90
   4   8  -5   18.00   15.40
   4  -8   5   21.20   10.80
  -4   8   5   13.40   10.90
  -4   8   5   -2.50   12.50
   4  -8   5   28.40   13.60
  -4  -8  -5   17.00   11.70
  -4  -8  -5    6.20    8.20
  -4  -9   5    8.10   13.30
  -4  -9   5    1.00    9.90
   4  -9  -5    3.80   11.00
   4   9   5   14.60   17.90
   4  -9  -5    1.20   13.30
  -4   9  -5   -6.50   12.40
  -4   9  -5    1.00   14.70
  -4  -9  -5   13.90   13.30
   4  -9   5   18.30   14.90
   4  -9   5   12.10   11.40
   4   9  -5  -11.60   15.80
  -4   9   5    7.80   12.70
   4   9  -5   -5.40   17.40
  -4  -9  -5   14.50   10.50
  -4   9   5   -7.10   14.90
  -4  10  -5  -21.70   17.90
   4 -10  -5    3.50   15.10
   4  10   5   18.60   22.50
   4 -10  -5   -1.00   12.10
  -4 -10   5   -2.60   13.60
  -4 -10   5    8.00   12.30
  -4  10   5   -7.30   16.50
   4  10  -5   -8.30   20.80
   4 -10   5  -10.40   15.50
   4 -10   5   16.60   12.50
  -4 -10  -5   -7.70   10.50
  -4  10   5   20.20   14.60
  -4 -10  -5   15.50   14.10
  -4 -11   5    8.80   11.20
   4 -11  -5   14.20   15.80
   4  11   5   -4.70   23.50
   4 -11  -5  -15.70   14.20
  -4  11  -5    0.90   19.10
  -4 -11   5  -26.80   13.10
  -4 -11  -5   -2.30   11.00
   4 -11   5   -0.10   18.60
   4 -11   5  -19.90   15.70
  -4 -11  -5   -6.70   14.00
   4  11  -5  -10.10   20.80
  -5   0   5   -2.00    4.20
  -5   0  -5    7.50    5.00
  -5   0  -5    3.20    4.00
  -5   0   5    4.20    3.70
   5   0   5    1.00    3.20
  -5   0   5   -0.70    2.30
   5   0  -5    4.80    3.50
  -5  -1   5   69.99    9.00
  -5  -1   5   53.79    7.70
  -5  -1   5   51.89    8.40
   5  -1  -5   60.69    8.50
   5   1   5   57.99    8.30
   5  -1  -5   50.29    7.60
  -5   1  -5   65.29    9.40
  -5   1   5   49.80    7.60
  -5   1   5   47.70    8.60
   5  -1   5   45.70    7.90
  -5  -1  -5   51.09    8.40
  -5   1   5   58.89    7.90
  -5  -1  -5   59.99    8.70
   5   2   5  234.28   25.40
  -5   2  -5  172.38   25.80
  -5  -2   5  193.48   24.80
   5  -2  -5  220.08   25.60
  -5  -2   5  193.48   24.60
   5  -2  -5  187.28   24.80
  -5  -2   5  193.68   25.30
  -5   2  -5  184.68   24.90
  -5  -2   5  192.78   24.50
  -5   2   5  180.18   25.50
   5  -2   5  211.78   25.50
  -5   2   5  195.78   24.80
  -5  -2  -5  178.78   25.40
   5  -2   5  180.98   24.80
  -5   2   5  195.28   24.90
  -5  -2  -5  196.38   24.50
   5   2  -5  244.38   25.80
   5   3   5    9.30    5.40
  -5   3  -5    3.20    3.40
  -5   3  -5    1.80    6.60
   5  -3  -5   -3.80    6.40
   5  -3  -5   -1.50    3.90
   5   3  -5    4.30    7.30
   5  -3   5   15.20    6.60
  -5  -3  -5   -2.20    5.20
  -5  -3  -5   -0.60    3.10
  -5   3   5    1.70    3.70
  -5   3   5    1.00    4.50
  -5   3   5    7.30    5.70
   5  -3   5   -0.30    3.90
  -5   4  -5   15.40    5.70
  -5  -4   5   27.70    7.40
  -5   4  -5   22.70    8.90
   5  -4  -5   21.80    8.30
  -5  -4   5   16.70    5.10
   5   4   5   27.10    7.20
   5  -4  -5   14.50    5.60
  -5  -4   5   20.40    6.40
   5  -4   5   20.70    8.60
  -5   4   5   14.40    6.50
  -5   4   5   17.40    7.10
  -5  -4  -5   10.80    4.70
   5  -4   5   12.40    5.40
  -5  -4  -5   22.80    7.50
   5   4  -5   19.90   10.70
  -5   4   5    6.70    5.50
  -5  -5   5   14.70    8.00
   5   5   5   25.90    8.40
  -5  -5   5   10.40    6.10
   5  -5  -5   15.50    7.00
  -5   5  -5    8.30    9.90
   5  -5  -5   10.10   10.30
   5   5  -5   -6.40   14.10
  -5   5   5   16.60    7.90
   5  -5   5   23.10   11.10
  -5  -5  -5   23.40    9.00
  -5  -5  -5    6.30    5.40
  -5   5   5   20.80    8.80
   5  -5   5   10.40    6.90
  -5  -6   5   -0.40    6.00
  -5  -6   5   -1.90    8.20
   5  -6  -5   -1.70    6.60
  -5   6  -5  -16.00    9.90
   5  -6  -5   -7.90    9.40
  -5  -6   5    9.90    8.40
   5   6   5   -5.70    8.50
   5  -6   5   -2.80    6.80
  -5   6   5    0.20    8.90
   5  -6   5   -4.40   10.50
  -5   6   5   -4.50    8.10
  -5  -6  -5   -2.70    5.90
   5   6  -5  -10.30   13.90
  -5  -6  -5    2.30    8.70
   5  -7  -5   15.80   11.30
  -5  -7   5    9.20    7.60
   5  -7  -5   -4.00    7.50
  -5  -7   5    5.50    9.90
  -5  -7   5    3.00    9.90
   5   7   5   24.90   11.60
  -5   7   5    1.50   10.50
   5  -7   5   10.60    8.70
  -5  -7  -5    3.40    6.80
   5  -7   5   -6.30   11.40
  -5  -7  -5    4.40   11.00
  -5   7   5   22.10   10.20
   5   7  -5   -6.70   14.90
  -5  -8   5   42.50   12.80
  -5  -8   5   10.50    8.80
   5  -8  -5   -0.50   12.50
   5  -8  -5   -0.20    8.70
   5   8   5   -2.40   12.90
  -5   8  -5   11.60   13.60
  -5  -8  -5   13.40    8.50
   5   8  -5   10.10   16.40
  -5   8   5   19.70   12.50
   5  -8   5  -19.40   12.90
  -5  -8  -5   -3.50   12.20
  -5   8   5   25.70   12.50
   5  -8   5   11.40   10.30
   5  -9  -5    8.60   14.20
   5   9   5   31.20   18.80
  -5  -9   5   -4.80   10.40
   5  -9  -5    4.50   11.10
  -5  -9   5    9.40   12.90
  -5   9  -5  -10.40   15.50
  -5  -9  -5    1.10   14.10
  -5   9   5   -7.60   13.90
  -5   9   5   -8.70   12.30
   5  -9   5    1.30   15.80
   5   9  -5   25.20   17.20
  -5  -9  -5   20.90    9.80
   5  -9   5   -0.80   11.60
  -5 -10   5   10.00   11.70
  -5  10  -5    7.30   18.30
   5 -10  -5    1.70   16.80
   5  10   5    7.00   21.90
   5 -10  -5   33.10   15.90
  -5 -10   5    2.10   13.20
   5 -10   5   11.00   16.20
  -5  10   5    4.30   16.90
   5 -10   5  -13.30   17.00
   5  10  -5    2.80   19.50
  -5 -10  -5   -1.30   14.10
  -5 -10  -5   -5.80   10.10
  -5  11  -5   20.00   17.20
  -5 -11   5    9.00   13.50
   5 -11  -5  -10.50   15.90
   5  11   5    5.10   23.80
  -5 -11   5    1.00   11.60
   5  11  -5  -13.90   21.70
   5 -11   5   16.00   16.80
  -5 -11  -5   36.20   14.80
  -5 -11  -5   -7.50   10.50
  -6   0  -5 2314.87  285.57
  -6   0   5 2403.56  285.27
   6   0   5 2270.87  285.37
  -6   0   5 2352.46  285.47
  -6   0  -5 2316.47  285.57
  -6   0   5 2271.57  285.67
   6   0  -5 2326.37  285.37
  -6  -1   5   58.39    8.90
  -6   1  -5   43.10    9.60
  -6  -1   5   64.59    8.30
  -6  -1   5   71.69    9.50
   6   1   5   62.89    8.80
   6  -1  -5   53.99    9.00
  -6   1   5   52.49    8.30
  -6   1   5   37.10    9.00
  -6  -1  -5   59.19    9.10
  -6  -1  -5   62.59    9.10
  -6  -2   5   92.09   13.20
  -6   2  -5   87.39   13.10
   6  -2  -5   90.59   12.90
  -6  -2   5   99.89   14.80
   6  -2  -5  108.49   13.90
  -6   2  -5   98.29   14.30
  -6   2   5  100.29   14.00
  -6  -2  -5  108.39   13.80
   6  -2   5   98.69   12.80
  -6   2   5  102.89   13.00
   6  -2   5   77.49   13.50
  -6  -2  -5   80.39   13.50
  -6   2   5   87.29   13.10
   6   2  -5  100.49   14.20
  -6  -3   5  112.69   14.20
  -6  -3   5  104.09   15.90
  -6  -3   5  100.19   14.10
   6  -3  -5  101.39   14.80
   6   3   5  148.89   16.10
   6  -3  -5  130.59   16.10
  -6   3  -5   93.99   14.80
  -6  -3   5   95.59   15.00
  -6   3  -5  120.89   16.10
   6  -3   5   90.09   14.70
   6  -3   5  116.69   16.90
  -6   3   5  110.29   16.50
  -6  -3  -5  113.69   16.10
  -6   3   5   73.79   14.90
  -6   3   5  119.49   14.70
  -6  -3  -5   97.39   14.00
  -6  -4   5   94.49   14.30
   6  -4  -5   83.39   15.20
  -6   4  -5  116.69   15.50
  -6   4  -5  103.89   15.60
  -6  -4   5   94.89   13.30
  -6  -4   5   83.79   13.30
  -6  -4   5  100.89   14.50
   6   4   5   59.59   14.30
   6  -4  -5  102.89   14.30
   6  -4   5   89.69   15.30
   6  -4   5   96.39   14.40
  -6  -4  -5   85.19   13.20
  -6   4   5   98.69   14.40
  -6   4   5  104.19   14.60
  -6  -4  -5   85.09   14.20
  -6   4   5   97.49   14.20
  -6  -5   5   -1.30    7.40
   6  -5  -5    9.50    6.50
  -6  -5   5    6.00    5.50
  -6  -5   5   -1.20    7.20
  -6  -5   5    8.00    5.40
   6   5   5    8.10    8.10
  -6   5  -5    6.10    9.90
   6  -5  -5   12.20    9.50
   6   5  -5    6.00   13.50
  -6  -5  -5    9.00    5.10
   6  -5   5   19.50   10.10
   6  -5   5    3.50    6.20
  -6   5   5   10.50    8.10
  -6  -5  -5    4.20    7.60
  -6   5   5    6.00    7.10
   6  -6  -5  146.59   19.80
  -6  -6   5  105.79   18.40
   6   6   5  162.28   25.90
  -6  -6   5   95.19   19.60
   6  -6  -5  126.09   20.60
  -6  -6   5  134.09   19.90
  -6   6  -5  115.89   20.50
   6  -6   5  136.89   19.30
   6  -6   5  130.09   20.80
  -6  -6  -5  133.49   19.80
  -6  -6  -5  124.89   18.50
  -6   6   5  158.18   20.00
   6   6  -5  172.28   23.00
  -6   6   5  126.09   20.30
   6   7   5   25.70   12.50
  -6   7  -5   18.30   13.00
  -6  -7   5   22.80   11.70
   6  -7  -5    6.20   12.40
  -6  -7   5   30.10   10.80
  -6  -7   5   24.90    8.50
   6  -7  -5   35.30    9.60
  -6   7   5   63.39   13.40
  -6  -7  -5   23.20    8.30
  -6  -7  -5   18.50   11.40
   6   7  -5   12.60   16.30
  -6   7   5   55.59   11.90
   6  -7   5   26.70   13.20
   6  -7   5   71.19   11.40
  -6  -8   5   -5.90    8.00
   6   8   5    0.20   13.80
   6  -8  -5   -3.90    8.60
  -6   8  -5    1.20   14.00
  -6  -8   5  -13.40   12.30
   6  -8  -5   -7.30   13.30
  -6  -8   5  -15.40   10.90
   6  -8   5  -31.70   14.10
   6  -8   5  -10.80   10.10
   6   8  -5    3.00   16.80
  -6   8   5   39.70   13.90
  -6  -8  -5  -28.20   11.00
  -6  -8  -5   16.00    8.10
  -6   8   5   -1.50   11.50
   6   9   5    3.40   22.40
  -6  -9   5    4.50   12.30
  -6   9  -5   34.10   17.20
  -6  -9   5    6.10   12.20
  -6  -9  -5   -4.30   13.60
   6  -9   5   29.50   21.10
   6   9  -5   28.00   17.80
  -6   9   5   20.40   15.70
  -6  -9  -5    1.90   11.10
   6  10   5  -14.90   21.60
  -6 -10   5   -3.90   12.70
   6 -10  -5   -0.90   15.70
  -6  10  -5   12.60   20.60
  -6 -10   5    3.70   10.60
   6  10  -5   14.40   19.90
  -6 -10  -5   41.90   14.90
  -6 -10  -5   -0.10   10.00
   6 -10   5   -2.10   17.10
  -6  10   5   17.10   19.40
   6  11   5    2.60   25.30
  -6 -11   5   18.20   13.60
  -6 -11   5    6.90   11.20
  -6  11  -5   -6.70   17.20
  -6 -11  -5  -15.50   13.80
   6 -11   5    3.80   17.80
   6  11  -5  -49.70   21.30
  -6 -11  -5   -9.30   10.50
  -7   0  -5   -1.80    5.60
   7   0  -5   -0.40    4.60
  -7   0   5   -9.20    4.20
  -7   0  -5    0.10    5.40
   7   0   5    0.10    4.00
  -7   0   5    3.70    6.00
  -7  -1   5  417.86   51.59
  -7  -1   5  402.66   51.89
  -7   1  -5  397.86   51.99
  -7  -1  -5  436.66   51.69
  -7   1   5  416.26   51.29
  -7  -1  -5  377.16   51.79
  -7   1   5  428.36   51.89
  -7   1   5  414.36   51.09
  -7   2  -5  280.67   34.50
  -7   2  -5  281.37   35.90
  -7  -2   5  277.57   35.20
  -7  -2   5  275.27   34.60
  -7   2   5  268.87   34.40
   7  -2   5  265.67   35.40
  -7   2   5  268.17   34.50
  -7  -2  -5  292.57   35.20
  -7  -2  -5  267.37   34.90
  -7   2   5  260.07   35.50
  -7  -3   5  239.78   28.50
  -7  -3   5  232.78   29.40
   7  -3  -5  241.78   28.40
  -7   3  -5  206.38   28.50
   7  -3  -5  194.38   29.90
  -7   3  -5  220.98   30.10
  -7   3   5  223.88   27.90
   7  -3   5  166.48   29.70
   7  -3   5  207.18   28.30
  -7  -3  -5  222.98   29.30
  -7   3   5  233.38   28.50
  -7   3   5  226.18   29.50
  -7  -4   5   23.70    8.70
  -7  -4   5   24.60    5.90
  -7  -4   5   35.50    6.10
   7  -4  -5   31.00    7.10
  -7   4  -5   25.00   10.20
  -7  -4   5   24.90    7.50
   7   4   5   33.50    9.10
   7  -4  -5   42.80   10.80
  -7  -4  -5   28.30    5.80
   7  -4   5   27.40   10.30
   7   4  -5   19.60   12.40
   7  -4   5   21.40    6.80
  -7   4   5   40.20    9.50
  -7  -4  -5   31.10    8.70
  -7   5  -5   27.40    7.90
   7  -5  -5   47.70   11.60
  -7  -5   5   38.80    7.30
  -7  -5   5   43.30    8.90
  -7   5  -5   37.00   11.20
   7  -5  -5   38.00    8.60
  -7  -5   5   37.50    7.40
   7   5   5    8.60    9.30
  -7  -5   5   44.30   10.20
  -7  -5  -5   54.19   10.00
   7  -5   5   58.19   11.70
  -7   5   5   59.29   10.90
   7  -5   5   39.80    8.90
  -7   5   5   57.29    8.60
  -7  -5  -5   45.50    7.30
   7   5  -5   37.90   13.80
  -7  -6   5   18.40    8.80
  -7   6  -5   12.50   11.70
  -7  -6   5   27.00   10.20
   7   6   5   17.90   10.10
   7  -6  -5   34.80    8.80
  -7  -6   5   31.60    7.10
  -7  -6   5   31.40    7.20
   7  -6  -5   29.70   11.90
  -7  -6  -5   31.90   10.10
  -7   6   5   17.20   10.50
   7  -6   5   11.30   11.90
  -7  -6  -5   27.40    7.20
   7   6  -5   36.00   15.50
   7  -6   5   27.60    8.70
   7   7   5    5.00   11.80
  -7  -7   5   26.00   11.50
  -7   7  -5   19.60   13.10
  -7  -7   5   20.20    9.80
   7  -7  -5   32.50    8.40
   7  -7  -5    7.40   12.50
  -7  -7   5    7.10    7.00
  -7  -7   5   18.20    7.50
   7  -7   5    8.40    8.90
  -7  -7  -5   27.90   11.10
   7  -7   5   17.90   13.20
  -7   7   5   18.30   11.50
   7   7  -5   33.90   16.70
  -7  -7  -5   14.60    7.00
  -7  -8   5   14.50    8.50
  -7  -8   5   -6.60   10.90
  -7  -8   5   22.00   13.80
  -7   8  -5   -1.00   15.20
   7  -8  -5    5.60   13.90
   7   8   5   10.60   14.90
  -7  -8  -5   -9.20   12.10
  -7  -8  -5    4.90    7.90
   7   8  -5   13.50   17.90
  -7   8   5    6.30   13.70
   7  -8   5    2.00   15.30
   7  -9  -5   -5.00   15.90
   7   9   5   26.90   19.20
  -7   9  -5   -1.60   16.50
  -7  -9   5   19.00   10.00
  -7  -9   5   37.90   13.20
  -7   9   5   24.30   14.50
  -7  -9  -5   -0.10   14.00
  -7  -9  -5   14.70    9.80
   7  -9   5   27.90   16.80
   7 -10  -5   -7.20   15.90
  -7 -10   5   15.30   10.00
   7  10   5   22.70   22.30
  -7 -10   5    7.60   14.00
  -7  10  -5    1.10   17.40
   7  10  -5   18.40   21.10
  -7 -10  -5   -1.40   14.50
   7 -10   5   -7.70   16.90
  -7 -10  -5    2.30    9.70
  -7 -11   5    8.40   10.90
   7 -11  -5  -17.20   16.30
   7  11   5  -15.40   25.60
  -7 -11   5   13.40   13.40
  -7 -11  -5    6.40   10.80
  -7 -11  -5   -2.90   15.20
   7 -11   5   -5.90   16.90
   7  11  -5   10.70   27.00
  -8   0  -5  243.08   35.00
   8   0  -5  300.87   34.60
  -8   0  -5  250.47   35.30
  -8   0   5  252.67   34.50
  -8   0   5  264.57   35.20
   8   0   5  300.67   34.40
  -8   1  -5    2.80    7.30
  -8  -1   5    3.00    5.90
  -8  -1   5   12.50    7.10
   8  -1  -5    2.90    6.60
  -8   1   5   12.80    7.60
  -8  -1  -5   11.50    7.30
  -8   1   5    7.50    4.10
  -8  -1  -5    4.40    6.10
   8  -1   5    2.80    6.30
  -8   1   5   20.00    5.30
   8  -2  -5   60.19   10.50
  -8   2  -5   42.20    8.30
  -8  -2   5   43.60    9.70
  -8   2  -5   47.00   11.10
  -8  -2   5   51.59    8.90
  -8   2   5   45.20    8.20
  -8   2   5   52.29   10.30
  -8  -2  -5   62.99   10.10
  -8   2   5   61.09    8.40
  -8  -2  -5   53.49    9.70
   8  -2   5   52.49   10.30
   8  -3  -5   96.09   13.90
   8  -3  -5  144.59   17.50
  -8   3  -5   93.59   15.90
  -8  -3   5   93.39   13.80
  -8  -3   5   85.49   14.70
  -8   3  -5   96.39   14.50
  -8   3   5  101.89   15.20
  -8   3   5   84.69   13.50
  -8   3   5   92.19   13.30
  -8  -3  -5  102.69   14.80
   8  -3   5  119.89   15.60
   8  -3   5   76.19   13.20
  -8   4  -5   21.50   10.90
  -8  -4   5   38.60    8.60
   8  -4  -5   43.70    7.90
  -8   4  -5   40.50    7.70
   8  -4  -5   33.60   11.00
   8   4   5   39.30    9.90
  -8  -4   5   31.90    9.70
  -8  -4  -5   36.50    9.40
  -8   4   5   30.00    7.50
   8  -4   5   41.40   11.10
   8   4  -5   33.20   12.20
   8  -4   5   33.10    7.60
  -8   4   5   72.89   10.60
  -8  -5   5   44.90   16.10
   8   5   5   14.90    8.90
  -8   5  -5   19.10   16.70
  -8   5  -5   -4.00    5.10
  -8  -5   5   21.90    7.40
  -8  -5   5    5.10    4.70
  -8  -5   5    9.10    4.80
   8  -5  -5   12.60    6.20
   8  -5  -5    1.20   10.20
  -8   5   5   11.90    6.30
   8   5  -5   -4.70   12.10
  -8  -5  -5    1.70    8.40
   8  -5   5   12.50    6.40
  -8   5   5   17.70    9.70
  -8  -6   5    0.70    5.60
   8  -6  -5   -3.80    7.00
  -8  -6   5    6.20    5.50
  -8  -6   5  -13.90    9.30
   8  -6  -5   -4.50   11.00
   8   6   5   -3.40    9.80
  -8   6  -5    1.60   11.30
  -8  -6   5    8.50    8.00
   8   6  -5  -17.00   14.50
   8  -6   5    6.00   11.80
  -8  -6  -5    3.90    5.40
   8  -6   5   -4.20    7.60
  -8   6   5   11.10   10.60
  -8  -6  -5    1.40    9.60
  -8   7  -5   18.30   13.00
  -8  -7   5   12.10    7.20
  -8  -7   5    6.00   11.60
  -8  -7   5    5.80    9.10
   8   7   5   -1.00   12.10
   8  -7  -5    1.90   13.10
  -8  -7   5    2.20    6.20
  -8  -7  -5   -4.60   11.00
   8  -7   5  -28.30   12.50
  -8   7   5    4.00   11.80
  -8  -7  -5    6.10    6.70
   8   7  -5  -23.90   16.50
  -8  -8   5    3.70   10.60
  -8  -8   5   12.70   14.10
   8   8   5    4.20   15.90
  -8  -8   5   18.10    8.60
   8  -8  -5    2.00   15.00
  -8   8  -5   24.30   15.50
  -8  -8  -5    5.60    8.10
   8   8  -5   -2.10   18.20
   8  -8   5   -8.40   15.70
  -8   8   5   17.00   14.50
  -8  -8  -5   -7.20   12.20
   8   9   5   -9.60   17.30
   8  -9  -5   -4.30   15.80
  -8  -9   5    6.80    9.40
  -8   9  -5    4.40   17.10
  -8  -9   5    9.40   12.00
  -8  -9  -5    3.30    8.80
   8   9  -5  -21.80   17.40
  -8   9   5    4.80   14.20
   8  -9   5   10.70   17.10
   8  10   5   57.49   23.80
  -8  10  -5  -14.90   17.40
  -8 -10   5    2.10    9.40
   8 -10  -5   13.10   16.90
  -8 -10   5   -2.40   15.30
   8 -10   5   10.80   17.60
  -8 -10  -5  -19.90   14.00
  -8 -10  -5    8.80    9.70
  -8  10   5  -18.30   16.90
   8  10  -5   11.40   22.10
  -9   0   5    4.20    7.40
  -9   0   5   -1.40    6.40
   9   0   5    4.40    5.60
  -9   0  -5    2.40    7.90
  -9   0  -5    3.70    7.00
   9   0  -5    5.20    6.80
  -9  -1   5  338.77   42.30
  -9   1  -5  326.67   43.10
   9  -1  -5  361.06   42.70
  -9  -1   5  333.57   42.90
  -9   1   5  320.07   43.10
  -9   1   5  325.97   41.40
  -9   1   5  320.07   41.80
  -9  -1  -5  327.77   42.80
   9  -1   5  350.66   42.80
   9   1  -5  314.87   42.20
  -9  -1  -5  341.37   42.80
   9  -2  -5  411.16   49.80
  -9   2  -5  393.06   50.09
  -9  -2   5  375.56   49.00
  -9  -2   5  399.66   49.50
  -9  -2  -5  380.76   49.40
  -9   2   5  380.86   49.90
  -9  -2  -5  416.66   49.80
  -9   2   5  354.96   48.70
   9  -2   5  404.46   49.80
  -9   2   5  397.06   48.70
   9  -3  -5   83.09   18.30
  -9   3  -5  130.39   20.30
   9   3   5   93.79   17.90
  -9   3  -5  160.18   17.70
  -9  -3   5  130.79   19.10
  -9  -3   5  138.49   18.30
  -9   3   5  128.59   17.40
  -9  -3  -5  137.39   18.20
  -9  -3  -5  132.59   19.20
   9  -3   5  102.19   18.50
  -9   3   5  132.89   18.90
   9  -4  -5   41.20   11.30
  -9  -4   5   40.20    9.80
  -9   4  -5   40.50   11.50
  -9   4  -5   23.90    7.60
   9  -4  -5   28.70    7.00
   9   4   5   39.30   10.20
  -9  -4   5   46.00    8.30
   9   4  -5   20.50   12.00
   9  -4   5   25.30   10.50
  -9   4   5   32.50    7.30
   9  -4   5   31.60    7.50
  -9   4   5   37.20   10.40
  -9  -4  -5   38.90    9.60
  -9   5  -5   87.09   13.70
  -9  -5   5  136.99   16.80
   9  -5  -5  103.19   16.90
   9   5   5   64.79   15.50
  -9  -5   5  107.79   14.30
  -9   5  -5   86.59   17.00
   9  -5   5   77.39   16.70
  -9  -5  -5   95.49   15.30
   9   5  -5   69.79   18.20
  -9   5   5   66.99   13.50
  -9   5   5  118.19   16.60
   9   6   5   38.40   13.60
  -9  -6   5   50.19   11.10
  -9  -6   5   80.79   14.50
  -9   6  -5   43.60   15.00
   9  -6  -5   28.20   14.10
  -9  -6  -5   81.09   13.60
  -9   6   5   67.29   14.40
   9   6  -5   43.50   17.70
   9  -6   5   54.89   15.00
  -9  -7   5   -0.10   13.00
  -9  -7   5   18.00    7.40
  -9   7  -5   37.80   14.90
   9  -7  -5   22.10   14.70
  -9  -7   5   17.80    7.30
  -9  -7   5   17.30   10.30
   9   7   5   38.40   14.00
  -9   7   5   20.80   13.20
  -9  -7  -5   17.70    7.60
   9   7  -5   23.80   17.90
  -9  -7  -5   25.20   12.30
   9  -7   5   27.50   15.30
  -9   8  -5   19.70   16.70
   9   8   5   12.00   16.40
   9  -8  -5   12.90   15.90
  -9  -8   5   -6.20    7.00
  -9  -8   5    1.80    8.60
  -9  -8   5   -3.50   10.80
   9  -8   5   12.40   16.10
  -9  -8  -5   -1.00   13.00
  -9   8   5    7.20   13.80
  -9  -8  -5    7.00    8.80
  -9   9  -5   41.10   19.10
   9  -9  -5   56.59   18.30
  -9  -9   5   36.00   10.70
  -9  -9   5   43.40   13.80
   9   9   5   30.60   19.50
  -9  -9  -5   22.00   10.40
   9   9  -5   41.30   20.00
  -9  -9  -5   43.60   16.10
   9  -9   5   28.00   18.50
  -9   9   5   46.10   16.80
  -9 -10   5  -21.60   12.10
  -9 -10   5    0.40    9.00
   9 -10  -5   -0.30   17.20
  -9  10  -5   -2.10   18.00
   9  10   5   14.00   25.80
  -9 -10  -5   -2.20   14.40
   9 -10   5    7.00   19.20
  -9  10   5   -2.20   19.10
  -9 -10  -5    9.20    9.60
   9  10  -5   30.60   22.60
  10   0   5   46.00   11.10
 -10   0   5   88.29   12.90
 -10   0  -5   87.09   13.30
 -10   0   5   78.69   11.30
 -10   1  -5  440.46   56.99
 -10  -1   5  434.36   56.29
  10  -1  -5  450.15   56.59
 -10  -1   5  435.36   56.79
  10   1   5  494.25   56.39
 -10   1   5  438.26   55.89
 -10  -1  -5  430.56   56.59
 -10   1   5  427.46   56.89
  10  -1   5  453.65   56.79
 -10  -1  -5  458.05   56.79
  10   1  -5  457.05   56.19
 -10   2  -5    7.00    9.10
  10  -2  -5   34.10    8.60
  10   2   5   16.30    7.90
 -10  -2   5   17.80    7.90
 -10  -2  -5   18.80    8.00
 -10  -2  -5   17.70    8.00
 -10   2   5   12.30    5.40
 -10   2   5   23.60    5.60
 -10   2   5   29.50    9.10
  10  -2   5    3.80    8.00
 -10  -3   5  151.08   20.10
 -10   3  -5  143.19   22.40
  10   3   5  131.69   20.50
 -10  -3   5  136.19   21.40
 -10   3  -5  148.79   19.40
  10  -3  -5  123.39   20.60
 -10  -3  -5  133.49   21.30
 -10   3   5  160.68   23.10
 -10  -3  -5  166.78   20.50
  10  -3   5  113.89   20.50
 -10   3   5  139.49   19.30
 -10  -4   5   23.50    9.70
 -10  -4   5   21.70    8.10
 -10   4  -5   24.90   11.10
  10  -4  -5   48.20   12.20
 -10   4  -5   16.00    6.90
  10  -4   5   32.60   10.80
 -10   4   5   14.70    7.00
  10   4  -5   63.99   12.80
 -10  -4  -5   31.30    9.50
 -10   4   5   22.10   10.40
 -10  -5   5   18.30   11.20
 -10   5  -5   31.40   11.90
 -10  -5   5   31.00    8.20
  10   5   5   16.20   10.80
  10  -5  -5   26.20   12.00
  10  -5   5   28.60   12.00
  10   5  -5    7.80   13.50
 -10   5   5   14.50   10.90
 -10  -5  -5   21.00    9.80
 -10  -6   5    9.40    8.50
  10   6   5   14.20   12.30
  10  -6  -5    4.70   12.40
 -10   6  -5   15.50   13.30
 -10  -6   5    6.30   11.90
 -10   6   5    2.00   11.70
  10  -6   5   24.80   14.10
 -10  -6  -5    4.10    9.90
  10   6  -5  -13.70   16.30
  10   7   5  -11.80   13.80
 -10  -7   5    2.40   13.60
 -10   7  -5   12.90   15.40
 -10  -7   5    6.90    9.80
  10  -7  -5   19.00   14.70
  10   7  -5  -38.10   17.90
 -10  -7  -5   10.90   12.00
  10  -7   5   13.20   15.30
 -10   7   5   41.40   14.60
 -10   8  -5   -2.10   15.70
  10  -8  -5    8.90   16.00
  10   8   5  -11.30   15.70
 -10  -8   5   18.60   10.20
 -10  -8  -5   -1.90   13.00
  10  -8   5   -7.30   15.20
 -10  -9   5   -8.10   10.50
 -10   9  -5   14.30   17.40
  10   9   5   11.60   19.60
  10  -9  -5    1.40   16.00
  10   9  -5   11.60   19.00
 -10  -9  -5   11.10   14.60
  10  -9   5   -2.00   17.20
 -10   9   5    4.30   15.00
  10 -10  -5  -23.10   16.00
 -10 -10   5    2.20    8.80
  10  10   5    2.50   23.00
 -10  10   5  -12.40   15.00
  10 -10   5   -1.70   18.30
  10  10  -5   18.00   22.20
 -10 -10  -5  -10.40   14.50
 -11   0   5   -6.20    8.10
 -11   0  -5    6.90    8.70
  11   0  -5   -7.70    6.80
 -11   0   5    0.90    6.30
  11   0   5    2.10    7.40
 -11   1  -5   15.30    9.60
  11   1   5   23.30    7.60
 -11  -1   5    5.30    8.50
 -11  -1   5   -2.10    6.80
  11  -1  -5   13.30    8.20
 -11  -1  -5    0.50    8.80
  11   1  -5    4.10    6.70
  11  -1   5    9.40    8.70
 -11  -1  -5    5.60    8.50
 -11   1   5    3.10    5.60
 -11   1   5    3.20    9.50
 -11  -2   5  104.69   16.10
  11  -2  -5   98.59   16.40
  11   2   5  119.79   16.50
 -11   2   5   96.29   14.80
 -11   2   5  108.79   17.30
 -11   2   5   78.79   16.30
 -11  -2  -5  112.19   16.40
 -11  -2  -5  111.39   16.50
  11   3   5   83.49   13.40
 -11   3  -5   82.49   14.50
 -11  -3   5   81.99   16.70
  11  -3  -5   51.59   13.30
 -11  -3   5   62.79   11.60
 -11   3   5   89.39   14.20
 -11  -3  -5   65.19   12.00
 -11   3   5   76.39   10.80
 -11  -3  -5   75.69   13.00
  11   3  -5   32.00   14.00
  11  -3   5   30.80   13.20
  11  -4  -5   24.90   11.40
  11   4   5   22.50   10.40
 -11  -4   5    4.50    7.30
 -11  -4   5   15.30   10.20
  11   4   5   28.20   10.30
 -11   4  -5    5.50   10.70
 -11   4  -5   21.20    6.50
 -11  -4  -5    6.40    8.80
 -11   4   5    1.70    6.20
 -11   4   5   -6.50   10.20
  11   4  -5   28.30   12.40
  11  -4   5   37.30   11.30
 -11   5  -5   36.40   13.70
 -11  -5   5   41.60   10.30
 -11  -5   5   30.00   13.00
  11  -5  -5   36.20   13.40
  11   5   5   39.70   13.40
  11  -5   5   45.10   14.60
 -11   5   5   51.69   13.90
 -11  -5  -5   46.50   11.70
  11   5  -5   47.10   16.30
 -11  -6   5   17.30   13.20
 -11   6  -5    1.40   13.40
 -11  -6   5   -9.00    8.00
  11  -6  -5   14.60   13.70
  11   6   5    8.70   13.80
 -11   6   5   21.50   12.80
 -11  -6  -5    8.80   10.60
  11  -6   5   -9.30   13.60
  11   7   5  -28.50   14.50
 -11  -7   5    1.30    9.20
 -11   7  -5   41.10   16.10
 -11  -7   5   18.90   14.70
  11  -7  -5   13.60   16.40
  11  -7   5    2.40   14.90
  11   7  -5   75.69   19.20
 -11  -7  -5   -8.50   11.20
  11   8   5   51.09   18.70
 -11  -8   5   20.10   11.60
  11  -8  -5   28.40   16.90
 -11   8  -5   26.60   17.60
  11  -8   5   16.90   16.90
 -11  -8  -5   67.99   15.10
 -11   8   5   45.40   19.20
 -11   9  -5   -4.20   16.70
  11   9   5    6.50   19.50
  11  -9  -5  -26.80   15.80
 -11  -9  -5   -7.70   13.10
  11   9  -5   16.20   19.10
 -11   9   5  -16.70   15.50
  11  -9   5    7.10   17.60
 -12   0  -5   60.29   15.20
  12   0  -5   65.59   13.70
 -12   0   5   82.69   15.10
  12   0   5   93.29   13.40
 -12   0   5  100.69   13.00
  12   0   5   71.59   14.50
 -12   1  -5   84.29   14.20
 -12  -1   5   80.59   11.90
  12   1   5   73.39   12.30
  12  -1  -5   41.60   12.30
 -12  -1   5   69.19   13.20
 -12  -1  -5   58.39   13.10
 -12   1   5   66.69   13.60
 -12   1   5   61.09   10.70
  12  -1   5   31.70   12.80
  12   1  -5   72.69   12.20
  12  -2  -5    9.70    9.50
 -12   2  -5   -8.50   10.30
 -12  -2   5   21.60    8.70
  12   2   5   36.70    9.50
  12  -2   5   28.70   10.00
 -12  -2  -5    2.40    9.00
 -12   2   5   -4.70    5.00
  12   2  -5    8.30    7.80
 -12   2   5    4.00    5.90
 -12  -2  -5    9.50    8.90
 -12   2   5   -0.60    9.70
 -12   3  -5   62.19   14.90
 -12  -3   5   81.79   13.50
  12  -3  -5   38.50   13.80
  12   3   5   93.89   14.70
  12  -3   5   44.00   13.90
 -12   3   5   62.59   14.40
  12   3  -5   52.69   15.20
 -12   3   5   82.19   11.30
 -12  -3  -5   78.69   13.60
 -12  -4   5   31.30   11.60
  12   4   5   18.80   11.90
 -12   4  -5   22.00   12.80
  12  -4  -5   35.50   12.70
  12   4   5   21.20   11.20
 -12  -4   5   23.20    8.80
  12   4  -5   21.10   13.40
  12  -4   5   21.50   12.30
 -12   4   5   36.90   12.90
 -12   4   5   18.20    7.60
 -12  -4  -5   26.60   10.50
  12  -5  -5    3.50   12.90
 -12  -5   5    1.90    7.90
 -12   5  -5    6.50   13.70
  12   5   5    5.60   12.50
 -12  -5   5   11.50   12.10
  12  -5   5  -16.80   12.50
 -12  -5  -5    4.40   10.20
  12   5  -5   -9.70   15.60
 -12   5   5    6.70   13.10
  12  -6  -5    5.20   14.30
 -12   6  -5   17.10   19.20
 -12  -6   5   26.20   16.50
 -12  -6   5   28.50    9.40
  12   6   5   14.10   15.00
  12   6  -5    5.50   18.10
 -12  -6  -5    5.40   10.80
 -12   6   5   16.40   16.20
  12  -6   5   -4.40   18.40
  12   7   5   19.00   16.50
 -12  -7   5   26.80   15.80
 -12  -7   5    0.20    9.20
 -12   7  -5   23.20   15.70
  12  -7  -5    4.70   15.30
 -12   7   5    8.10   15.50
 -12  -7  -5   11.40   12.70
  12  -7   5   24.10   15.90
  12   7  -5    5.20   18.20
  12  -8  -5   25.20   16.50
  12   8   5   -3.20   17.30
 -12   8  -5   -3.50   16.90
 -12   8   5   43.90   16.90
 -12  -8  -5    4.60   12.50
  12  -8   5   13.10   16.80
  12   9   5  -10.20   19.60
 -12   9  -5   -4.90   17.30
  12  -9  -5   -5.70   16.60
 -12   9   5   -1.70   16.60
  12   9  -5   33.10   20.30
 -12  -9  -5    3.90   13.50
  12  -9   5   13.80   18.00
 -13   0  -5   -3.60   10.30
  13   0  -5    3.80    8.90
  13   0   5   -3.00    7.60
 -13   0   5   -1.40    9.70
  13   0   5  -13.70    9.30
 -13   0   5   -2.10    7.20
 -13  -1   5   19.80    9.30
  13   1   5   30.90   10.20
 -13  -1   5   24.00   11.50
 -13   1  -5   28.90   12.10
 -13   1   5   25.00    7.90
  13   1  -5   34.10    9.90
 -13   1   5   34.60   11.70
 -13  -1  -5   30.50   11.10
  13  -1   5   45.40   11.80
 -13   2  -5   23.50   12.10
  13   2   5   20.50   10.50
  13  -2  -5   20.60   10.80
 -13  -2   5   18.30    9.50
 -13  -2  -5   26.00   10.60
 -13   2   5   24.00   11.60
  13  -2   5   27.40   11.60
 -13   2   5   22.20    6.90
  13   2  -5   22.00    9.40
 -13  -3   5    4.10   10.30
  13  -3  -5   26.70   11.50
  13   3   5    8.20   11.10
 -13   3  -5   15.30   12.60
 -13  -3  -5   14.70   10.30
  13  -3   5   -8.60   10.70
  13   3  -5   -7.20   12.50
 -13   3   5    0.80   11.50
 -13   3   5    9.50    6.40
 -13  -4   5   12.70    8.60
 -13   4  -5   23.30   14.20
 -13  -4   5   13.90   11.60
  13   4   5   10.50   12.50
  13   4   5  -13.00   11.80
  13  -4  -5    9.50   12.40
  13  -4   5    3.20   13.00
 -13  -4  -5   15.90   10.30
 -13   4   5   45.80   13.30
  13   4  -5   -4.80   13.70
 -13   4   5   14.30    7.50
  13  -5  -5    5.90   13.40
 -13  -5   5    9.90    8.80
 -13   5  -5   43.30   20.90
 -13  -5   5   11.70   12.50
  13   5   5   14.40   13.80
  13   5  -5  -24.20   16.40
  13  -5   5  -12.40   17.30
 -13  -5  -5    0.00   10.10
  13  -6  -5   -6.80   14.30
  13   6   5  -14.00   14.40
 -13  -6   5    4.50   13.80
 -13   6  -5    1.40   14.60
 -13  -6   5   12.70    8.90
 -13  -6  -5    1.90   11.20
  13  -6   5    0.40   14.90
  13   6  -5   -6.80   17.70
 -13   6   5   15.60   14.80
 -13   7  -5   27.00   15.90
  13  -7  -5    9.20   15.40
  13   7   5   18.30   16.20
 -13   7   5   21.40   17.80
 -13  -7  -5    9.40   11.30
  13  -7   5   -5.40   15.30
  13  -8  -5  -10.80   16.00
 -13   8  -5    8.40   19.20
  13   8   5  -24.40   19.10
  13  -8   5    7.60   20.00
 -13  -8  -5    9.50   11.60
 -13   8   5   19.60   19.80
  13   8  -5  -16.80   20.80
 -14   0   5  120.09   18.40
 -14   0  -5  131.89   20.60
  14   0  -5  123.59   19.90
 -14   0   5  130.59   21.00
  14   0   5   93.09   20.40
  14   0   5  147.09   20.40
  14   1   5   30.40   11.00
  14   1   5   20.90   12.10
 -14  -1   5   25.20   10.10
 -14  -1   5   21.50   12.00
 -14   1  -5   17.10   13.40
  14  -1  -5   23.20   11.60
 -14   1   5   16.00   12.30
 -14   1   5   30.60    8.60
 -14  -1  -5   17.60   11.40
  14  -1   5   51.69   12.80
  14   1  -5   23.60   10.90
  14  -2  -5   10.50   11.70
  14   2   5   26.20   11.80
 -14  -2   5   14.90   10.60
 -14   2  -5   17.80   13.40
 -14   2   5   21.60   12.40
 -14  -2  -5   11.80   10.90
  14  -2   5   25.50   12.40
  14   2  -5   18.50   13.00
  14   3   5   86.79   19.00
 -14  -3   5  121.39   18.00
  14  -3  -5  102.49   18.80
 -14   3  -5  107.29   19.90
 -14   3   5  102.49   15.40
  14  -3   5   93.39   18.90
  14   3  -5   96.29   16.90
  14   3  -5   79.09   20.20
 -14  -3  -5   98.09   17.60
 -14   3   5   99.09   19.00
  14   4   5   -8.00   13.00
 -14   4  -5  -20.20   12.80
 -14  -4   5  -15.40   10.90
  14   4   5  -25.40   12.60
  14  -4  -5  -25.30   12.20
 -14  -4  -5   11.70   10.70
 -14   4   5   37.20   12.30
 -14   4   5   14.90   13.00
  14   4  -5    3.10   15.10
  14  -5  -5   -9.10   13.10
 -14  -5   5   -6.40   12.40
 -14  -5   5    2.00    8.30
 -14   5  -5   13.90   14.60
  14   5   5    8.10   15.30
  14  -5   5   -8.70   14.30
 -14   5   5  -13.80   12.60
 -14  -5  -5   -0.10   10.10
  14   5  -5    2.60   17.90
  14   6   5    4.70   15.90
 -14  -6   5   -0.40   14.20
  14  -6  -5   14.00   14.80
 -14   6  -5   -5.20   14.60
  14  -6   5   10.40   15.90
 -14  -6  -5   -3.40   10.60
  14   6  -5   22.30   18.70
 -14   6   5  -16.90   14.80
 -14   7  -5   -6.30   16.20
  14   7   5    4.80   16.40
  14  -7  -5    4.30   16.20
 -14  -7  -5   25.80   11.80
  14  -7   5   28.70   16.60
 -14   7   5   13.00   15.10
 -15   0   5    4.90   11.70
  15   0  -5  -11.30   11.20
  15   0   5   13.80   12.70
 -15   0  -5   -3.90   11.60
 -15   1  -5    2.70   13.20
  15   1   5   19.80   11.70
 -15  -1   5    8.50   12.10
  15  -1  -5   -2.40   11.70
  15   1   5    2.90   12.50
 -15  -1   5    9.80    9.80
  15   1  -5   11.30   11.10
 -15   1   5   -2.40   12.90
 -15   1   5   -2.50    7.50
 -15  -1  -5    5.50   12.20
  15  -1   5   15.00   12.90
 -15  -2   5   70.19   14.40
  15  -2  -5   56.29   16.10
 -15   2  -5  126.19   20.90
  15   2   5   89.29   16.00
 -15   2   5   44.60   17.10
  15   2  -5   59.79   14.70
  15  -2   5   51.29   17.10
 -15  -2  -5   77.49   15.10
 -15  -3   5    4.30   10.60
  15   3   5   11.50   12.90
 -15   3  -5   24.40   14.40
  15  -3  -5   11.10   12.90
  15   3  -5   -0.90    9.80
  15  -3   5   -9.80   13.60
 -15   3   5   21.20   13.70
  15   3  -5   -4.90   14.90
  15   4   5    6.10   14.20
  15   4   5  -20.20   13.60
 -15  -4   5    3.70   12.70
  15  -4  -5    1.50   13.20
 -15   4  -5    4.60   14.00
  15  -4   5   20.60   15.10
 -15  -4  -5    8.20   13.00
  15   4  -5    0.20   16.00
 -15   4   5   -2.40   13.50
  15   4  -5   -8.60    9.60
 -15  -5   5   -1.60   13.10
  15  -5  -5    2.80   14.60
  15   5   5   10.30   15.90
 -15   5  -5   -3.00   14.20
  15  -5   5   13.10   15.30
 -15  -5  -5   28.10   11.40
 -15   5   5   -8.30   14.30
  15   5  -5  -11.40   18.10
 -15   6  -5    6.30   15.30
  15  -6  -5  -17.60   14.20
  15   6   5  -14.40   15.50
 -15  -6  -5    3.70   10.60
  15  -6   5    9.80   15.90
 -15   6   5  -17.50   14.20
  15  -7  -5    2.10   15.60
 -15   7  -5   22.20   16.70
  15   7   5  -13.30   16.80
 -15   7   5   11.30   16.40
 -15  -7  -5   -2.50   10.90
  15   7  -5  -24.80   15.20
  15  -7   5   13.00   17.10
 -16   0   5   48.70   14.60
 -16   0   5   36.80   10.80
  16   0  -5   38.60   13.90
  16   0   5   25.40   14.90
  16  -1  -5   43.80   14.70
 -16  -1   5   39.10   12.10
 -16   1  -5   47.30   14.80
  16   1   5   45.50   17.90
 -16   1   5   53.29   15.60
 -16  -1  -5   22.00   13.60
  16  -1   5   26.50   15.60
  16   1  -5   41.50   13.80
 -16  -2   5    8.30   11.00
 -16   2  -5  -22.40   13.00
  16  -2  -5    9.80   13.00
  16   2   5    6.10   12.20
  16   2   5   12.20   12.60
  16   2  -5   16.90   11.40
  16   2  -5   12.60   17.40
  16  -2   5   10.30   13.90
 -16   2   5   15.90   13.90
 -16  -2  -5    3.60   10.50
  16  -3  -5   29.40   14.90
 -16   3  -5   32.60   16.00
 -16  -3   5   28.90   13.70
  16   3   5   19.90   14.80
  16   3  -5   43.60   17.50
  16   3  -5    8.30   11.40
 -16   3   5   32.40   15.50
  16  -3   5   20.60   15.20
  16   4   5   38.00   16.10
  16  -4  -5    0.50   13.70
 -16   4  -5   70.89   17.60
 -16   4   5    4.00   15.20
  16  -4   5   20.00   16.20
  16   4  -5   -6.30   16.90
  16  -5  -5   -7.50   15.00
 -16   5  -5    5.80   15.50
  16   5   5   16.30   16.50
  16  -5   5    7.70   16.10
 -16  -5  -5    7.40   10.60
 -16   5   5    5.40   15.20
  16   5  -5   -0.80   18.60
 -16   6  -5    3.90   17.10
  16  -6   5   13.30   16.90
 -16  -6  -5   13.60   10.90
 -16   6   5   11.90   14.60
 -17   0  -5  -11.00   11.80
  17   0  -5   -8.30   13.50
 -17   0   5   -4.90   12.20
  17   0   5  -12.60   13.50
 -17   1  -5   15.70   13.40
  17   1   5   13.50   14.20
  17  -1   5   11.50   15.10
 -17  -1  -5   14.90   11.80
  17   1  -5   32.20   13.20
 -17   1   5    5.40   13.30
 -17   2  -5   22.70   14.90
  17  -2  -5   21.70   14.60
  17   2   5    8.60   13.30
  17   2  -5   45.00   14.80
 -17   2   5   41.20   16.10
  17  -2   5   23.60   15.20
  17   2  -5   36.20   17.60
  17   3   5    1.40   12.40
  17   3   5   44.30   14.70
  17   3   5    0.30   14.90
  17  -3  -5    6.10   14.90
 -17   3   5   17.20   14.10
  17  -3   5   11.20   16.00
  17   3  -5   -6.90   16.70
  17  -4  -5    6.70   14.90
  17   4   5   -5.10   15.00
 -17   4   5   27.20   18.40
  17  -4   5   18.00   16.80
  17   4  -5   34.80   19.00
  18   0  -5   27.30   13.90
  18   0   5    5.90   15.20
 -18   0  -5   36.90   13.80
 -18   1  -5   44.30   15.20
  18  -1  -5   28.30   15.50
  18   1   5   35.00   15.00
 -18  -1  -5   35.30   12.90
  18  -1   5   32.90   16.00
 -18   1   5   30.90   19.00
  18  -2  -5  -23.40   13.00
  18   2   5  -11.90   12.80
  18  -2   5    6.40   16.10
 -18   2   5  -26.80   14.80
  18   2  -5   11.60   16.30
  18   3   5   10.10   13.30
  18  -3  -5    7.30   14.20
  18  -3   5  -10.60   15.70
  18   3  -5   -2.50   16.90
   0   0   6   30.70    4.70
   0   0   6   32.40    5.40
   0   0   6   44.00    5.40
   0   0   6   33.60    5.10
   0   0  -6   33.20    5.10
   0   0  -6   27.60    4.70
   0   2  -6   92.09   13.60
   0   2   6   69.79   12.80
   0  -2  -6   96.19   12.20
   0  -2  -6   94.19   12.60
   0  -2   6   94.79   12.00
   0  -2   6   92.29   12.20
   0  -3   6  710.53   95.59
   0  -3  -6  768.72   95.69
   0  -3   6  769.12   95.79
   0  -3  -6  811.12   95.89
   0   3   6  797.92   95.89
   0  -3   6  748.13   95.69
   0   3  -6  837.02   96.29
   0  -4  -6  396.86   47.50
   0  -4   6  363.76   47.00
   0  -4   6  395.26   46.90
   0  -4   6  374.36   47.40
   0   4   6  342.57   47.30
   0   4  -6  364.16   48.10
   0  -4  -6  387.06   47.00
   0  -5   6  144.59   20.70
   0  -5  -6  137.39   21.10
   0  -5   6  152.48   22.30
   0   5  -6  112.29   23.60
   0  -5   6  150.48   21.20
   0   5   6  197.18   22.60
   0  -5  -6  178.18   22.40
   0   6   6   91.29   15.10
   0   6  -6   96.89   17.20
   0  -6  -6   58.99   13.80
   0  -6   6   93.39   13.70
   0  -6  -6   93.39   13.60
   0  -6   6   91.89   13.60
   0  -6   6   65.79   14.60
   0  -7  -6  200.58   33.50
   0  -7   6  303.77   33.40
   0  -7   6  185.18   33.90
   0  -7  -6  271.47   33.10
   0   7   6  257.27   34.40
   0   8  -6   35.60   15.70
   0   8   6   33.40   16.30
   0  -8   6   46.60   12.90
   0  -8   6   28.20   10.90
   0  -8  -6   45.00   10.70
   0   8  -6   29.60   12.80
   0  -8  -6   20.10   11.70
   0  -9   6   27.30   11.70
   0   9  -6   -0.40   15.30
   0  -9  -6    2.30   12.10
   0  -9  -6    9.60   10.30
   0   9   6   25.90   17.70
   0   9  -6    0.60   16.70
   0  -9   6   16.80   13.20
   0  10  -6   14.30   17.00
   0 -10   6  -10.60   11.40
   0  10   6   20.20   21.60
   0  10  -6  -13.30   17.50
   0 -10  -6   18.30   13.80
   0 -10  -6    8.50   12.10
   0 -10   6  -11.80   13.40
   0  11   6    4.50   23.10
   0  11  -6   10.50   20.20
   0  11  -6   43.20   21.50
   0 -11  -6   -4.30   11.00
   0 -11   6   16.40   13.40
   0 -11  -6    1.60   13.60
   0 -11   6  -11.20   14.10
   0 -12  -6   -5.90   12.10
   0 -12   6  -31.60   16.50
   0 -12   6   -8.50   12.80
   0 -12  -6   10.70   14.90
  -1   0   6    5.60    2.80
   1   0  -6    7.50    2.60
  -1   0   6   17.80    3.90
  -1   0  -6   14.40    3.10
   1   0  -6    9.80    3.70
  -1   0  -6    0.80    2.70
   1   0   6   11.10    4.10
   1   1   6 2269.07  271.67
   1  -1  -6 2237.48  271.57
  -1  -1   6 2088.59  271.57
  -1   1  -6 2396.96  271.87
   1  -1  -6 2204.58  271.67
  -1   1   6 2203.88  271.67
   1  -1   6 2106.29  271.57
  -1  -1  -6 2255.37  271.67
   1  -1   6 2184.28  271.57
  -1   1   6 2185.08  271.57
   1   1  -6 2335.87  271.67
   1   1  -6 2230.78  271.77
   1  -1   6 2182.58  271.57
  -1   1   6 2091.39  271.67
  -1  -1  -6 2202.68  271.57
  -1  -2   6 1155.78  144.39
  -1  -2   6 1276.37  144.29
   1  -2  -6 1238.08  144.49
   1   2   6 1229.48  144.49
  -1   2  -6 1213.68  144.69
  -1  -2   6 1146.69  144.39
  -1  -2   6 1153.08  144.39
   1  -2   6 1165.48  144.39
  -1   2   6 1085.69  144.29
  -1  -2  -6 1229.28  144.49
  -1   2   6 1150.78  144.49
   1  -2   6 1167.28  144.39
  -1  -2  -6 1160.78  144.39
   1  -2   6 1162.58  144.39
   1   2  -6 1016.70  144.29
   1   2  -6 1239.58  144.79
   1  -3  -6  139.99   19.00
   1   3   6  141.79   19.40
   1  -3  -6  138.99   19.70
  -1  -3   6  150.68   18.90
  -1  -3   6  146.79   19.40
  -1   3  -6  157.88   20.90
  -1  -3   6  158.08   18.90
  -1   3   6  136.49   19.50
   1   3  -6  133.29   21.40
   1  -3   6  145.79   19.00
  -1  -3  -6  147.79   19.50
   1  -3   6  129.99   19.60
  -1   3   6  135.69   18.60
  -1  -3  -6  151.08   18.90
   1  -3   6  153.48   18.60
  -1  -4   6  142.79   18.50
  -1  -4   6  148.39   18.50
   1  -4  -6  133.09   18.60
   1  -4  -6  125.09   19.70
  -1  -4   6  146.59   19.50
  -1   4  -6  126.19   20.80
   1   4   6  141.09   19.20
  -1  -4  -6  131.39   18.60
  -1   4   6  131.89   18.00
   1  -4   6  138.39   19.40
  -1  -4  -6  129.29   19.30
   1   4  -6  143.29   21.80
   1  -4   6  147.99   18.20
  -1   4   6  132.29   19.20
   1  -4   6  139.79   18.60
  -1  -5   6   12.70    8.70
  -1  -5   6   23.60    6.80
   1  -5  -6   21.20    6.60
   1  -5  -6   27.70    8.70
   1   5   6   22.10    8.40
  -1  -5   6   12.60    7.30
  -1   5  -6   22.70   11.30
   1  -5   6   32.00    9.00
   1  -5   6   23.20    6.70
  -1  -5  -6   31.60    6.80
   1  -5   6   15.30    6.70
  -1  -5  -6   13.70    7.90
   1   5  -6    1.70   13.60
  -1   5   6   31.70    6.50
   1   6   6   41.70   12.30
  -1  -6   6   63.19   11.10
  -1  -6   6   49.40   12.30
   1  -6  -6   65.09   11.00
  -1  -6   6   52.89   10.60
  -1   6  -6   58.79   14.70
   1  -6  -6   41.20   11.90
  -1  -6  -6   54.29   10.10
  -1   6   6   42.90   12.10
  -1   6   6   83.29   10.30
   1  -6   6   52.09   10.70
  -1  -6  -6   39.40   11.40
   1  -6   6   44.80   12.30
   1   6  -6   54.99   15.60
  -1  -7   6   -4.10    7.50
   1  -7  -6   -4.10    9.30
  -1  -7   6    1.50    8.60
   1   7   6    4.50   11.30
  -1  -7   6   -1.60    9.80
  -1   7  -6    7.10   13.00
   1  -7  -6  -10.30    6.70
  -1  -7  -6   -6.10    9.10
  -1   7   6    9.20   11.00
   1   7  -6    6.00   13.30
   1  -7   6  -15.90    7.30
  -1  -7  -6  -10.90    7.30
  -1   7   6    7.20    7.60
   1  -7   6    4.10   10.00
   1  -8  -6   27.00   11.80
  -1   8  -6   42.20   15.70
  -1   8  -6   46.00   13.40
  -1  -8   6   68.99   17.10
   1  -8  -6   21.80   10.10
   1   8   6   23.10   15.00
  -1   8   6   54.99   11.40
   1   8  -6   25.20   15.90
   1  -8   6   30.40   11.00
  -1   8   6   46.00   15.10
  -1  -8  -6   27.90   12.10
   1  -8   6   54.79   13.20
   1  -9  -6    2.90    9.40
  -1  -9   6    8.20   12.60
  -1   9  -6   -5.60   15.20
  -1   9  -6   11.20   16.90
  -1  -9   6    6.70   10.60
   1   9   6    2.30   17.00
   1  -9  -6   12.30   12.80
  -1  -9  -6    9.90   12.60
  -1  -9  -6    9.80    9.60
  -1   9   6   -2.90   17.00
  -1   9   6   11.80   11.50
   1  -9   6   -3.60   10.30
   1   9  -6   -1.00   15.70
   1  -9   6   16.10   13.20
  -1 -10   6    1.90   13.50
   1  10   6    7.60   21.30
  -1 -10   6   10.70   11.70
   1 -10  -6    5.40   12.10
  -1  10  -6   -4.60   17.50
  -1  10  -6    7.00   17.40
   1 -10  -6    4.20   13.70
  -1 -10  -6   -1.50   11.50
  -1  10   6   37.90   20.90
   1 -10   6    7.50   14.40
   1 -10   6  -14.30   12.30
   1  10  -6   21.70   19.10
  -1 -10  -6  -32.00   12.60
   1  10  -6   14.20   16.60
   1 -11  -6    9.90   13.40
   1  11   6    8.60   24.60
  -1 -11   6    4.20   13.90
  -1  11  -6   -6.40   19.20
   1 -11  -6    7.00   14.30
  -1 -11   6    5.60   14.30
  -1  11  -6   -1.10   17.70
   1  11  -6  -18.80   20.20
  -1 -11  -6    2.30   14.10
  -1 -11  -6    9.90   13.10
  -1  11   6   37.10   26.10
   1 -11   6  -18.50   12.80
   1 -11   6   -0.30   14.70
   1 -12  -6  -12.30   11.50
  -1 -12   6    1.20   12.50
   1 -12  -6   -8.60   14.70
  -1 -12   6    2.70   13.90
  -1 -12  -6    0.60   13.80
   1 -12   6   -5.00   12.70
  -1 -12  -6    8.20   14.50
   2   0   6 5762.82  673.23
  -2   0  -6 5699.93  673.33
  -2   0   6 5434.76  673.33
   2   0  -6 5346.57  673.23
  -2   0  -6 5021.40  673.23
  -2   0  -6 5641.04  673.23
   2   1   6 1414.86  174.18
  -2   1  -6 1304.67  173.98
  -2   1  -6 1448.56  174.38
   2  -1  -6 1460.75  174.18
  -2  -1   6 1359.86  174.18
  -2  -1   6 1479.15  174.08
   2  -1  -6 1394.16  174.18
   2  -1   6 1393.76  174.08
  -2   1   6 1400.66  174.18
  -2   1   6 1403.46  174.18
  -2  -1  -6 1471.25  174.08
  -2  -1  -6 1437.86  174.18
   2  -1   6 1437.06  174.18
  -2   1   6 1445.36  174.18
   2   1  -6 1311.77  174.28
   2   1  -6 1506.05  174.08
   2   2   6   74.79    9.60
  -2  -2   6   64.99    9.10
   2  -2  -6   64.19    9.30
   2  -2  -6   76.59    9.50
  -2  -2   6   58.49    9.20
  -2   2  -6   88.89   10.70
  -2   2  -6   60.49    9.40
  -2  -2   6   56.89    9.60
  -2   2  -6   57.69    8.70
  -2   2   6   72.79    9.60
   2  -2   6   53.79    8.60
  -2  -2  -6   70.29    9.50
  -2   2   6   63.59    9.30
  -2  -2  -6   61.39    9.20
  -2   2   6   78.39    9.50
   2   2  -6   70.09   10.20
   2  -2   6   71.69    9.50
   2  -2   6   64.79    9.40
  -2  -3   6  117.69   16.90
   2  -3  -6  130.89   16.60
  -2   3  -6  132.49   18.60
  -2  -3   6  146.49   16.40
   2  -3  -6  109.29   17.40
  -2  -3   6  131.19   16.50
   2   3   6   98.69   16.70
   2   3  -6  115.89   17.80
   2  -3   6  114.89   15.90
  -2   3   6  138.49   16.50
   2  -3   6  111.49   17.30
  -2  -3  -6  130.99   16.30
   2  -3   6  119.99   16.50
  -2  -3  -6  127.99   17.20
  -2   3   6  117.99   17.00
  -2  -4   6   61.59   10.00
   2  -4  -6   42.60   15.80
  -2  -4   6   70.09   10.60
  -2   4  -6   76.39   12.80
  -2  -4   6   69.89   11.20
   2  -4  -6   85.49   11.50
  -2   4   6   68.89   11.20
   2  -4   6   84.09   11.60
  -2  -4  -6   83.09   11.00
   2   4  -6   56.49   13.60
   2  -4   6   57.79   11.40
   2  -4   6   73.29   10.40
  -2   4   6   71.19   10.90
  -2  -5   6   62.59   10.10
   2  -5  -6   50.59   10.20
   2  -5  -6   45.60   11.20
  -2   5  -6   38.00   12.90
   2   5   6   65.89   10.70
  -2  -5   6   50.39   10.80
  -2  -5   6   47.60    9.40
  -2  -5  -6   35.70   10.60
   2   5  -6   57.89   14.90
   2  -5   6   64.19    9.20
   2  -5   6   57.49   10.30
  -2   5   6   61.69   11.00
  -2  -5  -6   51.29    9.50
  -2   5   6   67.29    9.50
   2  -5   6   37.30   11.00
  -2  -6   6   88.29   15.60
   2  -6  -6   75.29   15.70
   2  -6  -6  102.19   15.10
   2   6   6  120.89   16.30
  -2   6  -6   82.09   17.50
  -2  -6   6   86.49   14.60
  -2  -6   6   89.19   15.10
   2  -6   6   91.59   15.00
  -2   6   6  117.39   16.70
  -2  -6  -6  101.99   14.90
  -2   6   6  119.89   15.60
   2  -6   6   99.39   16.50
   2   6  -6   97.89   19.20
  -2  -6  -6   87.99   16.10
   2  -7  -6    2.90   14.00
  -2   7  -6   29.20    9.90
   2   7   6   11.30   11.30
  -2  -7   6   14.10   10.40
  -2   7  -6   33.80   13.80
   2  -7  -6   14.50    8.60
  -2  -7   6   13.00    8.30
  -2  -7   6   39.70    9.90
   2   7  -6   22.50   14.40
  -2   7   6   16.30   11.50
   2  -7   6   21.00   11.10
   2  -7   6   46.00    9.30
  -2  -7  -6    7.40   10.40
  -2  -7  -6   15.80    8.50
  -2  -8   6   -1.50    8.60
   2  -8  -6    5.70    9.30
  -2   8  -6  -11.50   10.90
  -2   8  -6   -3.00   13.10
   2  -8  -6    5.10   11.30
  -2  -8   6   15.90   11.50
   2   8   6   10.60   14.40
  -2   8   6    8.10   13.90
  -2   8   6   -5.10    9.10
   2   8  -6  -24.50   14.30
   2  -8   6    6.20   11.90
  -2  -8  -6   -0.30   10.80
   2  -8   6   10.80    9.50
  -2  -8  -6   12.30    8.30
   2  -9  -6   10.80   11.40
  -2  -9   6    2.30   10.30
  -2   9  -6   17.80   15.50
  -2  -9   6   36.50   13.30
   2  -9  -6   -2.00   12.20
  -2   9  -6   13.70   14.40
   2   9   6    6.90   17.90
   2  -9   6   -2.10   13.30
  -2  -9  -6   11.50   10.50
   2   9  -6    6.50   15.20
   2  -9   6   -1.30   10.50
  -2   9   6  -13.20   16.60
  -2   9   6   18.60   12.60
   2   9  -6   13.00   17.20
  -2  -9  -6   10.30   12.90
  -2  10  -6   12.60   18.40
   2 -10  -6   -9.20   10.10
   2  10   6   12.60   21.30
  -2  10  -6   40.30   17.00
   2 -10  -6  -16.60   14.10
  -2 -10   6   -2.40   13.40
  -2 -10   6    7.80   12.60
   2  10  -6    3.80   19.00
   2  10  -6   -8.90   18.30
  -2 -10  -6   13.80   13.90
   2 -10   6   15.60   13.60
  -2 -10  -6    8.00   10.90
  -2  10   6   -3.50   18.70
   2 -10   6    0.10   18.70
  -2 -11   6   -2.10   12.70
   2  11   6    4.60   24.20
   2 -11  -6    3.00   14.60
  -2 -11   6   34.10   14.30
   2 -11  -6   -1.00   11.30
   2 -11   6   -2.40   13.40
   2  11  -6  -35.70   20.70
  -2 -11  -6   -3.20   14.10
  -2 -11  -6   -5.50   11.00
  -2  11   6   18.00   20.60
   2 -11   6   10.70   15.50
  -3   0  -6   -0.30    2.40
  -3   0  -6   -0.60    3.20
   3   0   6   -4.10    3.60
  -3   0   6   -0.80    3.30
  -3   0  -6   -4.00    3.80
   3   0  -6   -0.20    2.30
  -3   0   6    1.40    2.10
  -3   0   6    5.10    3.70
  -3   1  -6  625.54   75.99
  -3  -1   6  589.74   75.69
   3   1   6  612.94   75.69
   3  -1  -6  609.74   75.59
  -3   1  -6  602.44   75.49
  -3  -1   6  646.44   75.59
   3  -1  -6  630.74   75.69
  -3  -1  -6  626.14   75.79
   3  -1   6  591.34   75.49
  -3   1   6  599.24   75.79
  -3  -1  -6  623.84   75.59
   3   1  -6  586.24   75.89
  -3   1   6  583.54   75.69
   3  -1   6  621.64   75.59
   3   1  -6  651.73   75.59
  -3  -2   6  933.41  113.69
  -3   2  -6  886.81  113.89
   3   2   6  846.62  113.89
  -3  -2   6  914.91  113.89
  -3  -2   6  992.20  113.69
   3  -2  -6  897.21  113.89
   3  -2  -6  962.30  113.79
  -3   2  -6  947.51  114.09
  -3   2   6  872.71  113.79
   3   2  -6  881.31  114.09
   3  -2   6  913.31  113.89
  -3   2   6  895.21  113.79
   3  -2   6  987.70  113.79
  -3  -2  -6  954.50  113.69
  -3  -2  -6  967.20  113.89
   3   3   6   41.70    7.00
  -3   3  -6   24.90    7.70
  -3  -3   6   34.80    6.40
   3  -3  -6   33.40    7.10
   3  -3  -6   33.20    5.80
  -3  -3   6   34.40    5.60
  -3  -3   6   30.00    6.00
  -3   3  -6   28.20    6.00
  -3   3   6   26.30    5.60
  -3  -3  -6   34.60    5.60
  -3   3   6   27.00    6.30
   3  -3   6   35.80    7.00
   3  -3   6   33.70    6.10
  -3   3   6   41.30    7.00
  -3  -3  -6   33.70    6.80
   3   3  -6   37.30    8.60
   3  -4  -6   24.90    7.30
   3  -4  -6   10.30    5.00
  -3  -4   6   22.60    5.90
  -3  -4   6   14.00    6.10
   3   4   6   22.40    6.80
  -3   4  -6    8.70    8.50
  -3  -4   6    8.60    4.70
  -3   4   6    9.30    5.50
  -3  -4  -6   12.90    6.50
  -3   4   6   22.70    7.00
   3   4  -6   20.90   10.70
  -3  -4  -6   13.90    4.80
   3  -4   6   16.20    4.10
   3  -4   6   12.10    5.20
   3  -4   6   25.70    7.90
   3  -5  -6  253.37   36.60
  -3  -5   6  281.87   35.60
  -3  -5   6  291.87   36.10
   3   5   6  249.48   36.40
  -3   5  -6  278.97   37.60
   3  -5  -6  288.77   35.90
  -3  -5   6  265.37   35.90
   3  -5   6  277.87   35.90
  -3   5   6  262.27   36.10
   3  -5   6  292.67   37.10
  -3  -5  -6  257.07   36.50
  -3   5   6  269.37   35.50
  -3  -5  -6  302.57   35.40
  -3   6  -6    6.30   11.30
   3  -6  -6    3.80    9.30
  -3   6  -6   -8.20    7.10
  -3  -6   6   -0.40    8.60
  -3  -6   6    5.90    7.80
  -3  -6   6  -11.80    6.10
   3  -6  -6   15.50    6.90
   3   6   6    5.30    9.10
  -3   6   6    2.30    9.30
   3  -6   6  -10.80    9.60
   3   6  -6   -1.60   13.40
  -3  -6  -6    9.00    6.20
   3  -6   6   -3.40    6.90
  -3  -6  -6   22.30    9.10
  -3   6   6    0.20    7.30
   3   7   6   54.29   14.00
  -3  -7   6   73.89   13.10
  -3  -7   6   26.70   13.00
   3  -7  -6   58.09   11.60
  -3   7  -6   61.49   18.50
  -3   7  -6   65.19   15.70
  -3  -7   6   52.59   12.20
   3  -7  -6   43.20   13.50
   3   7  -6   70.59   17.20
   3  -7   6   56.79   12.00
  -3   7   6   76.29   12.20
  -3   7   6   83.99   14.40
  -3  -7  -6   60.29   11.70
  -3  -7  -6   69.69   13.70
   3  -7   6   67.39   14.20
  -3   8  -6   80.09   17.50
  -3  -8   6   79.59   14.90
   3  -8  -6   60.49   14.80
   3  -8  -6   54.69   13.20
   3   8   6   40.00   16.90
  -3  -8   6   56.49   14.80
  -3   8  -6   57.49   14.40
  -3  -8   6   53.29   12.60
   3  -8   6   56.69   15.50
  -3  -8  -6   50.49   14.40
   3   8  -6   64.09   18.10
   3  -8   6   70.59   14.00
  -3  -8  -6   60.99   12.70
  -3   8   6   90.69   13.70
  -3   8   6   81.89   16.50
  -3   9  -6   21.90   17.60
   3  -9  -6   -9.40   13.30
  -3   9  -6   18.30   13.90
  -3  -9   6    3.80   12.80
   3  -9  -6   25.70   12.60
  -3  -9   6   23.90   11.20
   3   9   6   33.30   19.40
   3  -9   6    8.40   14.40
  -3   9   6   -0.40   27.40
   3  -9   6   10.50   11.30
   3   9  -6    6.10   17.10
  -3  -9  -6   28.70   10.60
  -3   9   6   30.00   11.90
   3   9  -6   23.30   16.70
  -3  -9  -6   15.70   13.30
  -3  10  -6    9.90   16.50
  -3 -10   6  -10.40   13.60
   3 -10  -6    0.10   14.30
  -3 -10   6   17.60   12.80
   3 -10  -6  -12.00   10.40
   3  10  -6    3.70   19.60
  -3 -10  -6   -2.70   10.20
  -3 -10  -6   11.80   13.90
  -3  10   6   11.20   13.90
   3 -10   6    4.00   15.20
   3  10  -6   -3.50   18.30
  -3  10   6    1.00   17.80
   3 -10   6    5.10   11.90
   3  11   6   -1.20   23.60
   3 -11  -6   19.00   13.60
   3 -11  -6   -0.80   14.90
  -3  11  -6   12.60   17.60
  -3 -11   6    2.10   12.50
  -3 -11   6  -15.80   13.60
  -3 -11  -6    5.70   13.90
   3 -11   6  -18.50   15.70
  -3 -11  -6   -0.10   10.80
   3 -11   6   14.40   14.40
  -3  11   6  -35.90   22.50
   3  11  -6   -5.80   20.90
   4   0  -6 1369.96  172.48
  -4   0  -6 1392.96  172.68
  -4   0   6 1378.96  172.58
   4   0   6 1388.36  172.58
  -4   0   6 1472.45  172.48
  -4   0  -6 1380.06  172.68
   4   0  -6 1410.86  172.48
  -4   0   6 1435.96  172.78
  -4  -1   6  466.45   59.59
   4  -1  -6  480.65   59.49
   4   1   6  494.05   59.59
  -4  -1   6  480.45   59.29
   4  -1  -6  494.05   59.49
  -4   1  -6  488.95   59.79
   4   1  -6  445.76   59.49
  -4   1   6  492.35   59.79
  -4   1   6  488.15   59.49
  -4   1   6  510.95   59.49
  -4  -1  -6  501.85   59.39
  -4  -1  -6  472.55   59.69
   4  -1   6  425.06   60.09
  -4   2  -6   -5.60    5.60
  -4  -2   6    0.10    4.00
   4   2   6    9.10    4.50
  -4  -2   6    4.70    2.70
   4  -2  -6    9.50    5.00
   4  -2  -6    2.20    2.80
  -4  -2   6    0.30    2.70
  -4   2   6    4.40    4.00
  -4  -2  -6    1.00    2.70
   4  -2   6    7.40    4.60
  -4   2   6    1.00    4.50
  -4  -2  -6   -1.00    4.20
   4  -2   6    4.10    2.90
  -4   3  -6  162.48   24.20
   4   3   6  171.38   23.50
   4  -3  -6  171.38   23.00
  -4  -3   6  179.68   22.70
   4  -3  -6  187.38   23.80
  -4  -3   6  187.88   22.70
  -4  -3   6  184.28   22.80
  -4  -3   6  154.88   23.30
  -4   3  -6  160.88   22.90
   4  -3   6  175.28   23.00
  -4   3   6  185.88   23.30
  -4   3   6  186.18   23.40
  -4   3   6  183.98   23.00
   4   3  -6  208.58   24.80
  -4  -3  -6  169.18   23.60
   4  -3   6  195.48   23.90
  -4  -3  -6  167.28   22.60
  -4   4  -6  150.68   22.20
   4  -4  -6  158.08   22.20
   4  -4  -6  147.39   20.40
  -4  -4   6  147.09   20.20
   4   4   6  139.19   21.00
  -4  -4   6  142.09   19.80
  -4  -4   6  144.09   20.50
   4   4  -6  135.29   22.10
  -4  -4  -6  174.98   19.80
  -4   4   6  155.08   21.00
   4  -4   6  154.18   21.90
   4  -4   6  137.89   22.50
  -4  -4  -6  144.29   21.20
  -4   4   6  145.29   20.60
  -4   5  -6    5.30   10.00
  -4  -5   6    7.00    5.90
   4  -5  -6    3.70    6.00
  -4  -5   6    1.20    7.60
  -4  -5   6   -2.60    7.40
   4   5   6    1.10    8.00
   4  -5  -6    0.60    8.90
   4  -5   6    2.40    5.90
  -4  -5  -6    4.80    5.30
  -4   5   6   -0.10    6.90
   4   5  -6  -11.50   13.40
  -4   5   6    8.30    8.80
   4  -5   6   10.30   10.10
  -4  -5  -6   19.40    8.50
   4  -6  -6  204.28   34.00
   4   6   6  249.28   34.00
  -4  -6   6  287.17   32.70
  -4   6  -6  222.98   32.00
  -4  -6   6  215.28   33.30
  -4  -6   6  270.07   33.20
   4  -6  -6  286.97   33.10
  -4   6  -6  245.38   34.40
   4  -6   6  300.97   33.10
  -4  -6  -6  194.38   33.80
  -4   6   6  285.57   32.80
   4  -6   6  218.28   34.50
  -4  -6  -6  259.67   32.40
   4   6  -6  208.38   36.50
  -4   6   6  199.48   33.80
  -4  -7   6   16.80   11.10
  -4  -7   6   36.00    9.50
  -4   7  -6   11.20   13.40
  -4   7  -6   31.30    9.80
   4  -7  -6   36.50   10.00
   4   7   6   34.40   11.60
   4  -7  -6   27.20   12.00
  -4  -7   6   33.70   14.20
  -4  -7  -6   26.60    9.00
   4  -7   6   46.20   13.50
  -4   7   6   54.29   10.60
   4   7  -6   23.10   15.80
  -4   7   6   50.09   12.60
   4  -7   6   41.20   10.30
   4  -8  -6    2.20    9.40
   4  -8  -6    1.40   11.80
  -4  -8   6   -9.30    8.40
   4   8   6    7.00   13.30
  -4   8  -6  -12.40   11.70
  -4  -8   6   22.70   11.40
  -4  -8   6    1.00   11.00
  -4   8  -6   -4.30   13.00
  -4   8   6    1.20    9.80
  -4   8   6   -1.80   13.10
   4  -8   6   -7.20   12.70
  -4  -8  -6    4.20    8.70
  -4  -8  -6    7.20   11.50
   4  -8   6  -21.40    9.00
   4   8  -6   -0.60   15.90
  -4  -9   6    6.40   12.70
   4  -9  -6   -2.10   13.40
  -4   9  -6   -8.10   11.80
   4  -9  -6   -4.30   10.20
  -4   9  -6   30.90   16.40
  -4  -9   6   -0.30   10.60
   4   9   6   24.40   19.10
   4  -9   6   30.00   12.70
  -4   9   6   10.20   15.80
   4  -9   6   11.80   15.10
  -4  -9  -6    9.20   10.10
   4   9  -6   -5.90   16.00
  -4  -9  -6   -8.00   13.40
   4   9  -6    2.60   17.60
   4 -10  -6  -29.40   14.10
  -4  10  -6    3.40   18.00
   4  10   6   11.90   21.90
   4 -10  -6    9.30   12.60
  -4 -10   6   13.70   14.00
  -4 -10   6    6.60   12.10
  -4 -10  -6   -0.70   10.50
  -4 -10  -6    7.90   14.30
  -4  10   6   11.60   16.70
   4  10  -6   66.79   21.90
   4 -10   6  -27.70   11.60
   4 -10   6  -18.90   15.30
  -4  10   6  -18.50   16.80
   4 -11  -6   -2.60   15.50
  -4 -11   6   -7.90   10.80
  -4 -11   6  -26.20   13.10
  -4  11  -6  -17.70   18.80
   4  11   6  -51.99   24.30
  -4 -11  -6   -2.90   10.90
   4 -11   6   -3.50   15.80
  -4 -11  -6   10.50   14.60
   4  11  -6  -17.80   21.40
  -5   0  -6   -4.50    4.70
  -5   0   6    0.00    2.80
   5   0   6    2.10    3.30
  -5   0   6    0.00    3.60
  -5   0  -6   -3.50    3.90
  -5   0   6   -1.50    4.50
   5   0  -6    2.70    3.30
   5   1   6   73.59    8.30
  -5  -1   6   38.00    7.20
  -5  -1   6   46.20    6.30
   5  -1  -6   45.10    6.50
  -5   1  -6   45.10    8.40
  -5   1   6   32.90    6.40
  -5  -1  -6   38.70    7.50
  -5   1   6   43.70    7.80
  -5  -1  -6   42.40    6.60
  -5  -1  -6   44.30    7.20
  -5   1   6   51.89    7.00
   5  -1   6   45.10    6.60
  -5  -2   6  743.23   87.89
  -5   2  -6  714.23   88.09
   5  -2  -6  692.53   88.39
   5   2   6  658.63   88.29
  -5   2  -6  690.13   88.49
   5  -2  -6  716.53   88.09
  -5  -2   6  759.32   87.99
  -5  -2   6  719.73   88.29
  -5   2   6  704.93   88.09
  -5  -2  -6  745.83   88.39
  -5  -2  -6  734.63   87.89
   5  -2   6  747.73   88.19
  -5   2   6  719.73   88.19
   5  -2   6  666.33   88.39
  -5   2   6  681.03   88.39
   5  -3  -6  124.89   20.00
   5   3   6  122.49   20.00
  -5  -3   6  155.78   19.00
  -5  -3   6  151.08   20.20
   5  -3  -6  155.08   19.40
  -5   3  -6  136.59   21.30
  -5   3  -6  153.08   19.50
  -5  -3   6  172.18   19.40
  -5  -3   6  153.38   19.00
  -5   3   6  152.08   20.30
   5  -3   6  139.69   19.40
  -5  -3  -6  141.99   20.20
  -5   3   6  143.89   19.60
   5  -3   6  108.49   20.60
  -5   3   6  155.48   19.50
  -5  -3  -6  148.79   18.90
   5  -4  -6  387.56   42.90
  -5  -4   6  319.97   42.20
  -5  -4   6  320.57   41.60
  -5   4  -6  276.27   41.70
  -5   4  -6  324.27   43.00
   5  -4  -6  303.07   41.70
  -5  -4   6  344.77   41.50
  -5  -4   6  305.27   41.40
  -5  -4  -6  309.77   42.30
  -5   4   6  363.56   41.90
  -5   4   6  334.37   42.10
   5  -4   6  410.86   43.20
   5   4  -6  424.36   44.00
  -5   4   6  295.27   41.70
   5  -4   6  320.47   41.90
  -5  -4  -6  322.57   41.40
  -5  -5   6  166.68   21.40
   5   5   6  166.68   22.20
  -5  -5   6  163.78   20.10
  -5  -5   6  119.69   19.90
  -5   5  -6  135.69   21.60
   5  -5  -6  112.59   21.00
   5  -5  -6  128.79   20.70
   5  -5   6  146.49   21.80
  -5   5   6  167.28   21.80
  -5  -5  -6  118.29   19.60
   5   5  -6  148.59   23.60
  -5  -5  -6  143.09   21.70
   5  -5   6  156.48   21.00
  -5   5   6  171.38   21.10
  -5  -6   6  138.09   18.90
   5  -6  -6  129.99   18.30
   5   6   6   97.49   18.10
  -5  -6   6  148.39   19.30
  -5   6  -6  114.89   19.10
   5  -6  -6   89.69   18.30
  -5  -6   6  115.79   17.50
   5  -6   6  101.99   18.70
  -5   6   6  115.39   18.10
  -5  -6  -6  101.99   18.00
  -5   6   6  119.49   18.70
  -5  -6  -6  122.69   17.20
   5   6  -6  111.69   21.20
   5  -6   6  131.99   18.60
   5  -7  -6   -7.80    7.50
  -5  -7   6    9.50    7.40
  -5   7  -6   18.20   12.80
  -5  -7   6   -8.20    9.70
  -5  -7   6    7.40    9.70
   5  -7  -6   11.90   11.00
   5   7   6    2.80   10.80
  -5   7   6    0.10    9.40
  -5  -7  -6    3.50    6.80
   5  -7   6    4.20    8.70
   5   7  -6    5.50   15.60
  -5  -7  -6  -14.60   10.00
   5  -7   6   18.50   11.90
  -5   7   6    5.00   11.00
  -5   8  -6   56.89   19.20
  -5  -8   6  115.39   18.20
   5   8   6   74.99   19.80
  -5  -8   6  125.29   18.30
  -5  -8   6   99.49   15.80
   5  -8  -6   72.59   18.10
   5  -8  -6  108.19   16.70
  -5  -8  -6   97.79   15.50
  -5  -8  -6   77.49   18.10
   5  -8   6  104.59   17.70
   5  -8   6   63.69   19.20
   5   8  -6   80.19   21.50
  -5   8   6   95.99   18.40
  -5   8   6  128.79   18.30
   5   9   6   24.90   19.20
   5  -9  -6   -6.40   11.10
  -5  -9   6   -1.10   12.50
   5  -9  -6   15.20   14.40
  -5  -9   6    7.80   10.20
  -5   9  -6   -4.10   15.70
  -5   9   6   19.30   12.80
  -5  -9  -6  -13.20   13.50
  -5  -9  -6    1.20    9.90
   5  -9   6   15.90   11.80
  -5   9   6   18.60   14.70
   5  -9   6   12.40   15.80
   5   9  -6   18.40   17.80
  -5 -10   6    3.30   11.50
   5  10   6   18.70   23.10
   5 -10  -6    8.50   15.70
  -5 -10   6   12.30   13.10
   5 -10  -6    2.10   17.90
  -5 -10  -6   -3.70   10.30
  -5 -10  -6  -12.50   13.90
   5 -10   6  -12.60   16.20
   5  10  -6   -2.00   20.60
  -5  10   6   -0.30   16.20
  -5 -11   6   27.30   13.90
  -5 -11   6   12.60   11.60
  -5  11  -6   65.99   21.50
   5  11   6   27.40   25.10
   5 -11  -6    6.90   16.10
  -5 -11  -6   13.10   14.70
   5 -11   6   11.50   16.80
  -5 -11  -6    5.70   10.60
   5  11  -6   11.10   22.80
  -6   0   6  879.91  110.79
  -6   0   6  832.82  111.29
  -6   0  -6  864.21  111.29
   6   0  -6 1002.00  110.99
   6   0   6 1000.60  110.99
  -6   0   6  850.91  111.09
  -6   0  -6  869.01  111.19
  -6  -1   6   14.00    5.10
  -6   1  -6   14.70    6.30
   6   1   6    4.90    4.50
  -6  -1   6    6.30    5.80
   6  -1  -6   11.50    5.30
  -6  -1  -6   16.90    5.30
  -6   1   6   12.10    5.70
  -6   1   6   12.00    3.70
  -6   1   6   15.40    4.50
  -6  -1  -6   12.60    5.40
  -6  -2   6   69.99   10.80
  -6   2  -6   78.69   11.70
  -6  -2   6   81.89   10.80
   6  -2  -6  121.29   13.40
   6   2   6   92.49   12.00
  -6  -2   6   69.49   11.50
  -6   2  -6   78.29   12.80
  -6  -2   6   71.59   12.50
   6   2  -6   98.89   12.90
  -6   2   6  107.79   11.80
  -6  -2  -6   61.89   15.70
   6  -2   6   74.19   11.30
  -6  -2  -6   74.49   12.10
   6  -2   6   70.99   12.30
  -6   2   6   69.29   11.90
   6  -3  -6  261.87   36.40
  -6  -3   6  289.87   35.20
  -6  -3   6  310.67   34.90
  -6  -3   6  283.37   34.90
   6   3   6  248.88   35.80
  -6  -3   6  287.97   35.70
   6  -3  -6  269.97   35.30
  -6   3  -6  270.77   36.60
  -6   3  -6  262.67   36.20
  -6  -3  -6  275.47   36.00
  -6   3   6  285.97   36.00
  -6   3   6  282.27   35.20
   6  -3   6  276.87   35.30
  -6  -3  -6  288.07   34.90
   6  -3   6  248.08   36.30
  -6  -4   6   83.99   11.10
  -6   4  -6   86.29   12.10
   6   4   6   60.89   12.80
   6  -4  -6   81.79   12.00
  -6  -4   6   83.29   12.90
  -6  -4   6   78.59   11.70
  -6   4  -6   78.39   14.10
   6  -4  -6   48.90   13.50
  -6  -4   6   94.09   12.10
  -6   4   6   93.49   12.00
   6  -4   6  100.99   12.70
   6   4  -6   30.20   14.90
   6  -4   6   34.70   13.20
  -6  -4  -6   78.99   12.90
  -6  -4  -6   69.09   10.90
  -6   4   6  110.89   13.50
  -6   4   6   68.69   11.70
  -6  -5   6   15.50    5.60
   6  -5  -6   28.80   11.80
  -6  -5   6   -3.00    7.60
   6   5   6   15.70    8.50
  -6  -5   6    9.10    5.50
   6  -5  -6   11.30    9.70
  -6  -5   6    6.60   13.40
  -6   5  -6  -10.70    9.50
   6   5  -6    6.60   13.90
  -6  -5  -6    9.40    5.30
  -6  -5  -6    3.30    7.60
  -6   5   6    8.00    7.40
   6  -5   6    0.90   10.00
  -6   5   6    6.40    8.30
   6  -5   6    9.50    6.80
  -6  -6   6   35.00   10.60
   6  -6  -6   43.70   13.20
  -6  -6   6   45.80    8.90
  -6  -6   6   71.89   13.70
  -6   6  -6   58.79   13.80
  -6  -6   6   48.40   10.90
   6  -6  -6   49.70    9.90
  -6   6   6   35.40   10.90
   6   6  -6   39.20   16.40
  -6  -6  -6   38.50   11.60
  -6   6   6   56.69   11.50
   6  -6   6   64.69   15.30
  -6  -6  -6   35.90   10.40
   6  -6   6   66.99   11.00
  -6   7  -6   26.00   12.60
  -6  -7   6   13.90    7.50
   6  -7  -6   22.40   12.30
   6  -7  -6   18.40    8.60
  -6  -7   6   -3.30    9.40
   6   7   6    3.10   11.70
  -6  -7   6   16.30   10.90
  -6   7   6   14.60   10.80
  -6  -7  -6   33.30   11.40
   6  -7   6   13.80    9.40
  -6  -7  -6   12.40    7.20
  -6   7   6   10.80   10.60
   6  -7   6   12.10   12.40
   6   7  -6   22.80   16.50
   6  -8  -6    2.00   10.20
   6  -8  -6    2.60   13.90
   6   8   6   -5.60   13.90
  -6   8  -6   19.00   14.70
  -6  -8   6   -6.90   12.30
  -6  -8   6   13.30    9.10
  -6   8   6   25.30   12.30
   6   8  -6   13.50   17.50
  -6  -8  -6   16.10   12.30
  -6  -8  -6   13.80    8.10
  -6   8   6   13.40   11.90
   6  -8   6   20.10   11.00
   6  -8   6    0.20   14.30
  -6  -9   6  -21.20   11.70
  -6  -9   6   18.70   16.60
   6  -9  -6   -4.50   17.90
  -6   9  -6   24.00   16.70
  -6  -9  -6    1.70   13.90
   6   9  -6    1.90   18.30
  -6  -9  -6   12.20   15.60
  -6   9   6    7.30   13.60
  -6 -10   6    4.70   13.00
  -6 -10   6   14.30   10.80
  -6  10  -6    9.30   17.90
   6  10   6  -18.50   22.30
   6 -10  -6   17.70   15.90
  -6 -10  -6  -11.40   14.30
  -6 -10  -6   27.60   11.10
  -6  10   6   22.00   16.50
   6  10  -6  -29.20   19.50
   6 -10   6    8.80   17.20
  -6 -11   6   19.40   12.90
  -6  11  -6    1.90   17.60
  -6 -11   6  -17.50   12.50
   6  11   6   12.30   26.70
   6 -11  -6   27.70   29.80
   6  11  -6   -3.10   21.50
  -6 -11  -6    8.60   14.60
  -6 -11  -6  -14.40   12.00
   6 -11   6  -26.40   17.20
   7   0   6    5.60    4.40
  -7   0   6    1.80    5.60
  -7   0   6   -0.50    4.70
  -7   0  -6   -2.90    5.80
  -7   0   6   -0.50    2.90
   7   0  -6    1.00    4.40
  -7   0  -6   -1.10    5.60
   7  -1  -6 1774.92  208.38
  -7   1  -6 1660.03  208.58
   7   1   6 1799.22  208.38
  -7  -1   6 1677.53  208.38
  -7  -1   6 1606.04  208.58
  -7   1   6 1699.13  208.18
  -7   1   6 1615.54  208.58
  -7  -1  -6 1692.03  208.38
  -7  -1  -6 1696.03  208.48
  -7   1   6 1704.13  208.18
  -7   2  -6  105.79   13.80
   7  -2  -6  115.39   14.80
  -7  -2   6   96.39   13.70
  -7   2  -6  122.59   15.50
   7   2   6   87.69   14.00
  -7  -2   6  108.09   15.10
   7  -2  -6   82.19   14.50
  -7  -2  -6   99.19   14.60
  -7  -2  -6  106.59   15.30
  -7   2   6   89.89   13.80
   7  -2   6   95.49   14.60
  -7   2   6  102.49   13.70
   7   2  -6   53.09   14.90
  -7   2   6  101.69   15.40
  -7  -3   6  115.09   16.70
   7  -3  -6  154.58   18.10
   7  -3  -6  113.99   17.50
  -7   3  -6  129.09   18.10
  -7   3  -6  109.59   16.80
   7   3   6  140.49   18.00
   7   3  -6   92.49   17.70
   7  -3   6  107.29   16.20
  -7  -3  -6  111.59   17.00
  -7   3   6  117.69   18.30
  -7   3   6  129.89   16.60
   7  -3   6  110.99   17.40
  -7   3   6  119.69   16.30
   7  -4  -6   43.20    7.30
   7  -4  -6   34.30   10.70
  -7   4  -6   25.80   11.20
  -7  -4   6   30.80    6.30
  -7  -4   6   35.70    9.20
   7   4   6   19.60    9.00
  -7  -4   6   35.50    7.70
  -7  -4   6   44.30    6.40
  -7   4   6   14.50    8.60
   7  -4   6   34.20    7.40
  -7   4   6   33.40    7.20
  -7   4   6   40.10    9.50
   7   4  -6   15.80   12.30
  -7  -4  -6   20.80    9.00
   7  -4   6   20.40    9.90
  -7  -5   6   23.30    7.40
  -7   5  -6    0.60   10.20
   7  -5  -6   30.50   10.30
   7   5   6   17.40    8.90
   7  -5  -6   10.40    6.50
  -7  -5   6   10.90    8.50
  -7  -5   6   27.90    5.90
  -7   5  -6   25.20    6.30
  -7  -5   6   26.90    5.70
  -7  -5  -6    5.10    8.50
  -7   5   6   26.40    9.40
   7  -5   6   17.60    9.90
  -7  -5  -6   18.70    5.50
  -7   5   6   17.20    6.80
   7   5  -6   17.90   13.10
  -7   5   6   13.10    6.80
   7  -5   6   10.70    6.60
   7  -6  -6   13.70    7.30
   7   6   6   10.80   10.10
  -7  -6   6   14.20    6.30
  -7  -6   6    5.80    7.80
  -7  -6   6   13.00    6.10
   7  -6  -6   15.20   11.50
  -7  -6   6   31.10   10.20
  -7   6  -6    2.90   11.30
   7  -6   6    1.30    7.90
   7   6  -6   11.30   15.30
  -7  -6  -6   18.80    6.40
  -7  -6  -6   14.50    9.60
  -7   6   6    5.90    9.80
  -7   6   6   25.80    7.80
   7  -6   6   44.40   12.50
  -7  -7   6    9.00    9.30
   7  -7  -6   14.60   13.10
  -7   7  -6   22.20   13.60
  -7  -7   6   10.10    7.70
  -7  -7   6    8.50   11.10
  -7  -7   6   13.70    6.70
   7  -7  -6   11.30    8.40
   7   7   6   20.90   12.20
  -7   7   6   16.40   11.20
   7  -7   6   32.10   10.20
   7  -7   6   15.40   13.50
  -7   7   6   15.40    9.30
   7   7  -6   -2.00   16.60
  -7  -7  -6    8.40   10.90
  -7  -7  -6   16.50    7.20
   7   8   6    6.70   14.80
  -7  -8   6    7.40   10.80
  -7  -8   6    4.50    8.50
  -7   8  -6   -1.30   15.00
  -7  -8   6    5.60   13.20
   7  -8  -6  -10.90   14.50
  -7  -8  -6    0.40   12.40
   7  -8   6   11.10   15.60
  -7   8   6    8.10   12.80
   7   8  -6   12.20   17.90
  -7  -8  -6    5.60    8.20
  -7  -9   6   12.00   10.20
   7  -9  -6   -3.50   15.00
   7   9   6   40.60   19.20
  -7  -9   6    8.20   12.30
  -7  -9  -6   17.70   14.80
  -7   9   6   23.90   17.80
  -7  -9  -6   23.30   10.00
   7  -9   6   27.60   17.60
  -7 -10   6    4.10   10.20
  -7  10  -6   16.60   17.50
  -7 -10   6   10.00   13.00
   7 -10  -6    0.60   16.00
   7  10   6   -6.80   22.00
   7  10  -6    6.10   20.30
   7 -10   6    7.10   17.20
  -7 -10  -6  -16.90   14.40
  -7 -10  -6    6.00    9.60
  -7 -11   6  -31.90   12.40
  -7  11  -6   35.90   19.80
  -7 -11   6   -0.60   11.10
   7  11   6   -3.10   24.30
   7 -11  -6   21.50   17.40
   7  11  -6  -11.20   25.70
  -7 -11  -6   12.00   15.70
   7 -11   6  -21.70   16.80
  -7 -11  -6   -5.50   10.10
  -8   0   6   26.80    8.10
   8   0   6   63.19    8.10
  -8   0  -6   37.50    8.90
   8   0  -6   53.39    8.20
  -8   0   6   33.70    8.90
  -8   0  -6   43.00    9.50
  -8   1  -6  542.35   69.59
   8  -1  -6  524.85   69.19
  -8  -1   6  556.24   69.49
   8   1   6  559.64   69.09
  -8  -1   6  577.84   69.19
  -8  -1  -6  562.54   69.29
   8  -1   6  502.55   69.39
  -8   1   6  547.55   69.49
   8   1  -6  541.45   68.89
  -8   1   6  583.54   68.89
  -8  -1  -6  575.34   69.39
  -8   1   6  573.14   68.69
  -8   2  -6  180.58   25.10
  -8  -2   6  169.48   23.60
   8   2   6  187.88   23.70
   8  -2  -6  185.08   24.20
  -8  -2   6  150.28   22.60
  -8   2   6  166.48   22.40
  -8   2   6  161.58   24.20
   8  -2   6  196.48   24.30
  -8   2   6  165.78   22.40
  -8  -2  -6  153.48   23.70
  -8  -2  -6  182.68   23.30
  -8  -3   6  182.78   27.50
   8  -3  -6  213.18   28.50
   8  -3  -6  219.48   26.40
  -8  -3   6  205.98   26.60
  -8   3  -6  199.88   26.70
  -8   3  -6  193.58   28.70
   8   3   6  217.58   27.80
  -8   3   6  204.58   26.50
  -8  -3  -6  190.18   27.70
  -8   3   6  210.98   26.10
   8  -3   6  191.38   28.40
   8  -3   6  180.88   26.20
  -8  -3  -6  221.48   26.90
  -8   3   6  194.18   27.90
   8   3  -6  199.48   28.80
   8   4   6  189.08   21.90
  -8   4  -6  123.19   19.90
  -8  -4   6  178.98   21.60
  -8   4  -6  155.68   22.60
  -8  -4   6  133.69   19.90
   8  -4  -6  173.38   22.90
   8  -4  -6  131.69   19.70
   8  -4   6  126.69   19.80
  -8   4   6  131.19   19.00
  -8   4   6  115.79   20.60
   8  -4   6  162.68   22.40
   8   4  -6  176.38   24.00
  -8   4   6  151.18   19.90
  -8  -4  -6  154.88   21.20
  -8  -5   6   10.50    5.10
  -8  -5   6   -1.10    6.80
   8  -5  -6    2.40    5.60
  -8  -5   6    5.60    5.00
  -8   5  -6    0.20    5.60
   8   5   6    8.10   11.60
   8  -5  -6   -2.40    9.80
  -8  -5  -6   16.20    8.70
   8   5  -6   -9.50   12.80
  -8   5   6    4.60    8.90
  -8   5   6    6.50    5.70
   8  -5   6   15.20   11.20
   8  -5   6    6.00    6.40
   8  -6  -6   20.70   12.30
  -8  -6   6   20.20    6.50
  -8  -6   6    7.30   10.40
  -8  -6   6   11.50    8.40
  -8   6  -6   23.70   12.40
  -8  -6   6    8.70    6.50
   8   6   6   21.60   11.60
   8  -6  -6   19.40    8.10
  -8  -6  -6   42.00    6.70
   8   6  -6   19.00   15.70
   8  -6   6   35.60   13.00
   8  -6   6   13.70    8.90
  -8  -6  -6   13.70    9.90
  -8   6   6   38.40   11.20
  -8  -7   6   44.30   11.00
  -8  -7   6   26.30    8.30
   8   7   6   32.40   15.10
   8  -7  -6   14.80   14.20
  -8   7  -6   41.50   15.50
  -8  -7   6   32.60    9.00
  -8  -7   6   56.29   13.90
   8  -7   6   25.00   14.90
   8   7  -6   48.20   18.50
  -8  -7  -6   46.00    9.10
  -8  -7  -6   73.59   13.70
  -8   7   6   62.69   14.00
  -8  -8   6   -5.20   13.80
  -8  -8   6    9.00   10.40
   8  -8  -6  -12.40   14.40
   8   8   6  -16.90   14.60
  -8  -8   6   -7.00    8.00
  -8   8  -6    5.40   15.40
   8   8  -6   -6.80   18.40
  -8   8   6    0.20   14.90
   8  -8   6   15.60   15.90
  -8  -8  -6   -4.10    7.80
  -8  -8  -6  -15.90   12.10
  -8  -9   6    3.50    9.20
  -8   9  -6  -15.90   16.40
   8  -9  -6    4.00   16.20
  -8  -9   6   20.50   12.00
   8   9   6    8.50   18.50
  -8   9   6   -4.00   13.80
   8  -9   6   -1.00   17.20
  -8  -9  -6    1.10   14.30
  -8  -9  -6    6.10    8.60
   8 -10  -6    1.10   16.50
  -8 -10   6   28.30   10.20
   8  10   6   22.10   23.60
  -8  10  -6  -28.00   17.80
  -8 -10  -6  -13.50   14.30
   8  10  -6   -0.60   21.10
   8 -10   6   23.00   17.50
  -8 -10  -6    3.00    9.30
  -8  10   6    1.70   16.80
   9   0  -6    3.00    7.00
  -9   0  -6   -1.70    6.80
  -9   0   6    7.30    7.40
  -9   0  -6   -4.00    8.20
  -9   0   6   -6.30    5.80
   9   0   6    7.90    6.10
   9   1   6  485.45   66.69
   9  -1  -6  546.05   66.49
  -9  -1   6  510.15   66.69
  -9  -1   6  559.44   66.29
  -9   1  -6  548.05   66.79
  -9  -1  -6  551.34   66.69
  -9  -1  -6  552.64   66.59
  -9   1   6  527.95   65.99
   9   1  -6  524.25   66.09
  -9   1   6  524.45   66.79
  -9   1   6  540.25   65.59
   9  -1   6  482.25   66.59
  -9   2  -6  112.39   20.60
   9   2   6  204.58   21.40
  -9  -2   6  159.98   20.90
  -9  -2   6  125.09   19.80
   9  -2  -6  168.88   21.40
  -9   2   6  138.39   19.30
   9  -2   6  151.78   21.70
  -9   2   6  147.59   21.70
  -9  -2  -6  111.59   20.70
  -9  -2  -6  155.98   21.30
  -9   2   6  149.09   19.30
   9   3   6  187.78   25.10
  -9  -3   6  174.38   23.60
  -9  -3   6  176.18   25.00
  -9   3  -6  185.48   23.50
   9  -3  -6  172.48   25.40
  -9   3  -6  172.88   26.00
  -9  -3  -6  179.88   24.80
  -9   3   6  193.28   23.00
   9   3  -6  155.48   25.90
  -9  -3  -6  177.68   24.00
  -9   3   6  187.38   25.20
  -9   3   6  171.08   23.50
   9  -3   6  140.29   25.40
   9  -4  -6   50.19    9.70
   9  -4  -6   74.29   13.20
   9   4   6   66.59   12.50
  -9  -4   6   60.29   10.30
  -9  -4   6   79.29   12.60
  -9   4  -6   45.30   14.60
  -9   4  -6   60.59   10.00
   9  -4   6   67.09   12.90
   9  -4   6   43.40    9.80
  -9  -4  -6   71.09   12.00
   9   4  -6   72.29   14.10
  -9   4   6   72.59   12.80
  -9   4   6   49.80    9.80
  -9  -5   6  103.39   13.50
  -9   5  -6   71.09   16.30
   9  -5  -6   59.09   15.90
   9   5   6   92.99   15.70
  -9  -5   6   93.29   15.30
  -9  -5  -6   90.49   15.70
  -9   5   6  104.89   15.80
   9   5  -6   68.49   17.70
   9  -5   6   99.09   16.40
  -9   5   6   54.39   14.20
  -9  -6   6   42.80   10.20
  -9   6  -6   53.89   14.20
   9  -6  -6   42.20   13.60
  -9  -6   6   47.00    8.20
  -9  -6   6   45.80   13.10
   9   6   6   48.40   13.40
  -9   6   6   55.09   13.00
  -9  -6  -6   31.40   12.00
   9  -6   6   22.80   14.10
   9   6  -6   24.80   17.30
  -9  -6  -6   38.60    8.00
   9  -7  -6   41.70   15.00
  -9  -7   6   20.60    7.70
  -9  -7   6    8.20    7.80
   9   7   6   21.80   15.20
  -9  -7   6   36.20   10.40
  -9   7  -6    8.50   14.60
  -9  -7   6   31.60   13.80
  -9  -7  -6   27.40   12.70
   9   7  -6   43.50   18.80
  -9   7   6   25.00   13.20
  -9  -7  -6   34.10    7.90
   9  -7   6   44.40   15.50
  -9  -8   6   17.00   10.80
  -9  -8   6  -24.50   13.80
   9  -8  -6   -3.50   15.40
   9   8   6   -0.80   15.60
  -9  -8   6    5.20    7.30
  -9  -8   6    2.60    7.80
  -9  -8  -6   24.60   13.80
  -9   8   6   -5.30   14.70
   9   8  -6    9.00   22.90
   9  -8   6    8.70   16.30
  -9  -8  -6    1.90    7.60
   9   9   6   19.80   19.50
  -9   9  -6   36.80   18.10
  -9  -9   6    4.50    8.80
   9  -9  -6   -8.40   15.70
  -9  -9   6   12.40   11.80
  -9   9   6   42.00   18.70
  -9  -9  -6  -11.20   14.50
   9  -9   6   25.90   18.20
  -9  -9  -6  -12.80    8.60
   9  10   6  -14.30   31.70
  -9  10  -6    8.80   18.50
  -9 -10   6   10.00    9.30
   9 -10  -6  -14.80   16.60
   9 -10   6   10.50   20.30
  -9 -10  -6   -6.90    9.00
   9  10  -6   19.00   23.00
  -9 -10  -6    4.70   14.60
  -9  10   6   14.80   16.10
 -10   0  -6  163.98   23.30
 -10   0   6  164.78   23.30
 -10   0   6  151.58   21.80
 -10  -1   6   41.80    8.90
  10  -1  -6   67.19   10.00
  10   1   6   64.89    9.50
 -10   1  -6   37.40   10.80
 -10  -1   6   31.10   10.00
 -10  -1  -6   35.50   10.00
 -10   1   6   25.80    9.90
 -10   1   6   25.80    8.30
 -10  -1  -6   32.50   10.00
  10  -1   6   63.99   10.30
  10   1  -6   48.50    8.80
  10   2   6   12.30    8.10
 -10  -2   6   26.60    8.40
 -10   2  -6    9.10    9.30
  10  -2  -6    8.10    8.40
 -10  -2  -6   28.70    8.30
 -10   2   6   25.40    5.80
  10  -2   6    5.60    8.10
 -10  -2  -6   22.50    8.90
 -10   2   6   30.30    6.10
 -10   2   6   32.70    9.70
 -10  -3   6  137.09   18.90
 -10  -3   6  131.49   17.60
  10   3   6   86.89   17.60
  10  -3  -6   99.29   18.10
 -10   3  -6  148.19   21.50
 -10  -3  -6  132.99   18.00
 -10   3   6  120.19   16.20
  10  -3   6   82.89   18.70
 -10   3   6  117.19   16.90
 -10  -3  -6  141.99   18.30
  10  -4  -6  165.28   25.50
 -10  -4   6  202.48   23.20
 -10  -4   6  169.18   24.60
 -10   4  -6  195.38   26.00
 -10   4  -6  170.88   22.90
 -10   4   6  185.18   25.20
 -10  -4  -6  170.78   24.50
  10   4  -6  105.29   24.60
  10  -4   6  138.29   24.00
 -10   4   6  169.28   22.80
 -10  -5   6   21.30    7.40
 -10   5  -6    0.80   11.70
 -10  -5   6   17.10   10.90
  10  -5  -6    9.70   11.40
  10   5   6   22.70   11.10
  10   5  -6    4.60   13.70
  10  -5   6   17.00   11.50
 -10  -5  -6    5.40    9.20
 -10   5   6    6.10   10.90
 -10  -6   6  103.79   18.90
  10  -6  -6   79.09   19.00
 -10   6  -6  163.58   20.90
  10   6   6   85.39   19.20
 -10  -6   6  106.89   16.20
  10   6  -6   61.49   21.90
  10  -6   6   84.89   19.50
 -10  -6  -6  103.89   17.70
 -10   6   6  122.99   19.00
 -10   7  -6   21.70   15.30
 -10  -7   6   38.20   14.50
  10  -7  -6   26.80   16.10
  10   7   6   38.00   15.80
 -10  -7   6   32.10   15.00
 -10   7   6    0.70   13.60
  10  -7   6   11.20   15.20
 -10  -7  -6   37.70   13.10
  10   7  -6   36.50   22.00
 -10  -8   6   48.00   16.40
  10   8   6    2.30   16.10
 -10   8  -6   11.40   16.60
 -10  -8   6   12.00    9.90
  10  -8  -6   12.80   15.60
  10   8  -6    4.10   23.90
  10  -8   6    6.80   15.60
 -10  -8  -6   -8.20   14.70
  10  -9  -6   -6.60   15.80
 -10   9  -6  -11.90   17.10
 -10  -9   6  -10.80   10.30
  10   9   6   11.80   19.20
  10  -9   6    7.20   17.00
 -10   9   6   21.80   21.50
 -10  -9  -6   13.10   14.50
  10  10   6    8.10   22.60
 -10 -10   6   -1.00    8.80
  10 -10  -6   30.00   17.00
 -10  10   6   21.70   22.40
  10 -10   6   18.90   18.70
  10  10  -6   32.60   23.20
 -10 -10  -6    5.30   14.70
 -11   0   6    5.30    8.80
  11   0   6  -11.80    6.60
 -11   0   6   -0.20    6.30
 -11   0  -6    0.90    9.10
  11   0  -6   -4.30    6.80
  11   1   6   26.20    8.40
  11  -1  -6   10.80    8.20
 -11   1  -6   36.90   10.50
 -11  -1   6   22.40    7.90
 -11  -1   6   20.80    9.20
 -11  -1  -6   38.20    9.70
  11  -1   6   12.50    8.90
 -11   1   6   11.20    6.60
  11   1  -6   16.90    7.80
 -11  -1  -6   16.50    9.00
  11  -2  -6  124.99   17.90
  11   2   6  142.69   19.10
 -11  -2   6  120.69   17.70
 -11   2  -6   87.39   21.30
 -11   2   6  120.59   18.50
 -11  -2  -6  128.19   17.80
 -11  -2  -6  112.79   18.00
 -11   2   6   94.99   16.30
  11  -2   6  111.29   18.20
 -11   2   6  122.99   16.70
 -11   3  -6   37.50   12.50
  11  -3  -6   63.79   12.10
  11   3   6   56.29   11.80
 -11  -3   6   47.50   13.10
 -11  -3   6   41.40    9.20
 -11   3   6   34.60   11.50
  11  -3   6   43.00   12.00
 -11  -3  -6   31.80    9.60
 -11   3   6   40.30    8.40
  11   3  -6   43.60   12.50
  11   4   6   36.30   11.40
  11   4   6   47.00   12.80
 -11  -4   6   21.90    9.10
 -11   4  -6   80.39    9.50
 -11  -4   6   22.10   11.50
 -11   4  -6   43.20   13.10
  11  -4  -6   34.30   12.50
  11   4  -6   47.00   14.00
 -11  -4  -6   66.89   11.50
 -11   4   6   41.00    8.90
 -11   4   6   52.39   13.10
  11  -4   6   39.20   12.90
 -11   5  -6   -1.10   12.00
  11  -5  -6   16.00   12.10
 -11  -5   6   13.60    8.00
 -11  -5   6   14.20   11.50
  11   5   6   14.90   12.10
 -11   5   6   22.10   11.70
  11  -5   6    4.90   12.60
 -11  -5  -6    1.70   10.00
 -11   6  -6  -10.90   13.40
 -11  -6   6    8.00    8.20
  11  -6  -6   11.60   13.40
 -11  -6   6   -2.40   12.70
  11   6   6   12.60   13.60
 -11  -6  -6   -4.30   10.40
  11   6  -6    9.60   17.50
 -11   6   6    0.00   13.00
  11  -6   6    2.10   14.10
 -11   7  -6    4.50   15.70
 -11  -7   6  -12.90    8.50
  11   7   6   11.10   16.00
 -11  -7   6   24.50   15.10
  11  -7  -6    1.00   17.00
  11   7  -6   -0.50   18.40
  11  -7   6   -3.70   15.30
 -11  -7  -6    0.10   11.80
 -11   8  -6   87.39   20.40
 -11  -8   6   56.49   13.50
  11   8   6   50.69   19.60
  11  -8  -6    8.20   17.60
 -11   8   6   76.49   19.80
 -11  -8  -6   54.29   16.20
  11  -8   6   72.59   19.30
  11  -9  -6   11.10   17.10
  11   9   6    0.70   18.90
 -11   9  -6   10.20   16.90
 -11  -9  -6  -14.40   12.90
  11   9  -6   20.60   20.00
 -11   9   6    3.80   15.50
  11  -9   6    4.50   17.60
  12   0   6  157.08   22.30
 -12   0   6  127.49   19.70
  12   0   6  154.58   20.50
  12   0  -6  147.79   21.30
 -12   0  -6  139.89   22.20
 -12   0   6  124.99   21.00
  12   1   6   21.70    9.10
 -12  -1   6    6.90    9.80
 -12  -1   6   12.00    8.30
 -12   1  -6   32.50   11.00
  12  -1  -6    4.10    8.70
  12   1  -6   21.30    8.50
 -12   1   6   15.90    7.00
 -12   1   6   30.70   10.30
  12  -1   6   12.90   10.10
 -12  -1  -6   25.00    9.90
 -12  -1  -6   33.90    9.90
 -12   2  -6   86.69   17.00
 -12  -2   6  100.29   15.40
  12   2   6   91.99   15.60
  12  -2  -6   84.39   15.50
 -12   2   6   95.09   13.40
  12   2  -6   91.09   14.20
 -12  -2  -6   82.29   15.30
  12  -2   6   76.49   15.60
 -12   2   6   94.79   16.10
 -12  -2  -6   83.29   15.10
 -12   2   6   87.89   13.60
 -12  -3   6  151.98   22.40
  12  -3  -6  144.49   21.70
 -12   3  -6  160.18   22.80
  12   3   6  172.58   23.20
 -12   3   6  139.39   20.40
 -12   3   6  167.78   22.90
  12  -3   6  106.09   21.80
  12   3  -6   97.99   22.40
 -12  -3  -6  148.99   21.50
 -12  -3  -6  157.08   21.50
 -12   4  -6    3.60   11.90
  12  -4  -6    7.90   11.40
 -12  -4   6   -2.10   10.60
  12   4   6   -9.90   10.20
 -12  -4   6   21.60    7.90
  12   4   6   -2.50   11.20
 -12   4   6   -0.50    6.30
 -12  -4  -6    2.90    9.60
  12  -4   6   10.20   11.90
  12   4  -6    5.20   13.40
 -12   4   6   24.60   11.60
  12   5   6   31.10   13.40
  12  -5  -6    3.90   12.90
 -12  -5   6   10.90    8.00
 -12   5  -6    8.10   13.50
 -12  -5   6  -12.90   11.70
  12   5  -6  -11.80   15.70
 -12   5   6    4.90   12.70
  12  -5   6   -3.30   13.20
 -12  -5  -6  -12.10    9.80
  12  -6  -6   51.19   16.20
  12   6   6   54.49   17.70
 -12   6  -6   47.50   17.80
  12  -6   6   39.10   17.40
 -12  -6  -6   63.99   13.70
  12   6  -6   50.59   19.90
 -12   6   6   48.50   17.60
 -12  -7   6   43.00   10.20
 -12   7  -6    9.40   15.80
  12   7   6   -3.30   16.50
  12  -7  -6   35.20   15.70
 -12  -7   6   48.90   16.30
  12   7  -6   17.40   19.50
  12  -7   6    7.60   15.80
 -12   7   6   33.90   16.30
  12  -8  -6   -8.20   16.50
 -12   8  -6    2.30   16.70
  12   8   6   11.40   17.60
 -12  -8  -6    6.40   12.70
  12  -8   6    4.80   16.30
 -12   8   6   -0.40   15.70
  12  -9  -6    1.40   17.10
 -12   9  -6   10.40   17.90
  12   9   6  -27.70   19.00
  12  -9   6   -2.20   17.50
 -12  -9  -6   -9.70   12.80
  12   9  -6    6.40   19.90
 -12   9   6   -2.80   18.50
 -13   0  -6   27.00   11.10
  13   0   6    3.80    8.10
 -13   0   6    6.20    7.50
  13   0  -6   11.10    9.10
 -13   0   6    8.50   10.60
  13   0   6    7.30   10.10
  13   1   6  276.57   34.80
  13  -1  -6  260.67   34.90
 -13   1  -6  219.98   35.80
 -13  -1   6  262.67   35.60
 -13  -1   6  238.98   34.30
 -13  -1  -6  260.47   35.20
 -13   1   6  235.28   35.80
  13  -1   6  261.87   35.70
 -13   1   6  260.67   33.40
  13   1  -6  283.97   34.50
 -13  -2   6  144.79   20.50
 -13   2  -6  134.19   21.80
  13  -2  -6  158.18   21.60
  13   2   6  134.29   21.00
  13   2  -6  135.79   20.00
  13  -2   6  140.19   21.60
 -13   2   6  153.48   21.80
 -13   2   6  115.69   18.90
 -13  -2  -6  140.39   21.10
 -13  -2  -6  125.09   20.90
 -13  -3   6    5.90   10.10
  13  -3  -6    7.90   11.40
 -13   3  -6  -11.10   12.20
  13   3   6   15.70   11.50
  13  -3   6  -13.10   11.00
 -13   3   6  -10.60   11.10
 -13   3   6    9.80    6.50
  13   3  -6   -2.20   12.80
 -13  -3  -6    6.90    9.90
 -13   4  -6   44.70   14.60
  13   4   6   18.40   12.40
  13  -4  -6   14.50   13.00
  13   4   6   23.20   13.50
 -13  -4   6   36.50   13.00
 -13  -4  -6   36.60   11.30
  13   4  -6    3.30   15.00
 -13   4   6   16.50   13.00
  13  -4   6    3.40   13.00
 -13   4   6   25.70    8.60
 -13  -5   6   78.89   15.30
  13  -5  -6   49.60   17.90
 -13   5  -6   38.60   22.30
 -13  -5   6   97.59   18.10
  13   5   6   93.89   19.40
 -13  -5  -6  120.49   17.00
  13   5  -6  100.59   21.50
  13  -6  -6   26.30   14.70
 -13   6  -6   -0.90   14.80
 -13  -6   6   48.30   10.10
 -13  -6   6   19.80   14.80
  13   6   6   28.20   16.30
  13   6  -6  -10.70   18.40
 -13  -6  -6   22.80   12.00
 -13   6   6   34.50   16.40
  13  -6   6   33.70   16.90
  13  -7  -6  -11.30   15.30
 -13   7  -6   -6.20   14.90
  13   7   6   -2.80   15.70
 -13  -7   6   14.60   15.80
 -13   7   6    2.40   14.20
  13  -7   6  -11.00   15.80
 -13  -7  -6    1.60   11.20
  13   8   6   -2.00   19.30
  13  -8  -6   23.60   16.70
 -13  -8  -6  -27.90   11.30
 -13   8   6    2.30   15.00
  14   0   6  303.07   36.60
 -14   0  -6  236.68   37.50
  14   0  -6  259.57   37.10
 -14   0   6  294.67   35.80
 -14   0   6  273.17   37.90
  14   0   6  241.38   37.90
  14  -1  -6   10.80   11.90
 -14   1  -6   44.10   14.30
  14   1   6   52.09   12.30
  14   1   6   45.30   13.40
 -14  -1   6   21.10   12.60
 -14  -1   6   25.10   10.80
 -14   1   6   46.40    9.70
 -14   1   6   53.59   13.90
  14  -1   6   31.90   13.30
 -14  -1  -6   62.19   12.60
  14   2   6    9.80   11.50
 -14  -2   6   11.70   10.20
 -14   2  -6   14.70   13.30
  14  -2  -6   17.00   12.40
 -14   2   6   10.60   12.20
 -14  -2  -6   16.30   10.50
  14   2  -6    8.80   10.20
  14  -2   6    8.50   12.40
 -14   2   6   -2.70    6.60
  14   3   6   11.10   13.10
 -14   3  -6   14.80   13.50
 -14  -3   6   22.00   11.90
  14  -3  -6   -9.90   11.70
 -14   3   6   19.50    7.20
  14   3  -6   25.20   15.40
 -14  -3  -6    2.00   10.40
  14   3  -6    5.40   10.50
 -14   3   6    6.60   12.40
  14  -3   6   23.10   12.90
  14  -4  -6  -12.10   12.30
 -14   4  -6   27.50   14.70
  14   4   6   27.90   14.70
 -14  -4   6  -12.20   11.60
  14   4   6   -9.70   14.30
  14  -4   6   -6.10   13.90
  14   4  -6   16.40   15.60
 -14   4   6  -11.20   12.60
 -14  -4  -6    5.40   10.80
 -14  -5   6   21.50   13.10
 -14   5  -6   25.80   15.10
  14  -5  -6    4.20   13.90
  14   5   6   -9.00   14.70
 -14   5   6   10.70   14.30
  14  -5   6    5.40   14.80
 -14  -5  -6   13.40   10.90
  14   5  -6   28.20   18.50
 -14   6  -6    5.60   14.80
 -14  -6   6   21.70   14.80
  14   6   6   11.40   15.80
  14  -6  -6    3.60   14.60
 -14   6   6   -3.80   13.90
 -14  -6  -6   -4.60   11.00
  14   6  -6   12.60   18.70
  14  -6   6   15.50   17.00
 -14   7  -6    3.20   17.30
  14   7   6   24.70   17.80
  14  -7  -6  -17.70   14.90
 -14  -7  -6  -18.70   10.50
  14  -7   6   -5.20   16.50
 -14   7   6   -9.30   15.40
 -15   0  -6    1.10   11.60
 -15   0   6  -18.50   12.10
  15   0   6   -5.50   12.20
  15   0  -6   10.60   11.30
 -15   0   6   -4.90    8.70
 -15  -1   6   71.29   14.10
  15   1   6   79.69   16.40
 -15   1  -6   89.29   16.70
  15   1   6   74.99   15.20
  15  -1  -6   57.79   15.40
  15   1  -6   93.59   15.20
  15  -1   6   60.69   16.60
 -15   1   6   53.99   18.70
 -15   1   6   51.89   12.10
 -15  -1  -6   51.79   15.50
 -15   2  -6  142.19   26.40
 -15  -2   6  174.88   22.30
  15   2   6  147.59   22.50
  15  -2  -6  124.19   22.60
  15  -2   6  136.79   26.60
  15   2  -6  120.49   25.80
 -15   2   6  166.18   24.10
  15   2  -6   93.79   21.30
 -15  -2  -6  160.28   22.00
  15  -3  -6    4.30   12.60
  15   3   6   -2.20   12.50
 -15  -3   6    8.20   11.80
 -15   3  -6    0.00   14.00
  15  -3   6   17.00   13.60
  15   3  -6   10.30   10.60
 -15   3   6   -8.40   12.10
 -15  -3  -6   -0.40   10.70
  15   3  -6  -11.70   14.90
  15   4   6   19.60   17.20
 -15   4  -6   31.20   15.20
 -15  -4   6   12.50   12.50
  15   4   6   17.40   15.20
  15  -4  -6   20.90   13.80
  15  -4   6   28.00   15.30
  15   4  -6    5.50   12.10
 -15   4   6    8.40   13.40
  15   4  -6   35.20   17.30
 -15  -4  -6   20.40   13.20
  15  -5  -6   14.90   15.30
  15   5   6   13.30   15.20
 -15   5  -6    8.90   14.30
 -15  -5   6   32.30   13.90
 -15   5   6   11.20   13.60
 -15  -5  -6    4.10   11.10
  15  -5   6    0.60   15.30
 -15   6  -6   -1.90   15.30
  15  -6  -6   -8.20   15.30
  15   6   6  -25.40   15.30
  15  -6   6  -17.80   15.90
 -15  -6  -6   11.40   11.10
  15   6  -6  -16.80   25.70
 -15   6   6   19.10   15.60
 -15   7  -6   22.20   16.30
  15  -7  -6   -8.30   15.90
 -15  -7  -6    2.10   11.00
 -15   7   6    8.70   18.30
  15  -7   6   13.00   17.00
  16   0   6    8.90   13.80
  16   0  -6   22.10   12.70
 -16   0   6    2.80    9.10
 -16   0   6   21.20   13.00
  16  -1  -6   94.29   16.60
 -16   1  -6   59.59   16.70
 -16  -1   6   66.99   13.90
  16   1   6   60.39   16.60
  16   1  -6   77.79   15.70
  16  -1   6   57.09   17.30
 -16  -1  -6   45.90   15.20
 -16   1   6   61.39   16.50
  16   2   6   -2.10   12.20
 -16  -2   6    7.00   10.20
  16  -2  -6   -9.90   12.40
  16   2   6    9.90   13.10
 -16   2  -6   21.30   13.90
 -16  -2  -6   11.60   11.00
 -16   2   6   -6.90   13.10
  16   2  -6   -3.70   16.70
  16   2  -6   11.50   11.40
  16  -2   6    2.00   13.90
 -16   3  -6   40.30   15.70
 -16  -3   6   23.90   12.20
  16  -3  -6   24.50   14.50
  16   3   6   11.10   14.50
  16  -3   6    0.50   15.10
  16   3  -6    7.40   16.20
 -16   3   6   -5.90   14.00
 -16   4  -6   53.19   17.20
  16   4   6   21.80   16.60
 -16  -4   6   39.20   14.60
  16  -4  -6   43.80   16.10
 -16  -4  -6   59.99   13.30
  16  -4   6   29.30   17.50
 -16   4   6   45.20   16.20
  16   4  -6   62.79   19.90
  16   5   6   10.60   15.30
 -16   5  -6    7.70   15.60
  16  -5  -6   10.40   13.90
 -16   5   6    2.10   14.10
  16  -5   6   -8.00   15.80
 -16  -5  -6  -13.40   10.10
  16   5  -6   30.40   19.50
  16  -6   6    9.90   17.00
 -16  -6  -6  -16.00   10.30
 -16   6   6   14.80   16.80
 -17   0  -6  -10.10   12.20
 -17   0   6  -15.40   12.00
  17   0  -6   -8.30   12.30
  17   0   6   -5.30   13.40
  17   1   6   38.50   14.50
  17  -1  -6    4.40   15.10
 -17   1  -6   41.20   14.70
 -17  -1  -6   27.80   12.30
  17   1  -6   13.40   12.60
  17  -1   6   11.10   14.80
 -17   1   6    8.60   13.10
 -17   2  -6   17.70   14.60
  17  -2  -6   21.80   14.00
  17   2   6   21.50   13.60
 -17  -2   6    5.90   11.30
 -17   2   6  -11.80   13.90
  17   2  -6   26.00   17.50
  17  -2   6   14.50   15.20
 -17   3  -6   32.80   16.50
  17   3   6   32.20   14.20
  17   3   6   28.30   17.20
  17   3   6   37.80   16.10
  17  -3  -6   47.00   16.10
  17  -3   6   30.30   16.70
  17   3  -6   57.09   18.40
 -17   3   6   46.70   17.00
  17   4   6   27.60   15.60
  17  -4  -6   -5.90   15.40
 -17   4   6   26.80   18.10
  17   4  -6    8.30   18.80
  17  -4   6   -2.90   20.20
  18   0   6  118.79   21.50
 -18   0  -6   88.99   19.30
 -18   1  -6   11.10   13.70
  18  -1  -6    4.80   13.90
  18   1   6   14.10   14.30
 -18  -1  -6   -2.90   10.90
  18  -1   6  -12.70   14.30
  18  -2  -6    1.90   14.00
  18   2   6   12.40   13.90
  18   2  -6  -19.40   15.60
  18  -2   6  -13.30   17.80
 -18   2   6   -3.00   13.10
  18   3   6   16.90   13.40
  18  -3  -6   10.00   13.60
  18  -3   6   -2.10   15.80
  18   3  -6   -5.20   17.20
   0   0   7   -1.00    2.50
   0   0  -7    9.50    5.10
   0   0  -7   -1.00    2.50
   0   0   7    0.60    2.20
   0   0  -7    1.00    2.50
   0   0   7   -3.70    4.00
   0  -1   7    4.10    2.90
   0  -1  -7   -7.70    3.50
   0  -1   7    7.40    2.20
   0  -1   7    1.50    2.60
   0   1  -7    5.10    3.30
   0  -1  -7    5.70    2.70
   0  -1  -7    5.80    3.00
   0  -1  -7    9.70    3.00
   0   1  -7    6.40    6.30
   0   1   7    6.20    4.60
   0  -2  -7   -1.50    2.80
   0  -2  -7   -5.50    3.70
   0  -2   7   -0.20    2.90
   0   2  -7   -6.60    6.80
   0  -2   7    0.40    2.80
   0  -2   7  -11.30    3.10
   0  -2   7   -0.60    3.00
   0   2   7    1.30    4.10
   0   3  -7   -1.40    8.10
   0  -3  -7   -0.70    3.60
   0  -3  -7    4.80    4.50
   0   3   7  -11.30    4.80
   0  -3   7   -0.60    4.70
   0  -3   7   -1.90    3.40
   0  -3   7   -1.60    3.50
   0  -4   7   -8.40    6.10
   0  -4   7   -5.00    4.00
   0  -4  -7    6.10    9.30
   0   4  -7   -9.40    9.00
   0  -4  -7    7.60    4.50
   0   4   7   -7.20    5.40
   0  -4   7   -3.60    4.30
   0  -5   7  -35.00   16.10
   0  -5  -7    1.60    5.70
   0   5  -7  -11.60   11.30
   0  -5  -7   -0.20    6.50
   0  -5   7    5.90    6.00
   0   5   7   38.20    8.50
   0  -5   7   -3.70    5.30
   0  -6   7   -5.90    9.10
   0   6   7    1.10    9.80
   0   6  -7   -5.40   12.30
   0  -6   7   -3.50    6.80
   0  -6  -7    2.50    6.50
   0  -6   7   -3.10    7.20
   0  -6  -7    6.80    8.10
   0  -7  -7    5.70    7.30
   0  -7   7    6.10   10.10
   0   7   7   20.20   11.40
   0   7   7    1.40    6.40
   0   7  -7   -5.10   12.80
   0  -7   7    1.50    7.70
   0  -7  -7   -8.00    9.00
   0  -7   7   -0.40    8.50
   0  -8   7    1.70    9.10
   0  -8   7    4.50   12.00
   0  -8  -7   -4.20   10.30
   0   8  -7    6.70   14.90
   0  -8  -7    7.60    9.40
   0   8  -7    1.20   11.80
   0   9  -7   32.30   15.70
   0  -9  -7  -12.20    8.80
   0  -9   7    4.50   10.40
   0   9   7   -4.40   18.10
   0   9  -7  -13.20   16.70
   0  -9   7   -8.50   12.70
   0  -9  -7    5.30   12.50
   0 -10   7    6.80   11.70
   0 -10  -7  -22.20   12.80
   0  10  -7  -11.60   17.90
   0  10   7    4.40   21.30
   0 -10   7   -1.80   14.20
   0 -10  -7    4.10   10.70
   0  10  -7    9.90   17.90
   0 -11   7   -4.00   14.00
   0  11   7   -2.80   22.90
   0 -11   7   21.90   13.00
   0  11  -7    0.50   19.30
   0 -11  -7   -1.20   14.10
   0 -11  -7   15.10   11.50
   0  11  -7   33.70   22.00
   0 -12  -7  -16.40   11.70
   1   0  -7    2.20    3.80
  -1   0   7    9.00    3.80
  -1   0  -7    9.60    6.10
  -1   0  -7   10.70    2.90
   1   0  -7    1.70    2.70
  -1   0   7   -0.30    4.40
  -1   0  -7   -2.50    3.00
  -1  -1   7 7444.46  955.70
   1   1   7 7547.14  955.80
   1  -1  -7 7729.63  955.70
  -1   1  -7 8449.85  955.90
   1  -1  -7 7626.44  955.70
  -1  -1   7 7752.92  955.70
  -1   1   7 7693.33  955.70
   1   1  -7 8094.69  955.70
   1  -1   7 7270.77  955.60
  -1   1   7 7719.93  955.70
   1   1  -7 8095.19  955.80
  -1  -1  -7 7771.32  955.70
  -1  -1  -7 8024.00  955.70
   1   2   7  314.57   39.00
   1  -2  -7  337.17   39.00
  -1  -2   7  282.37   38.70
  -1  -2   7  330.97   38.80
  -1  -2   7  307.87   38.70
  -1   2  -7  338.17   39.70
   1  -2  -7  298.27   38.80
   1  -2   7  275.27   38.60
  -1  -2  -7  324.77   38.80
   1  -2   7  294.97   38.80
  -1  -2  -7  311.77   38.90
  -1   2   7  303.87   39.00
[truncated: 1,354,881 more chars]
