# Supplementary material for: Crystal structure and Hirshfeld surface analysis of 5-(5-phenyl-1,2-oxazol-3-yl)-1,3,4-thia­diazol-2-amine
Source: Acta Crystallogr E Crystallogr Commun. 2022 Mar 31;78(Pt 4):453–7. doi: 10.1107/S2056989022003450 (PMC8983972; doi:10.1107/S2056989022003450)
Supplement: Supplementary file 2 [file e-78-00453-Isup2.hkl]

data_I                                                                          
_shelx_title ' EA108 in Pca2(1)'                                                
_shelx_refln_list_code          4                                               
_shelx_F_calc_maximum      189.58                                               
_exptl_crystal_F_000      1008.00                                               
_reflns_d_resolution_high  0.7108                                               
                                                                                
loop_                                                                           
 _space_group_symop_operation_xyz                                               
 'x, y, z'                                                                      
 '-x, -y, z+1/2'                                                                
 'x+1/2, -y, z'                                                                 
 '-x+1/2, y, z+1/2'                                                             
                                                                                
_cell_length_a    11.1418                                                       
_cell_length_b     7.2555                                                       
_cell_length_c    27.3326                                                       
_cell_angle_alpha  90.000                                                       
_cell_angle_beta   90.000                                                       
_cell_angle_gamma  90.000                                                       
                                                                                
_shelx_F_squared_multiplier     1.000                                           
                                                                                
loop_                                                                           
 _refln_index_h                                                                 
 _refln_index_k                                                                 
 _refln_index_l                                                                 
 _refln_F_squared_calc                                                          
 _refln_F_squared_meas                                                          
 _refln_F_squared_sigma                                                         
 _refln_observed_status                                                         
   0   0 -38         14.08          5.17        33.97 o                         
   2   0 -38         84.76        113.52        35.93 o                         
   0   1 -38          2.87         -2.23        24.80 o                         
   1   1 -38         20.11         40.55        17.48 o                         
   2   0 -37         18.39         12.43        22.25 o                         
   4   0 -37         35.72         77.10        29.23 o                         
   1   1 -37         63.61         75.96        20.37 o                         
   2   1 -37         19.97         44.37        18.51 o                         
   3   1 -37         10.91          7.44        20.92 o                         
   1   2 -37         31.55         22.00        16.91 o                         
   2   2 -37         11.94         18.32        19.26 o                         
   0   0 -36         14.04         39.91        38.14 o                         
   2   0 -36         10.11         17.03        19.49 o                         
   4   0 -36         18.79          7.30        27.89 o                         
   0   1 -36          9.54         16.29        20.22 o                         
   1   1 -36         74.93        104.35        22.03 o                         
   2   1 -36         94.09        103.10        19.69 o                         
   3   1 -36         35.57         40.28        22.52 o                         
   4   1 -36          1.86         28.01        31.02 o                         
   5   1 -36          9.19         27.93        23.81 o                         
   0   2 -36         67.02        137.47        31.10 o                         
   1   2 -36         50.33         24.81        15.96 o                         
   2   2 -36         14.79        -19.44        19.44 o                         
   3   2 -36         54.33         43.43        26.68 o                         
   4   2 -36          1.25         11.93        26.01 o                         
   0   3 -36          0.78        -28.49        32.68 o                         
   1   3 -36          9.03         14.93        17.45 o                         
   2   3 -36         30.77         81.14        18.74 o                         
   3   3 -36          3.01         18.88        26.44 o                         
   2   0 -35         37.27        173.42        52.74 o                         
   4   0 -35         65.29         77.22        35.88 o                         
   6   0 -35        119.90        123.10        30.61 o                         
   1   1 -35         55.67         56.42        15.73 o                         
   2   1 -35          1.08         -1.31        15.04 o                         
   3   1 -35          7.86         -4.08        17.09 o                         
   4   1 -35         17.34         36.66        21.11 o                         
   5   1 -35         18.31         26.41        25.23 o                         
   6   1 -35          5.86         20.26        25.73 o                         
   1   2 -35          9.78          7.84        15.68 o                         
   2   2 -35          8.53         43.74        19.37 o                         
   3   2 -35         25.99         38.80        22.06 o                         
   4   2 -35          0.89         16.12        25.32 o                         
   5   2 -35          6.40         16.13        25.95 o                         
   1   3 -35          7.42        -12.18        22.25 o                         
   2   3 -35         11.63         12.52        23.95 o                         
   3   3 -35          7.96         -3.52        17.13 o                         
   4   3 -35         14.51        -15.03        25.78 o                         
   1   4 -35         42.49         30.05        20.22 o                         
   2   4 -35          5.44         20.27        19.72 o                         
   0   0 -34        233.09        225.29       103.15 o                         
   2   0 -34        878.35       1145.88        87.16 o                         
   4   0 -34         18.26         49.65        25.72 o                         
   6   0 -34         46.78         18.53        27.29 o                         
   0   1 -34        135.83        203.46        32.36 o                         
   1   1 -34         67.14         56.80        22.46 o                         
   2   1 -34         18.70         -1.86        17.39 o                         
   3   1 -34          6.97         -6.81        16.38 o                         
   4   1 -34         59.52          0.81        23.18 o                         
   5   1 -34         67.77         45.43        43.70 o                         
   6   1 -34          0.10         11.61        23.25 o                         
   7   1 -34          9.79        -13.80        29.30 o                         
   0   2 -34        105.79        119.61        22.77 o                         
   1   2 -34          6.71         21.51        16.27 o                         
   2   2 -34          0.60         -0.58        13.66 o                         
   3   2 -34        263.04        256.74        70.90 o                         
   4   2 -34          8.75          2.43        23.81 o                         
   5   2 -34          1.18         -3.38        24.67 o                         
   6   2 -34         51.87         45.89        26.54 o                         
   0   3 -34         19.00         14.01        24.18 o                         
   1   3 -34          1.21         36.68        18.10 o                         
   2   3 -34          9.13         41.75        17.05 o                         
   3   3 -34         16.32         12.70        22.13 o                         
   4   3 -34         39.54         43.00        26.27 o                         
   5   3 -34         33.62         79.38        27.16 o                         
   0   4 -34          7.66         -3.15        25.49 o                         
   1   4 -34         22.20         42.94        28.98 o                         
   2   4 -34         26.65         63.31        22.98 o                         
   3   4 -34         10.46         -7.99        20.14 o                         
   2   0 -33         60.18         46.12        25.57 o                         
   4   0 -33         12.33         -9.34        46.06 o                         
   6   0 -33         56.30         36.97        26.53 o                         
   8   0 -33         12.19         13.30        35.08 o                         
   1   1 -33        119.19        101.24        20.97 o                         
   2   1 -33         40.12         29.18        14.06 o                         
   3   1 -33         18.84         14.62        14.75 o                         
   4   1 -33        101.49         80.88        26.70 o                         
   5   1 -33          8.87         -4.23        21.13 o                         
   6   1 -33          3.81        -13.52        22.08 o                         
   7   1 -33          2.26         -5.33        28.86 o                         
   1   2 -33         17.04         -0.07        13.33 o                         
   2   2 -33         19.96         16.77        13.76 o                         
   3   2 -33         54.26         33.10        20.53 o                         
   4   2 -33         17.76          7.06        19.62 o                         
   5   2 -33         11.61        -24.00        24.00 o                         
   6   2 -33         34.04         46.20        25.83 o                         
   7   2 -33         49.37          8.52        46.43 o                         
   1   3 -33          9.34          8.08        16.14 o                         
   2   3 -33         13.71         -6.03        16.44 o                         
   3   3 -33         15.26         67.21        17.91 o                         
   4   3 -33         11.08         18.46        24.16 o                         
   5   3 -33          8.32         13.01        27.42 o                         
   6   3 -33         25.28          4.24        26.94 o                         
   1   4 -33         36.28         28.96        18.36 o                         
   2   4 -33          7.26         15.58        17.92 o                         
   3   4 -33         10.86         10.32        17.58 o                         
   4   4 -33          1.47         12.20        21.99 o                         
   5   4 -33          3.43          3.75        19.85 o                         
   1   5 -33         35.33         37.46        20.28 o                         
   2   5 -33         22.89         23.57        22.61 o                         
   0   0 -32        120.86         99.59        35.20 o                         
   2   0 -32         22.91         28.71        16.96 o                         
   4   0 -32        128.82         74.19        20.92 o                         
   6   0 -32        134.07        147.93        34.67 o                         
   8   0 -32         33.82         57.28        33.73 o                         
   0   1 -32         23.33         -3.58        15.51 o                         
   1   1 -32        125.80         77.96        14.47 o                         
   2   1 -32         44.35         31.68        16.30 o                         
   3   1 -32        149.26        144.57        18.54 o                         
   4   1 -32         96.26         89.47        17.56 o                         
   5   1 -32        168.25        138.79        38.36 o                         
   6   1 -32          4.58         13.09        21.71 o                         
   7   1 -32         45.73         16.43        22.15 o                         
   8   1 -32          7.83         17.27        26.06 o                         
   0   2 -32         16.16         11.49        22.43 o                         
   1   2 -32         66.06         53.40        12.88 o                         
   2   2 -32         20.92         13.54        14.28 o                         
   3   2 -32         62.00         41.27        17.23 o                         
   4   2 -32         17.70         17.35        18.59 o                         
   5   2 -32         12.73         43.37        32.06 o                         
   6   2 -32          2.66         23.64        24.70 o                         
   7   2 -32         61.83         61.33        26.06 o                         
   8   2 -32          4.52        -30.35        30.35 o                         
   0   3 -32          1.62          5.04        30.34 o                         
   1   3 -32          1.15        -15.51        15.51 o                         
   2   3 -32         11.16          2.56        15.58 o                         
   3   3 -32          1.39         -4.49        15.93 o                         
   4   3 -32          2.80         13.40        16.94 o                         
   5   3 -32          4.27         22.95        33.13 o                         
   6   3 -32         71.73         13.40        37.69 o                         
   7   3 -32         38.30         30.62        28.82 o                         
   0   4 -32          0.70         -3.79        55.54 o                         
   1   4 -32         57.08         76.94        20.05 o                         
   2   4 -32         14.64         23.37        21.17 o                         
   3   4 -32          9.80        -11.74        17.35 o                         
   4   4 -32         18.49          4.41        16.98 o                         
   5   4 -32         95.92         92.20        41.16 o                         
   6   4 -32         22.11        -30.07        30.75 o                         
   0   5 -32          9.83        -24.66        24.66 o                         
   1   5 -32         11.28         15.24        18.61 o                         
   2   5 -32          2.63          8.30        19.53 o                         
   3   5 -32         34.01         48.45        22.30 o                         
   4   5 -32          4.41         18.71        21.99 o                         
   2   0 -31         30.01         16.93        17.70 o                         
   4   0 -31        129.30         57.73        18.92 o                         
   6   0 -31         94.10         40.50        25.54 o                         
   8   0 -31         60.90         44.43        38.97 o                         
   1   1 -31         17.65          4.00        12.78 o                         
   2   1 -31         18.27          8.69        14.48 o                         
   3   1 -31         46.86         45.20        20.00 o                         
   4   1 -31         67.10         45.34        16.94 o                         
   5   1 -31         42.34         17.72        20.46 o                         
   6   1 -31          5.03        -16.67        20.20 o                         
   7   1 -31         57.13         45.17        22.15 o                         
   8   1 -31         20.35         27.85        21.49 o                         
   9   1 -31          7.11        -13.14        30.50 o                         
   1   2 -31         84.83         99.27        21.40 o                         
   2   2 -31         35.06         30.91        13.25 o                         
   3   2 -31         83.69         41.26        15.88 o                         
   4   2 -31         18.63         11.71        19.17 o                         
   5   2 -31          4.37         24.91        22.52 o                         
   6   2 -31         42.99         26.61        28.28 o                         
   7   2 -31         61.14         82.87        26.13 o                         
   8   2 -31         10.12         43.93        28.32 o                         
   1   3 -31          9.66          4.79        15.19 o                         
   2   3 -31         14.49         -2.28        15.37 o                         
   3   3 -31          7.84          1.01        15.17 o                         
   4   3 -31          7.69         -7.70        17.45 o                         
   5   3 -31         54.90         27.89        29.34 o                         
   6   3 -31          5.96         34.71        24.11 o                         
   7   3 -31         42.18         58.83        26.03 o                         
   8   3 -31          2.42        -13.03        25.00 o                         
   1   4 -31         49.61         59.75        18.19 o                         
   2   4 -31         17.92         46.16        18.06 o                         
   3   4 -31         14.63        -17.59        17.59 o                         
   4   4 -31        123.12        128.34        24.39 o                         
   5   4 -31          2.40         -8.55        19.28 o                         
   6   4 -31         15.65         -0.39        19.76 o                         
   1   5 -31         31.34         31.82        19.02 o                         
   2   5 -31         15.39         17.51        19.42 o                         
   3   5 -31         28.44         35.16        19.79 o                         
   4   5 -31          1.99         -8.27        17.91 o                         
   5   5 -31         14.47         22.63        25.29 o                         
   1   6 -31          7.93         24.82        19.60 o                         
   0   0 -30       1089.00       1242.28       110.59 o                         
   2   0 -30         70.30         78.01        20.44 o                         
   4   0 -30        116.96        114.23        24.44 o                         
   6   0 -30        296.67        311.77        83.62 o                         
   8   0 -30         70.02         53.14        32.43 o                         
   0   1 -30          7.81         23.40        19.55 o                         
   1   1 -30          5.01          6.84        10.72 o                         
   2   1 -30         17.09         19.42        12.01 o                         
   3   1 -30         45.07         37.72        12.36 o                         
   4   1 -30          0.66         -7.87        15.31 o                         
   5   1 -30         23.45         13.23        17.65 o                         
   6   1 -30          8.24         32.93        19.85 o                         
   7   1 -30        285.06        259.64        53.91 o                         
   8   1 -30         21.81         22.67        20.86 o                         
   9   1 -30         21.40         45.30        25.37 o                         
   0   2 -30         13.19          7.67        15.53 o                         
   1   2 -30        245.65        219.43        24.77 o                         
   2   2 -30         37.83         35.41        12.09 o                         
   3   2 -30          2.26         -0.02        13.46 o                         
   4   2 -30          7.83          0.85        16.87 o                         
   5   2 -30         89.86         93.82        20.70 o                         
   6   2 -30        207.97        140.49        27.75 o                         
   7   2 -30         55.99         76.13        24.91 o                         
   8   2 -30          7.30          9.76        23.77 o                         
   9   2 -30        131.50         86.22        32.64 o                         
   0   3 -30         21.96         34.99        44.33 o                         
   1   3 -30         37.79         24.89        19.46 o                         
   2   3 -30        362.52        375.59        57.67 o                         
   3   3 -30         42.04         55.29        15.73 o                         
   4   3 -30         15.92          7.59        18.61 o                         
   5   3 -30         30.57         20.92        22.54 o                         
   6   3 -30         49.77         31.95        29.24 o                         
   7   3 -30          3.84        -12.28        23.11 o                         
   8   3 -30         40.13         78.19        31.00 o                         
   0   4 -30         11.52          0.03        26.73 o                         
   1   4 -30         76.31         67.05        24.08 o                         
   2   4 -30          5.51         22.86        18.70 o                         
   3   4 -30         88.75         96.00        17.81 o                         
   4   4 -30         21.81         27.14        16.46 o                         
   5   4 -30        106.60         94.05        21.47 o                         
   6   4 -30         35.17          5.96        33.11 o                         
   7   4 -30          3.08         29.54        22.37 o                         
   0   5 -30         53.62         40.14        25.86 o                         
   1   5 -30         59.53         74.87        19.17 o                         
   2   5 -30         37.83         43.62        18.71 o                         
   3   5 -30        356.48        409.54        59.44 o                         
   4   5 -30         19.88         42.19        22.59 o                         
   5   5 -30          7.40         30.56        20.82 o                         
   6   5 -30          7.80         27.66        21.85 o                         
   0   6 -30         12.25        -19.52        28.64 o                         
   1   6 -30         26.50         24.75        29.96 o                         
   2   6 -30          5.22         10.18        19.67 o                         
   3   6 -30          5.98          9.38        21.27 o                         
   2   0 -29        224.24        262.18        46.62 o                         
   4   0 -29         35.70         14.95        25.84 o                         
   6   0 -29        203.71        136.77        26.85 o                         
   8   0 -29        133.21        100.93        40.42 o                         
  10   0 -29          2.92         41.11        49.11 o                         
   1   1 -29         18.61         13.12        12.45 o                         
   2   1 -29         39.84         25.33        12.36 o                         
   3   1 -29         18.12         10.10        11.26 o                         
   4   1 -29         87.56        113.92        19.88 o                         
   5   1 -29         36.21         35.01        14.85 o                         
   6   1 -29         53.89         26.46        19.87 o                         
   7   1 -29         80.35         95.64        21.44 o                         
   8   1 -29         21.35         32.61        20.39 o                         
   9   1 -29         84.17         41.74        24.57 o                         
  10   1 -29         32.03         28.66        31.05 o                         
   1   2 -29        176.27        162.75        25.68 o                         
   2   2 -29          1.74         17.50        10.76 o                         
   3   2 -29         41.89         25.48        14.66 o                         
   4   2 -29         40.36         33.85        13.42 o                         
   5   2 -29          5.32         -2.46        15.93 o                         
   6   2 -29        112.77         80.18        23.44 o                         
   7   2 -29        201.14        116.33        31.01 o                         
   8   2 -29         61.25         67.05        23.93 o                         
   9   2 -29         50.22         32.00        27.04 o                         
   1   3 -29        117.63         61.05        19.51 o                         
   2   3 -29        196.28        196.21        38.18 o                         
   3   3 -29          9.96         10.81        14.28 o                         
   4   3 -29         32.63         24.22        14.59 o                         
   5   3 -29         11.00        -11.46        14.35 o                         
   6   3 -29         22.50         18.52        22.33 o                         
   7   3 -29         75.12         32.76        23.69 o                         
   8   3 -29          9.51         16.89        35.88 o                         
   9   3 -29         27.12         10.45        23.88 o                         
   1   4 -29         59.23         16.27        21.01 o                         
   2   4 -29        103.20        137.72        27.53 o                         
   3   4 -29         21.88         11.66        19.06 o                         
   4   4 -29         37.14         34.83        15.78 o                         
   5   4 -29         29.91          6.45        16.92 o                         
   6   4 -29         13.92         34.03        26.55 o                         
   7   4 -29          2.19        -18.51        18.51 o                         
   8   4 -29         47.32         48.43        20.27 o                         
   1   5 -29          7.22         -1.13        17.95 o                         
   2   5 -29          4.31         21.28        17.20 o                         
   3   5 -29         46.96         53.52        18.83 o                         
   4   5 -29          0.17          1.28        17.21 o                         
   5   5 -29          1.33        -19.52        19.52 o                         
   6   5 -29          7.83         -5.29        20.55 o                         
   1   6 -29         10.62         10.54        19.18 o                         
   2   6 -29          5.37         -3.93        21.62 o                         
   3   6 -29         10.08         17.31        21.99 o                         
   4   6 -29         30.59         26.31        21.46 o                         
   0   0 -28        826.32        886.94        82.32 o                         
   2   0 -28        151.15        147.58        30.15 o                         
   4   0 -28        106.95         86.86        19.12 o                         
   6   0 -28         29.59         38.83        28.08 o                         
   8   0 -28        231.83        230.07        38.35 o                         
  10   0 -28          9.09         47.93        30.92 o                         
   0   1 -28        137.77        102.99        16.86 o                         
   1   1 -28        163.47        168.20        18.45 o                         
   2   1 -28        513.50        529.17        36.07 o                         
   3   1 -28        270.22        287.60        27.59 o                         
   4   1 -28        179.78        157.63        15.51 o                         
   5   1 -28        458.07        520.49        39.88 o                         
   6   1 -28        119.90        121.37        26.40 o                         
   7   1 -28        566.90        524.78        47.03 o                         
   8   1 -28         36.09         48.91        19.79 o                         
   9   1 -28          6.67         22.99        24.11 o                         
  10   1 -28        130.53        154.80        27.67 o                         
   0   2 -28         99.25         87.74        26.67 o                         
   1   2 -28        185.91        173.91        24.72 o                         
   2   2 -28          6.56         -0.98        10.58 o                         
   3   2 -28        167.55        162.53        27.42 o                         
   4   2 -28         35.49          9.02        14.77 o                         
   5   2 -28        278.30        325.60        35.35 o                         
   6   2 -28         31.10         33.11        20.25 o                         
   7   2 -28        117.00        177.01        49.29 o                         
   8   2 -28        158.38        174.46        28.58 o                         
   9   2 -28         45.05         93.74        24.36 o                         
  10   2 -28          6.02         25.56        42.36 o                         
   0   3 -28          4.46         -5.71        28.44 o                         
   1   3 -28        196.14        208.68        30.92 o                         
   2   3 -28        167.86        156.73        19.91 o                         
   3   3 -28         72.19         69.04        15.43 o                         
   4   3 -28         19.46         29.65        14.15 o                         
   5   3 -28         40.46          6.75        13.94 o                         
   6   3 -28        115.49         84.43        35.56 o                         
   7   3 -28         21.02         24.42        22.43 o                         
   8   3 -28        106.15        135.89        25.55 o                         
   9   3 -28         23.19         34.28        28.61 o                         
   0   4 -28         20.07         19.50        29.12 o                         
   1   4 -28         65.73         68.60        16.61 o                         
   2   4 -28        160.24        134.92        25.00 o                         
   3   4 -28          4.88         -3.15        15.07 o                         
   4   4 -28        135.16        129.96        23.20 o                         
   5   4 -28         48.04         59.00        17.27 o                         
   6   4 -28         60.09         45.32        19.00 o                         
   7   4 -28         60.22         66.85        22.87 o                         
   8   4 -28         51.88         54.43        25.10 o                         
   0   5 -28        286.07        275.23        87.83 o                         
   1   5 -28         25.68         36.13        18.14 o                         
   2   5 -28         15.05         22.67        17.29 o                         
   3   5 -28        118.45        138.37        21.01 o                         
   4   5 -28          2.70          5.54        17.04 o                         
   5   5 -28         22.54         36.09        18.37 o                         
   6   5 -28         12.04         31.60        20.43 o                         
   7   5 -28         11.67          0.52        21.34 o                         
   0   6 -28         63.62         61.89        28.66 o                         
   1   6 -28         34.34         33.37        19.95 o                         
   2   6 -28         87.75         89.73        20.85 o                         
   3   6 -28         18.36         16.58        18.58 o                         
   4   6 -28         31.19         33.47        19.82 o                         
   5   6 -28         31.64         38.68        24.30 o                         
   2   0 -27        118.36        126.64        26.63 o                         
   4   0 -27        470.42        457.30        48.45 o                         
   6   0 -27        228.39        154.01        30.54 o                         
   8   0 -27         80.24         32.94        28.43 o                         
  10   0 -27        122.07         72.01        46.22 o                         
   1   1 -27        286.66        276.18        28.70 o                         
   2   1 -27        112.11        105.28        11.95 o                         
   3   1 -27        205.11        189.22        22.10 o                         
   4   1 -27         16.31         12.43        14.10 o                         
   5   1 -27        189.62        139.28        17.67 o                         
   6   1 -27        279.36        233.75        22.14 o                         
   7   1 -27         32.99          2.96        18.68 o                         
   8   1 -27         48.29         31.12        18.78 o                         
   9   1 -27         30.07         43.67        23.02 o                         
  10   1 -27          2.57        -17.10        29.04 o                         
  11   1 -27         29.40        -21.17        23.62 o                         
   1   2 -27        129.48         94.53        11.83 o                         
   2   2 -27         15.43         -3.98        12.96 o                         
   3   2 -27         21.48         34.05        11.53 o                         
   4   2 -27         84.07         44.44        19.01 o                         
   5   2 -27         11.78          8.48        16.41 o                         
   6   2 -27          9.14        -12.68        19.25 o                         
   7   2 -27         58.26         49.11        21.17 o                         
   8   2 -27        122.27         82.45        23.27 o                         
   9   2 -27         25.19         29.14        22.68 o                         
  10   2 -27         33.51         11.77        30.90 o                         
   1   3 -27         78.49         81.94        14.59 o                         
   2   3 -27        162.10        141.55        27.16 o                         
   3   3 -27         21.38         -2.23        16.09 o                         
   4   3 -27         96.30        124.51        15.45 o                         
   5   3 -27        107.35         53.54        16.59 o                         
   6   3 -27         62.56         24.45        21.52 o                         
   7   3 -27          6.62         -0.63        20.75 o                         
   8   3 -27         15.01         33.01        26.75 o                         
   9   3 -27          2.20         -1.84        22.04 o                         
  10   3 -27          5.51         -9.81        22.85 o                         
   1   4 -27        155.98        135.18        19.52 o                         
   2   4 -27        165.28        154.06        32.02 o                         
   3   4 -27         45.66         48.10        15.01 o                         
   4   4 -27         50.50         75.18        20.97 o                         
   5   4 -27         77.08         61.98        15.82 o                         
   6   4 -27         13.87          2.87        17.29 o                         
   7   4 -27         29.47        -18.19        18.19 o                         
   8   4 -27         30.92         27.29        19.08 o                         
   9   4 -27          2.43         16.61        19.23 o                         
   1   5 -27        158.98        164.63        21.39 o                         
   2   5 -27          6.47         -6.84        16.60 o                         
   3   5 -27         78.92         68.91        17.23 o                         
   4   5 -27         19.15          7.51        15.91 o                         
   5   5 -27          7.67        -16.26        16.26 o                         
   6   5 -27          4.62        -18.19        19.98 o                         
   7   5 -27          1.79        -10.69        18.86 o                         
   8   5 -27         14.93         33.56        19.72 o                         
   1   6 -27         24.28         25.61        18.29 o                         
   2   6 -27         27.77         96.70        35.44 o                         
   3   6 -27         29.29         63.22        19.19 o                         
   4   6 -27         12.47         20.93        19.23 o                         
   5   6 -27          5.95          8.08        20.43 o                         
   6   6 -27         33.09         50.83        23.80 o                         
   1   7 -27          3.86         17.34        26.76 o                         
   2   7 -27         24.99         50.82        23.55 o                         
   3   7 -27          1.85          9.08        22.68 o                         
   0   0 -26        354.50        316.61        35.42 o                         
   2   0 -26       1812.05       2125.38       153.53 o                         
   4   0 -26         51.20         36.55        14.94 o                         
   6   0 -26        155.29        129.16        25.61 o                         
   8   0 -26         94.59         53.12        46.79 o                         
  10   0 -26          9.19         16.84        28.70 o                         
   0   1 -26         40.08         28.51        21.70 o                         
   1   1 -26        270.90        232.86        25.61 o                         
   2   1 -26          1.14         -9.42         9.42 o                         
   3   1 -26         20.27          6.75         9.85 o                         
   4   1 -26         24.74         19.34        10.94 o                         
   5   1 -26         24.56         22.74        14.37 o                         
   6   1 -26        482.13        489.08        42.28 o                         
   7   1 -26          4.42          3.66        17.07 o                         
   8   1 -26         34.17         44.50        18.29 o                         
   9   1 -26         70.87         62.35        30.77 o                         
  10   1 -26         76.99         58.19        23.61 o                         
  11   1 -26         49.17        146.01        51.32 o                         
   0   2 -26         83.23         97.24        16.28 o                         
   1   2 -26         35.70         23.76        10.45 o                         
   2   2 -26         58.74         51.95        10.58 o                         
   3   2 -26        619.96        686.77        39.04 o                         
   4   2 -26        157.77        127.59        15.61 o                         
   5   2 -26          5.97         10.14        13.39 o                         
   6   2 -26         13.21         12.26        15.62 o                         
   7   2 -26        512.55        523.48        44.18 o                         
   8   2 -26        232.63        208.99        39.35 o                         
   9   2 -26         75.72         77.59        22.70 o                         
  10   2 -26         23.32         31.03        28.62 o                         
  11   2 -26         22.91        -30.72        33.92 o                         
   0   3 -26        244.18        281.55        34.98 o                         
   1   3 -26         25.12         14.74        13.53 o                         
   2   3 -26        307.98        288.14        22.95 o                         
   3   3 -26        162.10        150.90        22.39 o                         
   4   3 -26        205.70        231.17        23.85 o                         
   5   3 -26         74.43         74.65        14.92 o                         
   6   3 -26        258.12        282.47        44.54 o                         
   7   3 -26          1.76         -2.93        19.81 o                         
   8   3 -26          4.52          8.57        21.18 o                         
   9   3 -26          5.14         10.79        19.04 o                         
  10   3 -26        219.66        211.38        62.50 o                         
   0   4 -26        466.29        389.53        49.50 o                         
   1   4 -26         24.31         22.42        14.88 o                         
   2   4 -26         30.81          0.09        13.98 o                         
   3   4 -26         82.02         83.64        15.99 o                         
   4   4 -26          1.71         11.53        13.84 o                         
   5   4 -26          9.50         20.65        14.25 o                         
   6   4 -26         18.00         12.08        19.98 o                         
   7   4 -26        120.00        141.85        21.73 o                         
   8   4 -26        175.02        190.39        22.87 o                         
   9   4 -26          7.98         25.93        23.21 o                         
   0   5 -26         21.94         38.76        25.86 o                         
   1   5 -26        207.64        241.68        30.87 o                         
   2   5 -26         20.66         20.91        19.64 o                         
   3   5 -26         78.40         43.63        16.88 o                         
   4   5 -26         17.22         -1.07        15.41 o                         
   5   5 -26        273.14        329.94        25.54 o                         
   6   5 -26         11.04         17.17        18.43 o                         
   7   5 -26          2.36        -18.61        18.61 o                         
   8   5 -26          1.43        -12.99        20.47 o                         
   0   6 -26         32.49          9.33        23.90 o                         
   1   6 -26          6.41        -18.39        18.39 o                         
   2   6 -26         73.43        100.82        20.06 o                         
   3   6 -26         23.93         11.76        18.91 o                         
   4   6 -26          7.57         11.96        18.53 o                         
   5   6 -26          2.93         10.29        19.32 o                         
   6   6 -26         21.87         26.58        23.84 o                         
   0   7 -26         32.84         48.14        27.39 o                         
   1   7 -26          2.67          2.06        19.27 o                         
   2   7 -26          2.06          7.66        20.59 o                         
   3   7 -26          0.01         28.97        22.90 o                         
   4   7 -26         11.83         32.36        22.71 o                         
   2   0 -25        163.40        147.26        36.35 o                         
   4   0 -25         38.79         36.73        16.05 o                         
   6   0 -25         87.54         94.70        53.82 o                         
   8   0 -25         30.36         18.30        47.47 o                         
  10   0 -25        162.31        178.30        38.70 o                         
   1   1 -25         58.99         56.78         9.13 o                         
   2   1 -25        110.33        100.93        11.07 o                         
   3   1 -25         57.00         29.88        10.37 o                         
   4   1 -25        163.55        148.89        16.25 o                         
   5   1 -25         76.31         45.39        14.83 o                         
   6   1 -25         67.97         38.17        16.31 o                         
   7   1 -25         29.26          5.58        16.36 o                         
   8   1 -25         84.76         79.60        18.32 o                         
   9   1 -25        139.39         79.64        26.18 o                         
  10   1 -25         29.66         34.53        21.95 o                         
  11   1 -25         21.35         23.68        23.48 o                         
   1   2 -25          1.59         -8.37         9.46 o                         
   2   2 -25          8.22          8.67         9.91 o                         
   3   2 -25         79.40         69.26        12.07 o                         
   4   2 -25        308.30        311.65        24.21 o                         
   5   2 -25         59.97         52.16        12.85 o                         
   6   2 -25         19.70        -13.93        13.93 o                         
   7   2 -25        324.35        259.87        35.94 o                         
   8   2 -25         47.63         43.01        19.85 o                         
   9   2 -25         48.32         63.60        26.96 o                         
  10   2 -25         67.46         84.57        29.14 o                         
  11   2 -25        117.02        124.15        37.64 o                         
   1   3 -25         12.29          2.12        12.13 o                         
   2   3 -25         69.06         61.53        14.09 o                         
   3   3 -25         18.95         26.73        13.06 o                         
   4   3 -25         98.00         98.00        15.18 o                         
   5   3 -25          0.60         -7.44        12.61 o                         
   6   3 -25        243.42        236.96        30.91 o                         
   7   3 -25        120.23        111.11        23.95 o                         
   8   3 -25        156.48        187.56        38.74 o                         
   9   3 -25         14.41         -1.92        16.65 o                         
  10   3 -25         57.59         30.45        18.73 o                         
   1   4 -25          9.94          2.71        13.78 o                         
   2   4 -25         61.01         48.23        14.67 o                         
   3   4 -25          5.69         17.79        14.59 o                         
   4   4 -25         57.42         19.95        20.06 o                         
   5   4 -25         32.65         24.18        14.03 o                         
   6   4 -25         88.81         91.51        16.32 o                         
   7   4 -25         24.59         37.63        17.14 o                         
   8   4 -25         22.12         14.60        27.18 o                         
   9   4 -25         55.24          9.72        18.53 o                         
  10   4 -25         21.80          8.12        19.03 o                         
   1   5 -25         94.37         64.56        17.44 o                         
   2   5 -25         65.46         74.00        17.32 o                         
   3   5 -25        144.99        140.99        27.55 o                         
   4   5 -25        141.04        129.94        17.89 o                         
   5   5 -25          7.82        -10.40        15.39 o                         
   6   5 -25         14.87         63.19        19.28 o                         
   7   5 -25         12.34         74.38        27.28 o                         
   8   5 -25          1.54         14.14        19.07 o                         
   9   5 -25         17.43         49.76        20.31 o                         
   1   6 -25         13.13         -4.98        17.62 o                         
   2   6 -25         23.69         39.53        17.27 o                         
   3   6 -25         13.62          8.60        16.79 o                         
   4   6 -25         40.98         39.96        18.47 o                         
   5   6 -25          8.57         -4.03        16.16 o                         
   6   6 -25         30.18         45.75        20.19 o                         
   7   6 -25         41.92         50.14        32.03 o                         
   1   7 -25          2.72        -22.19        22.19 o                         
   2   7 -25         23.53        -13.88        26.47 o                         
   3   7 -25         16.03         18.78        19.63 o                         
   4   7 -25         10.30         27.51        21.33 o                         
   5   7 -25         25.45         30.41        21.42 o                         
   0   0 -24        652.80        644.52        63.34 o                         
   2   0 -24        273.18        231.97        24.95 o                         
   4   0 -24         25.79         31.41        15.09 o                         
   6   0 -24        508.63        482.57        36.46 o                         
   8   0 -24         46.66         86.12        29.09 o                         
  10   0 -24        303.37        330.23        48.06 o                         
  12   0 -24         30.41         31.49        80.32 o                         
   0   1 -24        516.64        488.07        38.75 o                         
   1   1 -24        181.00        181.63        12.06 o                         
   2   1 -24        105.00         77.34        10.43 o                         
   3   1 -24        256.24        218.48        19.05 o                         
   4   1 -24         81.28         50.10        10.25 o                         
   5   1 -24         20.60         -9.54        11.60 o                         
   6   1 -24        249.80        239.32        20.30 o                         
   7   1 -24        138.20        130.57        16.95 o                         
   8   1 -24        258.28        241.56        33.74 o                         
   9   1 -24        181.08        152.05        30.62 o                         
  10   1 -24         17.72         21.16        24.31 o                         
  11   1 -24         35.46         57.96        23.22 o                         
  12   1 -24         17.54         41.36        23.76 o                         
   0   2 -24        183.89        162.23        19.68 o                         
   1   2 -24          5.78         -5.75         9.34 o                         
   2   2 -24         81.16         69.51        12.12 o                         
   3   2 -24        230.69        236.83        16.79 o                         
   4   2 -24         30.79         24.05        13.96 o                         
   5   2 -24          1.05          5.57        11.51 o                         
   6   2 -24         13.19         27.24        16.94 o                         
   7   2 -24        288.38        268.15        39.94 o                         
   8   2 -24        121.89        123.19        25.08 o                         
   9   2 -24         29.30         27.46        19.26 o                         
  10   2 -24          0.57         35.12        26.83 o                         
  11   2 -24        123.21        107.90        30.51 o                         
   0   3 -24        493.18        557.77        72.07 o                         
   1   3 -24         10.77         -8.68        17.02 o                         
   2   3 -24        774.22        853.21        58.59 o                         
   3   3 -24         39.23         35.20        12.79 o                         
   4   3 -24         90.91         81.74        13.94 o                         
   5   3 -24         68.04         25.43        14.34 o                         
   6   3 -24        207.37        228.31        27.95 o                         
   7   3 -24         11.63         -9.42        14.63 o                         
   8   3 -24        337.93        314.01        30.47 o                         
   9   3 -24         56.77         37.47        16.93 o                         
  10   3 -24         60.15         76.47        18.73 o                         
  11   3 -24          3.43         49.25        39.09 o                         
   0   4 -24        133.95        105.31        23.56 o                         
   1   4 -24          4.33         -4.68        14.03 o                         
   2   4 -24        450.68        419.52        54.17 o                         
   3   4 -24        119.25        141.02        17.38 o                         
   4   4 -24        178.48        150.11        17.03 o                         
   5   4 -24        152.39        147.17        17.02 o                         
   6   4 -24        157.84        131.90        22.68 o                         
   7   4 -24         23.64          3.48        16.39 o                         
   8   4 -24         77.17         79.58        18.66 o                         
   9   4 -24         30.43         39.19        18.54 o                         
  10   4 -24         37.18         18.69        21.07 o                         
   0   5 -24          5.03         -2.60        20.22 o                         
   1   5 -24        190.92        212.49        31.77 o                         
   2   5 -24         22.46         25.47        19.29 o                         
   3   5 -24         27.11         -0.37        16.06 o                         
   4   5 -24         10.12          4.41        15.86 o                         
   5   5 -24        111.11         92.62        23.62 o                         
   6   5 -24          9.66         19.38        17.65 o                         
   7   5 -24         48.70         22.01        18.05 o                         
   8   5 -24         50.32         49.45        19.36 o                         
   9   5 -24         39.01         38.50        21.16 o                         
   0   6 -24        148.26         55.94        41.68 o                         
   1   6 -24          9.99         -0.59        16.31 o                         
   2   6 -24         60.19         63.42        18.36 o                         
   3   6 -24         50.45         47.10        20.19 o                         
   4   6 -24        148.48        206.84        26.55 o                         
   5   6 -24         53.88         63.27        17.44 o                         
   6   6 -24         84.14        120.18        21.84 o                         
   7   6 -24        106.16         68.09        24.66 o                         
   8   6 -24         26.63         54.65        21.10 o                         
   0   7 -24          4.85         21.11        34.50 o                         
   1   7 -24          1.65          5.25        18.34 o                         
   2   7 -24         35.81         58.93        19.59 o                         
   3   7 -24         12.37          2.83        18.88 o                         
   4   7 -24         24.81         12.54        19.23 o                         
   5   7 -24          0.81          3.16        20.44 o                         
   2   0 -23        250.43        252.90        21.35 o                         
   4   0 -23        334.84        328.25        25.95 o                         
   6   0 -23        192.37        182.92        27.46 o                         
   8   0 -23        131.83        164.92        56.54 o                         
  10   0 -23        113.30         59.45        48.20 o                         
  12   0 -23         13.16         44.54        46.82 o                         
   1   1 -23        407.04        381.91        27.14 o                         
   2   1 -23        214.28        201.01        12.55 o                         
   3   1 -23        212.30        175.18        21.01 o                         
   4   1 -23         70.59         43.29        11.51 o                         
   5   1 -23        158.71        153.11        14.52 o                         
   6   1 -23        296.38        273.13        23.78 o                         
   7   1 -23        511.18        476.36        33.20 o                         
   8   1 -23         74.86         83.40        16.71 o                         
   9   1 -23         51.93         43.02        21.10 o                         
  10   1 -23         42.84         44.43        20.70 o                         
  11   1 -23         55.22         54.38        22.44 o                         
  12   1 -23         45.86         74.86        40.61 o                         
   1   2 -23        135.64        123.72        11.60 o                         
   2   2 -23         81.88         70.23        12.90 o                         
   3   2 -23        223.44        218.22        15.35 o                         
   4   2 -23        156.19        123.45        14.96 o                         
   5   2 -23        241.60        229.64        20.50 o                         
   6   2 -23         27.05         16.38        16.91 o                         
   7   2 -23         73.54         63.01        17.50 o                         
   8   2 -23         32.33         32.47        17.99 o                         
   9   2 -23         51.56         45.64        18.69 o                         
  10   2 -23         76.34         90.55        34.30 o                         
  11   2 -23         73.93        105.21        29.00 o                         
  12   2 -23         38.33         38.29        30.76 o                         
   1   3 -23         14.62          9.87        11.21 o                         
   2   3 -23        171.84        145.25        19.28 o                         
   3   3 -23         77.79         83.11        14.51 o                         
   4   3 -23         49.67         49.38        12.36 o                         
   5   3 -23         75.41         62.40        13.24 o                         
   6   3 -23         39.77         33.40        15.98 o                         
   7   3 -23         60.64         23.75        16.32 o                         
   8   3 -23        137.21        125.03        23.60 o                         
   9   3 -23         17.26         -6.32        15.68 o                         
  10   3 -23         53.48         26.42        16.99 o                         
  11   3 -23         61.61         38.10        24.51 o                         
   1   4 -23         44.54         47.03        14.18 o                         
   2   4 -23        534.30        590.01        39.85 o                         
   3   4 -23          2.68         26.80        13.15 o                         
   4   4 -23        214.32        205.15        33.98 o                         
   5   4 -23         20.08         12.03        12.80 o                         
   6   4 -23         52.03         41.77        14.16 o                         
   7   4 -23          0.07        -15.50        15.50 o                         
   8   4 -23          2.03        -10.46        26.48 o                         
   9   4 -23         27.52          8.40        18.86 o                         
  10   4 -23         30.42         14.76        20.40 o                         
   1   5 -23         57.24         66.92        15.96 o                         
   2   5 -23         12.41          0.46        15.17 o                         
   3   5 -23          0.44         -5.45        14.76 o                         
   4   5 -23         60.57         71.73        14.72 o                         
   5   5 -23          2.19         11.06        24.71 o                         
   6   5 -23         18.78          7.32        14.72 o                         
   7   5 -23         36.46         12.88        19.46 o                         
   8   5 -23         31.94         28.71        19.55 o                         
   9   5 -23         48.38         20.93        28.28 o                         
   1   6 -23         57.83         33.71        16.67 o                         
   2   6 -23         36.04         52.75        16.59 o                         
   3   6 -23         23.63         45.52        16.77 o                         
   4   6 -23         66.86         85.82        17.16 o                         
   5   6 -23          0.48        -10.89        15.66 o                         
   6   6 -23         28.40         58.31        21.50 o                         
   7   6 -23          3.95         42.29        20.84 o                         
   8   6 -23          2.69         -2.53        21.11 o                         
   1   7 -23          2.95         -2.62        17.83 o                         
   2   7 -23          4.56          8.54        20.23 o                         
   3   7 -23          0.42         -6.66        18.36 o                         
   4   7 -23         44.63         40.08        19.73 o                         
   5   7 -23          3.20         -6.19        17.72 o                         
   6   7 -23         13.82         18.25        20.82 o                         
   1   8 -23         68.63         75.02        26.83 o                         
   2   8 -23         29.16         72.30        23.22 o                         
   0   0 -22       1914.02       1700.99       127.17 o                         
   2   0 -22         75.08         65.08        14.41 o                         
   4   0 -22       1479.41       1506.77        96.31 o                         
   6   0 -22       1972.34       1983.80       127.12 o                         
   8   0 -22        196.67        290.36        78.76 o                         
  10   0 -22       1404.17       1550.58       113.66 o                         
  12   0 -22        120.79        103.71        47.40 o                         
   0   1 -22       1161.83       1185.69        69.30 o                         
   1   1 -22        248.41        213.43        12.91 o                         
   2   1 -22        539.93        478.54        24.01 o                         
   3   1 -22         27.93         33.70         9.41 o                         
   4   1 -22        337.47        288.23        23.76 o                         
   5   1 -22         86.20         58.54        16.40 o                         
   6   1 -22         87.28         73.89        14.56 o                         
   7   1 -22       1069.64        880.87        57.79 o                         
   8   1 -22        333.92        269.09        23.80 o                         
   9   1 -22          3.24        -17.81        17.81 o                         
  10   1 -22         22.91         10.62        21.39 o                         
  11   1 -22          1.76         27.54        23.44 o                         
  12   1 -22        365.81        377.27        34.53 o                         
   0   2 -22         12.85          4.21        13.93 o                         
   1   2 -22        898.26        915.81        49.20 o                         
   2   2 -22         38.69         48.56        10.07 o                         
   3   2 -22        119.64        109.14        12.40 o                         
   4   2 -22        109.76        113.64        11.74 o                         
   5   2 -22        973.02        975.71        52.37 o                         
   6   2 -22        473.06        452.89        33.02 o                         
   7   2 -22         88.84         92.10        16.85 o                         
   8   2 -22         65.34         29.39        18.37 o                         
   9   2 -22         12.25          1.46        17.35 o                         
  10   2 -22         13.39         19.61        19.78 o                         
  11   2 -22        293.36        234.56        43.47 o                         
  12   2 -22         12.25         39.66        33.28 o                         
   0   3 -22       1011.39       1040.22        83.19 o                         
   1   3 -22         51.34         15.63        12.27 o                         
   2   3 -22       1120.61       1188.17        67.16 o                         
   3   3 -22        866.52        932.08        52.96 o                         
   4   3 -22         90.59         68.76        14.13 o                         
   5   3 -22         30.20         25.93        11.82 o                         
   6   3 -22          6.06         -1.68        13.68 o                         
   7   3 -22         31.63         29.97        13.41 o                         
   8   3 -22        645.43        672.02        44.98 o                         
   9   3 -22         73.13         55.51        16.81 o                         
  10   3 -22         15.03         22.89        31.30 o                         
  11   3 -22         16.12          2.31        22.34 o                         
  12   3 -22        269.60        226.13        41.47 o                         
   0   4 -22        233.09        209.33        32.20 o                         
   1   4 -22         92.79         88.14        15.10 o                         
   2   4 -22        249.87        255.04        29.01 o                         
   3   4 -22         15.85         18.23        12.49 o                         
   4   4 -22        165.08        188.02        19.34 o                         
   5   4 -22         78.65        122.66        20.25 o                         
   6   4 -22         85.15         97.13        15.32 o                         
   7   4 -22         45.06         29.38        17.22 o                         
   8   4 -22          5.33         -4.03        16.65 o                         
   9   4 -22         10.63         40.27        18.51 o                         
  10   4 -22        440.66        471.60        42.85 o                         
  11   4 -22         24.23         50.61        19.91 o                         
   0   5 -22         99.39         90.94        23.80 o                         
   1   5 -22         83.15         32.51        17.06 o                         
   2   5 -22         83.79         83.24        16.17 o                         
   3   5 -22        307.98        284.92        42.50 o                         
   4   5 -22         15.48          2.03        13.49 o                         
   5   5 -22         12.76         -4.49        14.19 o                         
   6   5 -22         35.00         26.94        17.43 o                         
   7   5 -22        186.72        201.70        25.26 o                         
   8   5 -22         38.16         79.55        20.40 o                         
   9   5 -22         72.28         65.05        28.56 o                         
  10   5 -22          3.53         18.47        27.92 o                         
   0   6 -22        228.03        268.44        34.41 o                         
   1   6 -22        114.77         97.17        19.87 o                         
   2   6 -22         16.08          5.82        15.48 o                         
   3   6 -22          8.38         12.96        16.24 o                         
   4   6 -22        119.18        106.90        26.96 o                         
   5   6 -22         63.24         49.91        18.24 o                         
   6   6 -22         51.10         27.71        28.33 o                         
   7   6 -22          1.08         -1.79        22.75 o                         
   8   6 -22         31.89         -3.00        33.28 o                         
   0   7 -22         23.13         42.18        26.17 o                         
   1   7 -22         28.09         52.34        19.29 o                         
   2   7 -22        133.30        171.87        41.90 o                         
   3   7 -22          5.68        -10.48        18.21 o                         
   4   7 -22          7.44        -17.95        17.95 o                         
   5   7 -22          7.73         32.31        23.66 o                         
   6   7 -22         16.21         70.80        30.42 o                         
   7   7 -22          3.41        -13.26        21.93 o                         
   0   8 -22          6.09        -23.07        28.18 o                         
   1   8 -22         44.73         78.84        23.66 o                         
   2   8 -22          4.10          5.81        21.59 o                         
   3   8 -22         11.22          4.76        20.32 o                         
   2   0 -21        400.65        356.44        50.60 o                         
   4   0 -21        404.17        402.55        35.06 o                         
   6   0 -21       1409.18       1196.12        78.73 o                         
   8   0 -21        434.34        460.39        82.49 o                         
  10   0 -21         85.18         74.91        36.27 o                         
  12   0 -21         44.99         44.44        37.67 o                         
   1   1 -21         72.40         62.18         8.57 o                         
   2   1 -21        299.79        274.36        15.23 o                         
   3   1 -21         54.34         34.40        10.92 o                         
   4   1 -21        712.84        651.14        35.35 o                         
   5   1 -21         78.00         77.56        15.30 o                         
   6   1 -21        265.59        263.28        16.28 o                         
   7   1 -21        305.97        278.42        20.54 o                         
   8   1 -21         29.53         55.06        14.92 o                         
   9   1 -21         57.53         49.26        22.46 o                         
  10   1 -21        161.77        194.37        26.51 o                         
  11   1 -21         28.90         53.04        21.29 o                         
  12   1 -21        145.47        152.15        31.09 o                         
  13   1 -21          0.59         27.87        23.36 o                         
   1   2 -21        752.21        690.21        40.79 o                         
   2   2 -21         48.81         70.90        11.12 o                         
   3   2 -21        537.66        532.76        27.86 o                         
   4   2 -21         94.64         91.19        11.32 o                         
   5   2 -21         24.76         18.56        10.67 o                         
   6   2 -21        486.79        470.10        31.30 o                         
   7   2 -21         13.08         16.53        24.01 o                         
   8   2 -21          3.88         16.08        15.95 o                         
   9   2 -21        131.96         99.61        16.23 o                         
  10   2 -21         10.50         12.25        17.98 o                         
  11   2 -21        103.64         76.39        22.36 o                         
  12   2 -21        270.92        246.17        45.49 o                         
   1   3 -21        146.81        137.40        15.09 o                         
   2   3 -21        320.80        302.51        32.62 o                         
   3   3 -21         50.91         27.30        13.31 o                         
   4   3 -21        185.64        163.58        15.57 o                         
   5   3 -21         89.96         72.10        12.40 o                         
   6   3 -21         51.81         63.70        23.49 o                         
   7   3 -21          8.74          0.89        15.10 o                         
   8   3 -21         83.61         49.07        16.52 o                         
   9   3 -21        124.04        112.87        18.43 o                         
  10   3 -21          0.28        -16.36        16.38 o                         
  11   3 -21         53.00         24.72        22.28 o                         
  12   3 -21         90.33         87.05        26.36 o                         
   1   4 -21        162.35        184.67        22.13 o                         
   2   4 -21        558.58        589.47        59.69 o                         
   3   4 -21         17.18         -0.31        11.84 o                         
   4   4 -21        274.48        222.39        27.42 o                         
   5   4 -21          9.14         17.87        17.99 o                         
   6   4 -21        201.91        189.85        37.36 o                         
   7   4 -21         42.42         39.01        14.83 o                         
   8   4 -21          0.70        -15.88        15.88 o                         
   9   4 -21         14.23         19.68        17.75 o                         
  10   4 -21          3.50          1.05        20.42 o                         
  11   4 -21         62.98         52.74        30.39 o                         
   1   5 -21         73.47         80.39        15.61 o                         
   2   5 -21         48.33         49.92        16.22 o                         
   3   5 -21        144.99        144.00        16.58 o                         
   4   5 -21          8.36          6.46        13.41 o                         
   5   5 -21         16.94         27.26        16.49 o                         
   6   5 -21         37.13         31.80        15.06 o                         
   7   5 -21        153.67        104.01        20.96 o                         
   8   5 -21         14.60        -10.03        18.63 o                         
   9   5 -21        164.08        141.50        23.31 o                         
  10   5 -21         71.24         48.86        63.19 o                         
   1   6 -21         28.78         20.66        17.69 o                         
   2   6 -21         51.83         38.89        16.59 o                         
   3   6 -21         15.03        -11.06        15.68 o                         
   4   6 -21        155.87        129.63        19.10 o                         
   5   6 -21         14.54          2.93        16.21 o                         
   6   6 -21         45.56         17.34        17.52 o                         
   7   6 -21         10.14         36.05        22.85 o                         
   8   6 -21         39.94         49.54        21.17 o                         
   9   6 -21         18.76        -16.13        19.97 o                         
   1   7 -21          1.50         11.45        19.24 o                         
   2   7 -21         41.62         41.54        18.33 o                         
   3   7 -21          8.56         29.94        17.63 o                         
   4   7 -21         19.74         34.90        18.23 o                         
   5   7 -21          6.25         11.50        20.97 o                         
   6   7 -21         45.59         21.43        22.29 o                         
   7   7 -21          9.52        -22.53        22.53 o                         
   1   8 -21         17.81          6.92        19.60 o                         
   2   8 -21          0.53          7.83        19.75 o                         
   3   8 -21         43.36         24.26        22.20 o                         
   4   8 -21         14.85         21.80        29.37 o                         
   0   0 -20       1335.50       1323.93       116.95 o                         
   2   0 -20       1168.01       1031.66        62.82 o                         
   4   0 -20        174.67        129.10        20.60 o                         
   6   0 -20       1448.20       1326.12        81.73 o                         
   8   0 -20       1388.20       1415.27       118.62 o                         
  10   0 -20        225.02        165.00        45.53 o                         
  12   0 -20        106.06        189.61        51.37 o                         
   0   1 -20        670.10        650.59        40.91 o                         
   1   1 -20        321.45        325.96        15.77 o                         
   2   1 -20        496.39        439.73        23.97 o                         
   3   1 -20         34.88         28.82         8.85 o                         
   4   1 -20         64.76         77.72        15.22 o                         
   5   1 -20       1178.66       1086.23        48.77 o                         
   6   1 -20        665.39        583.94        28.72 o                         
   7   1 -20        155.64        146.05        16.62 o                         
   8   1 -20         92.10         89.68        16.05 o                         
   9   1 -20        386.87        382.84        29.82 o                         
  10   1 -20         66.02         66.27        21.30 o                         
  11   1 -20        109.64         93.48        21.56 o                         
  12   1 -20        339.03        383.24        52.00 o                         
  13   1 -20         74.72         68.02        25.17 o                         
   0   2 -20        473.59        472.28        33.14 o                         
   1   2 -20        249.05        214.48        14.34 o                         
   2   2 -20        169.27        148.07        12.66 o                         
   3   2 -20        304.24        290.90        18.74 o                         
   4   2 -20         29.56         40.34        12.86 o                         
   5   2 -20        114.62        113.96        12.68 o                         
   6   2 -20        875.54        836.13        43.48 o                         
   7   2 -20        330.90        358.29        23.28 o                         
   8   2 -20         15.78         15.57        16.47 o                         
   9   2 -20         38.06         28.34        14.71 o                         
  10   2 -20         23.68         11.02        18.96 o                         
  11   2 -20        170.80        130.18        24.82 o                         
  12   2 -20         28.71         51.80        27.54 o                         
  13   2 -20        175.97        226.98        36.83 o                         
   0   3 -20       6018.11       6811.32       490.81 o                         
   1   3 -20        181.28        202.50        18.89 o                         
   2   3 -20        508.67        532.23        31.20 o                         
   3   3 -20        340.26        325.19        27.08 o                         
   4   3 -20        372.72        382.45        39.53 o                         
   5   3 -20          0.97          3.87        10.82 o                         
   6   3 -20        423.97        414.58        41.28 o                         
   7   3 -20          2.85          8.67        12.98 o                         
   8   3 -20        251.67        212.62        22.78 o                         
   9   3 -20         50.74         55.80        15.67 o                         
  10   3 -20        315.79        315.28        28.54 o                         
  11   3 -20         24.44         23.78        22.71 o                         
  12   3 -20         81.89         48.82        29.52 o                         
   0   4 -20         78.41         74.20        20.44 o                         
   1   4 -20         11.03          0.63        12.34 o                         
   2   4 -20       1547.62       1642.46        87.95 o                         
   3   4 -20        824.44        900.47        49.92 o                         
   4   4 -20        261.41        254.84        18.93 o                         
   5   4 -20         27.61          4.43        14.04 o                         
   6   4 -20        200.39        146.34        17.28 o                         
   7   4 -20         69.15         62.12        14.89 o                         
   8   4 -20         49.38         57.53        17.17 o                         
   9   4 -20          7.95         -8.85        16.55 o                         
  10   4 -20        192.88        174.22        24.54 o                         
  11   4 -20         83.83         76.40        26.58 o                         
   0   5 -20          5.29          5.34        19.29 o                         
   1   5 -20        116.05        102.00        20.82 o                         
   2   5 -20         52.89         47.60        17.63 o                         
   3   5 -20        204.96        181.76        18.19 o                         
   4   5 -20         46.07         57.79        15.41 o                         
   5   5 -20         78.91        108.37        16.15 o                         
   6   5 -20         94.28         33.31        14.96 o                         
   7   5 -20         99.59         76.45        22.43 o                         
   8   5 -20          7.90         17.18        17.91 o                         
   9   5 -20        182.68        146.66        23.04 o                         
  10   5 -20          6.81         18.48        19.10 o                         
   0   6 -20        158.66        161.75        27.36 o                         
   1   6 -20         16.14         -6.41        14.53 o                         
   2   6 -20        235.13        267.78        46.76 o                         
   3   6 -20        191.47        232.86        22.47 o                         
   4   6 -20         45.86         25.14        26.62 o                         
   5   6 -20          9.59         12.25        19.29 o                         
   6   6 -20        121.57        108.17        24.93 o                         
   7   6 -20        164.19        157.46        24.30 o                         
   8   6 -20        107.48         92.82        22.16 o                         
   9   6 -20         40.09         41.79        28.84 o                         
   0   7 -20         53.65         71.65        25.58 o                         
   1   7 -20          2.20         -4.24        23.32 o                         
   2   7 -20        108.48        100.56        23.67 o                         
   3   7 -20         10.83         20.97        17.41 o                         
   4   7 -20         53.12         35.87        18.09 o                         
   5   7 -20          2.82         21.50        18.39 o                         
   6   7 -20         47.31         81.12        22.69 o                         
   7   7 -20         72.46         74.32        35.52 o                         
   0   8 -20          5.79          9.27        27.38 o                         
   1   8 -20         11.54        -15.82        18.93 o                         
   2   8 -20          7.50          3.38        31.45 o                         
   3   8 -20         71.47         73.17        21.35 o                         
   4   8 -20          4.76         30.36        22.91 o                         
   5   8 -20         12.04         22.75        22.23 o                         
   2   0 -19        335.88        295.96        22.61 o                         
   4   0 -19        441.24        379.48        34.26 o                         
   6   0 -19         39.43         36.62        23.30 o                         
   8   0 -19        498.26        478.25        60.59 o                         
  10   0 -19         74.40         64.60        28.40 o                         
  12   0 -19        188.15        228.73        70.22 o                         
   1   1 -19        756.47        699.73        29.34 o                         
   2   1 -19         74.07         74.14         8.86 o                         
   3   1 -19        306.42        346.11        19.97 o                         
   4   1 -19        639.07        604.26        28.86 o                         
   5   1 -19        185.18        180.75        20.10 o                         
   6   1 -19        392.05        379.99        35.16 o                         
   7   1 -19        424.77        389.24        22.86 o                         
   8   1 -19        180.10        183.44        23.09 o                         
   9   1 -19        224.34        254.86        23.16 o                         
  10   1 -19        543.02        531.50        47.45 o                         
  11   1 -19         95.57         99.07        23.27 o                         
  12   1 -19         44.05         20.40        21.69 o                         
  13   1 -19          4.68         34.06        29.10 o                         
   1   2 -19        424.87        366.13        19.75 o                         
   2   2 -19         83.47         64.06        12.59 o                         
   3   2 -19          3.95          3.37         8.83 o                         
   4   2 -19         28.70         43.95         9.53 o                         
   5   2 -19         79.91         77.66        10.80 o                         
   6   2 -19        483.29        454.28        29.98 o                         
   7   2 -19        100.21         90.81        12.98 o                         
   8   2 -19         19.05         16.98        15.96 o                         
   9   2 -19         96.18         78.59        16.41 o                         
  10   2 -19          5.89        -19.51        19.51 o                         
  11   2 -19         87.62        104.51        24.62 o                         
  12   2 -19         16.22        -13.74        18.23 o                         
  13   2 -19         34.91         -7.64        25.56 o                         
   1   3 -19        282.95        270.96        24.13 o                         
   2   3 -19          6.15         -1.65        10.87 o                         
   3   3 -19         98.46         82.18        12.45 o                         
   4   3 -19        532.54        504.49        30.33 o                         
   5   3 -19         11.56         -8.27        12.22 o                         
   6   3 -19        257.58        239.74        22.46 o                         
   7   3 -19         11.27         18.35        12.34 o                         
   8   3 -19        195.58        184.51        19.96 o                         
   9   3 -19         18.13         11.35        14.81 o                         
  10   3 -19         14.44          4.35        15.81 o                         
  11   3 -19         43.07         45.65        22.98 o                         
  12   3 -19         79.73         52.58        24.84 o                         
   1   4 -19         26.36         -0.74        12.51 o                         
   2   4 -19        214.02        215.24        24.76 o                         
   3   4 -19        123.95         96.25        15.52 o                         
   4   4 -19        376.35        387.25        26.41 o                         
   5   4 -19          0.09          1.00        12.45 o                         
   6   4 -19        273.22        237.55        21.80 o                         
   7   4 -19         50.44         40.88        13.84 o                         
   8   4 -19         14.50          5.81        16.93 o                         
   9   4 -19         11.80         -3.50        16.11 o                         
  10   4 -19          7.40         -2.11        17.28 o                         
  11   4 -19        143.73         95.96        28.52 o                         
  12   4 -19         46.92         27.48        28.56 o                         
   1   5 -19        152.01        128.72        21.26 o                         
   2   5 -19        195.20        160.43        24.71 o                         
   3   5 -19         58.98         57.54        15.92 o                         
   4   5 -19         35.75         23.92        14.42 o                         
   5   5 -19         33.81         17.65        18.93 o                         
   6   5 -19          8.57         -3.40        13.97 o                         
   7   5 -19         59.34         51.64        16.56 o                         
   8   5 -19         22.73         16.58        17.60 o                         
   9   5 -19        229.93        214.35        25.18 o                         
  10   5 -19         83.78         61.65        20.33 o                         
  11   5 -19         56.35         43.88        26.05 o                         
   1   6 -19         50.87         59.59        15.49 o                         
   2   6 -19         49.16         35.40        16.06 o                         
   3   6 -19        119.75         88.05        17.83 o                         
   4   6 -19         95.62         72.11        19.12 o                         
   5   6 -19         10.53          8.66        16.19 o                         
   6   6 -19         66.10         84.29        17.15 o                         
   7   6 -19         28.37         26.59        19.77 o                         
   8   6 -19          0.75          7.76        19.59 o                         
   9   6 -19         18.49         31.60        20.77 o                         
  10   6 -19         57.11         52.41        20.98 o                         
   1   7 -19         31.92         -3.31        16.68 o                         
   2   7 -19         59.58         61.91        17.65 o                         
   3   7 -19         17.50         21.13        18.39 o                         
   4   7 -19         59.66         27.42        20.71 o                         
   5   7 -19         55.82         52.48        17.63 o                         
   6   7 -19         24.41         16.45        21.58 o                         
   7   7 -19         62.88         53.17        22.38 o                         
   8   7 -19         14.77        -12.14        21.50 o                         
   1   8 -19          3.53         27.26        20.63 o                         
   2   8 -19         22.62         44.06        23.35 o                         
   3   8 -19          7.11         10.30        20.75 o                         
   4   8 -19          9.45         40.46        19.23 o                         
   5   8 -19          6.32          6.04        21.27 o                         
   0   0 -18         44.21         36.30        12.26 o                         
   2   0 -18       1190.56       1008.34        67.68 o                         
   4   0 -18       2269.80       2192.46       138.16 o                         
   6   0 -18         18.65         10.31        11.42 o                         
   8   0 -18       2497.58       2446.16       182.92 o                         
  10   0 -18        569.61        545.71        60.21 o                         
  12   0 -18        213.78        211.62        42.22 o                         
   0   1 -18         30.20         15.27        10.43 o                         
   1   1 -18        784.22        756.06        32.57 o                         
   2   1 -18         63.88         53.86         7.42 o                         
   3   1 -18         82.73         73.74        10.94 o                         
   4   1 -18        224.19        230.95        16.67 o                         
   5   1 -18         17.04          2.44         8.35 o                         
   6   1 -18        936.49        853.24        39.16 o                         
   7   1 -18        127.10         86.31        12.65 o                         
   8   1 -18        751.70        730.67        46.53 o                         
   9   1 -18         76.32         59.95        18.88 o                         
  10   1 -18        508.17        501.50        34.66 o                         
  11   1 -18        119.17        109.57        23.69 o                         
  12   1 -18          5.06        -11.38        17.25 o                         
  13   1 -18         68.18        101.55        47.72 o                         
   0   2 -18        161.63        154.13        15.42 o                         
   1   2 -18       1113.98       1077.38        49.72 o                         
   2   2 -18       1471.22       1511.40        68.15 o                         
   3   2 -18         24.33         15.66         9.06 o                         
   4   2 -18         73.84         62.56        12.01 o                         
   5   2 -18       1464.30       1501.19        72.47 o                         
   6   2 -18         63.41         48.82        10.03 o                         
   7   2 -18        899.13        858.10        47.77 o                         
   8   2 -18        107.25         77.24        18.88 o                         
   9   2 -18          9.27          8.30        15.37 o                         
  10   2 -18         10.30          4.62        23.52 o                         
  11   2 -18         72.59         85.72        21.48 o                         
  12   2 -18        123.87        100.45        23.90 o                         
  13   2 -18        136.85        123.83        24.01 o                         
   0   3 -18       1088.91       1116.54        87.23 o                         
   1   3 -18        187.94        156.37        14.46 o                         
   2   3 -18        129.04        108.94        13.08 o                         
   3   3 -18         12.31         10.70        13.56 o                         
   4   3 -18        598.01        588.90        35.06 o                         
   5   3 -18          8.85         12.74        12.79 o                         
   6   3 -18        711.18        773.78        45.41 o                         
   7   3 -18          8.35         26.29        11.83 o                         
   8   3 -18          0.33         -8.67        14.50 o                         
   9   3 -18          5.51          7.26        14.43 o                         
  10   3 -18        454.06        466.75        34.94 o                         
  11   3 -18         35.14          9.25        22.07 o                         
  12   3 -18         74.71        125.17        28.29 o                         
  13   3 -18          2.97        -26.60        26.60 o                         
   0   4 -18        239.17        202.43        28.23 o                         
   1   4 -18         43.97         61.22        17.08 o                         
   2   4 -18        862.85        877.15        50.98 o                         
   3   4 -18        180.27        155.61        16.36 o                         
   4   4 -18         83.70         62.52        17.89 o                         
   5   4 -18         84.30         90.29        13.97 o                         
   6   4 -18         34.29         42.82        14.91 o                         
   7   4 -18        345.82        351.35        25.48 o                         
   8   4 -18        290.02        308.87        44.17 o                         
   9   4 -18         58.25         47.92        16.79 o                         
  10   4 -18         33.43         26.55        17.05 o                         
  11   4 -18         16.70         29.71        24.61 o                         
  12   4 -18        107.59         67.76        31.61 o                         
   0   5 -18         52.52         10.55        19.06 o                         
   1   5 -18        280.10        292.25        29.01 o                         
   2   5 -18         50.87         17.98        13.75 o                         
   3   5 -18        135.89        109.09        18.27 o                         
   4   5 -18         79.47         77.15        17.60 o                         
   5   5 -18        544.39        702.80        48.50 o                         
   6   5 -18         19.54         24.86        14.57 o                         
   7   5 -18         37.82         28.67        14.49 o                         
   8   5 -18          7.28         22.14        17.47 o                         
   9   5 -18         79.81         60.97        19.18 o                         
  10   5 -18          5.29        -24.26        28.69 o                         
  11   5 -18        115.00         75.96        43.94 o                         
   0   6 -18         12.89          3.79        19.24 o                         
   1   6 -18         66.13         26.67        14.73 o                         
   2   6 -18        259.12        257.48        30.78 o                         
   3   6 -18        125.46        145.55        19.60 o                         
   4   6 -18        144.97        156.20        19.38 o                         
   5   6 -18          8.85        -12.04        14.54 o                         
   6   6 -18         58.69         36.25        16.08 o                         
   7   6 -18         75.51         63.77        20.25 o                         
   8   6 -18        158.21        191.85        28.16 o                         
   9   6 -18         16.77        -16.27        22.28 o                         
  10   6 -18         22.51         -6.02        19.68 o                         
   0   7 -18         84.88         83.11        27.25 o                         
   1   7 -18         40.29          6.04        16.31 o                         
   2   7 -18         22.84         27.08        16.78 o                         
   3   7 -18          7.50        -16.31        16.31 o                         
   4   7 -18        113.47         90.77        19.26 o                         
   5   7 -18         35.99         23.60        17.53 o                         
   6   7 -18         34.38         26.12        18.90 o                         
   7   7 -18         95.67        124.48        28.48 o                         
   8   7 -18        172.67        200.75        35.76 o                         
   0   8 -18         22.12         -7.17        46.58 o                         
   1   8 -18          9.31         56.27        22.12 o                         
   2   8 -18          7.81          9.59        18.56 o                         
   3   8 -18         93.77        146.32        22.40 o                         
   4   8 -18          3.48         11.82        19.71 o                         
   5   8 -18         27.32         29.81        23.73 o                         
   6   8 -18          4.82         23.17        22.77 o                         
   0   9 -18         23.34         40.56        28.65 o                         
   2   0 -17        888.18        787.58        47.12 o                         
   4   0 -17        893.16        798.31        56.42 o                         
   6   0 -17         28.01         14.38        12.67 o                         
   8   0 -17        427.10        409.66        38.95 o                         
  10   0 -17        527.40        555.05        56.39 o                         
  12   0 -17         69.68        102.11        22.01 o                         
  14   0 -17        571.04        619.03        71.31 o                         
   1   1 -17        588.11        543.55        23.00 o                         
   2   1 -17        107.48         88.10        10.89 o                         
   3   1 -17        162.24        157.40        13.27 o                         
   4   1 -17         82.90         89.70        12.96 o                         
   5   1 -17         15.59         19.47         8.45 o                         
   6   1 -17        153.25        180.75        19.24 o                         
   7   1 -17        636.12        570.66        31.65 o                         
   8   1 -17         41.19         37.95        14.11 o                         
   9   1 -17         14.26        -19.45        19.45 o                         
  10   1 -17        299.65        303.69        25.10 o                         
  11   1 -17         41.10         18.90        16.12 o                         
  12   1 -17         10.39         16.79        17.23 o                         
  13   1 -17         59.15        100.68        20.44 o                         
   1   2 -17       1286.38       1248.00        53.25 o                         
   2   2 -17        194.34        181.95        13.08 o                         
   3   2 -17         83.43         80.33         9.34 o                         
   4   2 -17        419.87        448.95        23.64 o                         
   5   2 -17        151.23        139.04        14.24 o                         
   6   2 -17        145.54        133.35        13.83 o                         
   7   2 -17        326.13        318.75        21.37 o                         
   8   2 -17         14.57         27.98        14.27 o                         
   9   2 -17        222.81        268.83        26.75 o                         
  10   2 -17        141.23        129.91        21.79 o                         
  11   2 -17         99.81        101.89        18.57 o                         
  12   2 -17         86.79         92.94        19.77 o                         
  13   2 -17         70.03         75.98        27.35 o                         
   1   3 -17         83.31         41.98        11.78 o                         
   2   3 -17        766.22        832.11        42.85 o                         
   3   3 -17        598.63        639.58        37.32 o                         
   4   3 -17        397.31        391.90        25.85 o                         
   5   3 -17        144.32        154.71        17.52 o                         
   6   3 -17        333.96        349.43        30.87 o                         
   7   3 -17          9.21         10.07        10.84 o                         
   8   3 -17         89.40         90.37        14.07 o                         
   9   3 -17         11.01          1.04        14.12 o                         
  10   3 -17        145.66        152.36        29.05 o                         
  11   3 -17         56.31         36.69        22.25 o                         
  12   3 -17         44.69         46.20        25.12 o                         
  13   3 -17          4.62        -25.54        25.54 o                         
   1   4 -17         19.54         21.32        15.72 o                         
   2   4 -17        121.17        118.14        14.88 o                         
   3   4 -17         31.58         -2.82        12.54 o                         
   4   4 -17        223.26        188.94        17.47 o                         
   5   4 -17          4.60          6.99        12.07 o                         
   6   4 -17          2.40        -10.43        12.05 o                         
   7   4 -17        315.85        272.91        21.78 o                         
   8   4 -17         64.23         40.63        16.00 o                         
   9   4 -17        158.45        156.49        38.89 o                         
  10   4 -17         69.05         36.72        16.65 o                         
  11   4 -17         21.46         -0.74        34.45 o                         
  12   4 -17         81.86         64.78        27.04 o                         
   1   5 -17        122.25        106.74        15.09 o                         
   2   5 -17         68.81         65.37        13.84 o                         
   3   5 -17         83.57         64.49        21.45 o                         
   4   5 -17         24.21         16.17        17.59 o                         
   5   5 -17         55.26         51.20        15.33 o                         
   6   5 -17         73.00         79.88        15.30 o                         
   7   5 -17         18.82         13.87        13.85 o                         
   8   5 -17          6.79         -5.05        26.47 o                         
   9   5 -17         84.37         78.34        23.27 o                         
  10   5 -17        100.46         77.67        21.36 o                         
  11   5 -17         48.58          4.41        26.33 o                         
   1   6 -17          8.77        -15.95        15.95 o                         
   2   6 -17         29.30         47.94        21.13 o                         
   3   6 -17         22.03        -12.92        20.63 o                         
   4   6 -17        119.25         96.18        17.19 o                         
   5   6 -17          7.45         -8.47        14.21 o                         
   6   6 -17         82.06         37.25        16.31 o                         
   7   6 -17         34.58         15.93        19.90 o                         
   8   6 -17         14.63        -28.81        28.81 o                         
   9   6 -17         35.24         24.14        19.80 o                         
  10   6 -17          7.41         -9.58        24.34 o                         
   1   7 -17         77.64         28.43        16.86 o                         
   2   7 -17        126.40        115.35        19.05 o                         
   3   7 -17          0.54         22.00        16.33 o                         
   4   7 -17        149.72         96.85        19.59 o                         
   5   7 -17          9.29         35.50        18.73 o                         
   6   7 -17         21.57         -4.88        17.57 o                         
   7   7 -17          2.01        -20.52        20.52 o                         
   8   7 -17         19.09         39.36        23.16 o                         
   9   7 -17         38.70         38.80        22.05 o                         
   1   8 -17         37.95         21.58        18.83 o                         
   2   8 -17         14.01         19.26        21.20 o                         
   3   8 -17         20.74         22.85        18.53 o                         
   4   8 -17         15.59         -0.97        20.57 o                         
   5   8 -17         12.19          1.45        19.76 o                         
   6   8 -17          7.96         24.69        32.76 o                         
   1   9 -17         73.65         72.51        22.84 o                         
   2   9 -17         37.06         47.08        21.95 o                         
   0   0 -16        406.61        343.80        29.29 o                         
   2   0 -16       4265.10       4109.97       227.64 o                         
   4   0 -16        630.43        555.92        35.99 o                         
   6   0 -16        804.81        658.34        56.26 o                         
   8   0 -16       2297.37       2147.75       199.04 o                         
  10   0 -16        377.22        423.55        61.48 o                         
  12   0 -16        294.99        231.07        37.23 o                         
  14   0 -16        381.96        402.35        72.33 o                         
   0   1 -16        648.63        610.44        33.44 o                         
   1   1 -16        374.16        340.51        15.43 o                         
   2   1 -16        164.99        137.51        11.21 o                         
   3   1 -16       3454.88       3446.68       141.54 o                         
   4   1 -16         31.95         18.76         7.11 o                         
   5   1 -16          8.68         12.69         7.57 o                         
   6   1 -16        957.07        935.48        43.09 o                         
   7   1 -16        212.95        178.83        14.87 o                         
   8   1 -16        808.38        829.24        49.80 o                         
   9   1 -16        122.49        114.76        32.52 o                         
  10   1 -16        551.30        600.82        49.77 o                         
  11   1 -16         72.40         62.84        16.65 o                         
  12   1 -16        300.47        317.19        26.55 o                         
  13   1 -16        848.94        860.58        57.66 o                         
  14   1 -16        114.75        108.34        32.02 o                         
   0   2 -16       5052.28       5457.03       335.82 o                         
   1   2 -16        638.27        584.28        26.72 o                         
   2   2 -16        390.64        352.27        25.52 o                         
   3   2 -16        522.03        509.58        25.48 o                         
   4   2 -16        403.26        426.50        23.42 o                         
   5   2 -16       1265.24       1304.86        61.91 o                         
   6   2 -16        219.00        227.91        22.10 o                         
   7   2 -16       1108.08       1058.06        55.47 o                         
   8   2 -16         90.84         69.29        17.59 o                         
   9   2 -16        290.62        263.78        25.05 o                         
  10   2 -16         87.36         82.87        16.96 o                         
  11   2 -16        516.99        527.66        36.57 o                         
  12   2 -16         57.29         62.95        27.65 o                         
  13   2 -16          5.06          9.16        19.39 o                         
   0   3 -16        235.22        270.09        27.20 o                         
   1   3 -16        289.30        291.27        18.48 o                         
   2   3 -16        466.96        425.49        30.06 o                         
   3   3 -16        403.96        415.07        29.20 o                         
   4   3 -16        430.40        435.67        28.08 o                         
   5   3 -16         41.71         43.48        16.37 o                         
   6   3 -16        701.48        652.02        37.96 o                         
   7   3 -16         59.85         42.44        11.44 o                         
   8   3 -16         79.42         88.91        16.89 o                         
   9   3 -16         63.49         63.49        14.78 o                         
  10   3 -16        283.99        316.94        29.65 o                         
  11   3 -16         35.75         44.87        22.05 o                         
  12   3 -16        253.62        264.52        32.60 o                         
  13   3 -16         16.32          9.46        34.23 o                         
   0   4 -16       1619.15       1715.09       126.43 o                         
   1   4 -16        207.04        193.38        17.63 o                         
   2   4 -16        281.41        274.63        20.65 o                         
   3   4 -16        220.01        202.59        17.93 o                         
   4   4 -16        473.71        406.88        32.37 o                         
   5   4 -16        166.49        154.31        16.03 o                         
   6   4 -16        181.49        159.99        18.54 o                         
   7   4 -16         46.98         42.05        14.50 o                         
   8   4 -16        135.94        102.14        17.68 o                         
   9   4 -16        407.67        432.46        31.14 o                         
  10   4 -16        233.56        204.05        28.44 o                         
  11   4 -16         27.02         40.74        36.70 o                         
  12   4 -16        236.38        158.38        30.57 o                         
   0   5 -16        167.63        135.91        23.18 o                         
   1   5 -16        336.01        354.98        24.10 o                         
   2   5 -16         64.90         59.93        16.00 o                         
   3   5 -16        781.10        849.70        49.42 o                         
   4   5 -16         56.92         51.83        20.92 o                         
   5   5 -16        198.19        229.58        25.00 o                         
   6   5 -16         27.00        -10.24        13.00 o                         
   7   5 -16        267.03        231.95        21.10 o                         
   8   5 -16        143.28        128.66        20.14 o                         
   9   5 -16        146.83        118.54        19.89 o                         
  10   5 -16          8.05         -9.58        17.03 o                         
  11   5 -16         73.55         38.95        27.05 o                         
  12   5 -16          7.66         -3.70        27.36 o                         
   0   6 -16        253.78        317.89        33.31 o                         
   1   6 -16          4.96         23.77        22.21 o                         
   2   6 -16         77.78         56.34        15.70 o                         
   3   6 -16         25.22         21.85        14.74 o                         
   4   6 -16        106.05         88.61        17.51 o                         
   5   6 -16         37.85         63.07        17.51 o                         
   6   6 -16        136.19        139.28        20.33 o                         
   7   6 -16         10.24          7.17        17.42 o                         
   8   6 -16        172.47        146.38        24.61 o                         
   9   6 -16         83.44         68.37        20.69 o                         
  10   6 -16        101.51        102.57        29.60 o                         
   0   7 -16         21.32         31.76        28.12 o                         
   1   7 -16         47.77          2.58        28.97 o                         
   2   7 -16        201.98        186.09        23.25 o                         
   3   7 -16         61.38         39.68        17.22 o                         
   4   7 -16         85.93         34.98        17.94 o                         
   5   7 -16         18.60         32.68        17.47 o                         
   6   7 -16         98.95         99.76        18.98 o                         
   7   7 -16          8.35         23.22        22.08 o                         
   8   7 -16         58.44         51.19        21.38 o                         
   9   7 -16         12.85        -14.81        20.96 o                         
   0   8 -16         32.47         11.35        26.58 o                         
   1   8 -16        138.32         96.37        20.36 o                         
   2   8 -16          2.54        -17.51        17.51 o                         
   3   8 -16          5.74         23.73        17.72 o                         
   4   8 -16         10.94          3.53        19.10 o                         
   5   8 -16        138.86        107.41        21.89 o                         
   6   8 -16          2.56         11.47        22.43 o                         
   7   8 -16         31.76         22.66        25.57 o                         
   0   9 -16          0.65         -9.84        28.25 o                         
   1   9 -16         89.89         78.92        22.29 o                         
   2   9 -16         17.16          8.20        23.92 o                         
   3   9 -16          4.16         22.76        21.15 o                         
   2   0 -15        967.02        903.12        52.13 o                         
   4   0 -15       1247.24       1127.01        72.51 o                         
   6   0 -15       1092.17       1009.49        58.50 o                         
   8   0 -15        914.74        742.24        83.56 o                         
  10   0 -15        300.26        338.34        82.80 o                         
  12   0 -15        181.16        171.99        33.48 o                         
  14   0 -15        447.75        650.89        98.98 o                         
   1   1 -15        653.19        646.68        26.12 o                         
   2   1 -15        459.68        446.54        18.80 o                         
   3   1 -15       1882.91       1855.42        72.33 o                         
   4   1 -15         36.89         27.73         7.77 o                         
   5   1 -15        188.38        201.90        13.12 o                         
   6   1 -15        213.06        213.57        13.31 o                         
   7   1 -15        295.69        286.23        17.83 o                         
   8   1 -15         29.53         39.23        16.33 o                         
   9   1 -15        646.98        634.56        39.77 o                         
  10   1 -15         16.86         14.66        15.33 o                         
  11   1 -15        114.18        110.13        18.72 o                         
  12   1 -15        114.16        140.11        20.06 o                         
  13   1 -15         60.71         64.25        20.17 o                         
  14   1 -15          1.31         30.52        23.44 o                         
   1   2 -15        353.59        325.39        19.51 o                         
   2   2 -15       3090.50       3324.36       155.69 o                         
   3   2 -15         47.57         34.06         7.87 o                         
   4   2 -15        717.45        767.30        38.27 o                         
   5   2 -15         49.46         44.50        12.83 o                         
   6   2 -15         15.06         18.14        15.52 o                         
   7   2 -15        265.62        280.10        29.32 o                         
   8   2 -15        404.49        402.57        28.52 o                         
   9   2 -15        205.33        252.92        27.25 o                         
  10   2 -15        156.03        147.03        21.00 o                         
  11   2 -15        246.24        224.73        22.23 o                         
  12   2 -15          8.87          2.16        17.85 o                         
  13   2 -15         85.69        111.63        21.05 o                         
  14   2 -15         30.02         11.72        21.07 o                         
   1   3 -15         93.43         87.14        12.14 o                         
   2   3 -15        542.25        515.70        31.14 o                         
   3   3 -15        118.91        102.53        12.90 o                         
   4   3 -15        934.74        909.49        55.11 o                         
   5   3 -15        524.89        504.35        32.39 o                         
   6   3 -15       1649.96       1646.81        86.75 o                         
   7   3 -15         45.04         31.81        11.21 o                         
   8   3 -15         20.19         14.77        10.99 o                         
   9   3 -15         83.07         74.02        15.65 o                         
  10   3 -15        150.76        166.23        34.50 o                         
  11   3 -15         68.02         54.20        21.81 o                         
  12   3 -15        160.21        129.01        32.63 o                         
  13   3 -15          5.79         -8.88        24.02 o                         
   1   4 -15        262.46        247.04        19.05 o                         
   2   4 -15         11.02          9.73        11.71 o                         
   3   4 -15        133.52        122.52        14.65 o                         
   4   4 -15        586.68        559.97        41.56 o                         
   5   4 -15         90.79         49.88        12.42 o                         
   6   4 -15        132.84        106.24        14.07 o                         
   7   4 -15        445.35        404.57        26.63 o                         
   8   4 -15         11.38         12.55        12.22 o                         
   9   4 -15        536.04        495.86        35.99 o                         
  10   4 -15        153.60        143.26        26.65 o                         
  11   4 -15         24.98         32.32        23.73 o                         
  12   4 -15         38.98         54.99        33.41 o                         
  13   4 -15          6.15        -17.35        26.17 o                         
   1   5 -15        177.04        175.34        26.50 o                         
   2   5 -15          6.88        -11.84        12.37 o                         
   3   5 -15         39.58         16.99        13.25 o                         
   4   5 -15        116.98        145.61        19.35 o                         
   5   5 -15         11.81         15.54        12.98 o                         
   6   5 -15         30.93         15.17        13.15 o                         
   7   5 -15        241.56        252.01        44.38 o                         
   8   5 -15          9.34         17.42        17.71 o                         
   9   5 -15        344.68        332.09        29.59 o                         
  10   5 -15          5.28        -23.23        23.23 o                         
  11   5 -15        362.84        310.51        38.60 o                         
  12   5 -15          1.13         12.64        32.82 o                         
   1   6 -15        152.21        145.43        17.23 o                         
   2   6 -15         15.56         -4.66        13.85 o                         
   3   6 -15          9.39         -5.81        19.92 o                         
   4   6 -15         95.40         58.57        18.40 o                         
   5   6 -15         29.74         31.56        15.19 o                         
   6   6 -15        161.32        170.58        18.79 o                         
   7   6 -15        154.25        141.63        18.22 o                         
   8   6 -15         19.65          9.74        17.88 o                         
   9   6 -15         90.87         91.35        20.52 o                         
  10   6 -15         10.16         16.22        38.94 o                         
  11   6 -15         22.45        -15.20        29.11 o                         
   1   7 -15         95.61        129.46        22.16 o                         
   2   7 -15         25.06          7.13        16.20 o                         
   3   7 -15          6.14         56.71        17.28 o                         
   4   7 -15         13.80        -15.55        15.55 o                         
   5   7 -15        153.29        172.33        20.75 o                         
   6   7 -15         29.21         16.89        16.84 o                         
   7   7 -15         21.07         32.16        20.69 o                         
   8   7 -15          5.85        -20.25        20.25 o                         
   9   7 -15         16.16          2.97        23.53 o                         
   1   8 -15         25.59         14.82        17.72 o                         
   2   8 -15         17.37          2.64        17.59 o                         
   3   8 -15         10.46         33.31        20.92 o                         
   4   8 -15         22.63         54.47        20.00 o                         
   5   8 -15         17.20         76.62        32.43 o                         
   6   8 -15          0.05        -21.67        21.67 o                         
   7   8 -15         34.89         28.34        24.39 o                         
   1   9 -15         60.35         64.60        29.87 o                         
   2   9 -15          6.97        -10.71        21.46 o                         
   3   9 -15         33.03          9.72        20.80 o                         
   4   9 -15         19.24         28.82        24.45 o                         
   0   0 -14         92.37         74.37        14.50 o                         
   2   0 -14         82.58         55.26         8.66 o                         
   4   0 -14        325.25        233.32        18.98 o                         
   6   0 -14       3309.77       3196.88       177.38 o                         
   8   0 -14       1243.20       1203.13       110.90 o                         
  10   0 -14        277.43        300.42        55.96 o                         
  12   0 -14         47.75         16.71        23.84 o                         
  14   0 -14         60.92        108.49        41.11 o                         
   0   1 -14        105.68         89.33         8.48 o                         
   1   1 -14        335.51        306.74        14.20 o                         
   2   1 -14       3636.56       3635.22       135.02 o                         
   3   1 -14       1646.45       1539.73        60.40 o                         
   4   1 -14        164.78        161.53        10.29 o                         
   5   1 -14        555.61        502.28        27.59 o                         
   6   1 -14         69.79         68.71        14.87 o                         
   7   1 -14       2745.13       2622.17       114.40 o                         
   8   1 -14        767.17        742.13        46.66 o                         
   9   1 -14        215.12        227.43        21.52 o                         
  10   1 -14         33.54         44.21        15.41 o                         
  11   1 -14         51.34         57.62        18.03 o                         
  12   1 -14        294.30        286.87        34.37 o                         
  13   1 -14        628.17        611.17        38.32 o                         
  14   1 -14         61.47         84.74        23.80 o                         
   0   2 -14       7528.85       8225.61       507.01 o                         
   1   2 -14       3281.51       3300.99       144.47 o                         
   2   2 -14        725.82        769.21        35.80 o                         
   3   2 -14        337.03        355.06        21.75 o                         
   4   2 -14        335.80        335.14        19.38 o                         
   5   2 -14       1979.95       1942.80        90.91 o                         
   6   2 -14        146.66        164.84        19.03 o                         
   7   2 -14        645.35        639.96        39.79 o                         
   8   2 -14         81.43        102.72        25.81 o                         
   9   2 -14        544.81        549.35        36.88 o                         
  10   2 -14         21.28         21.21        17.27 o                         
  11   2 -14        617.85        612.65        40.67 o                         
  12   2 -14         79.18         56.33        18.79 o                         
  13   2 -14        397.36        415.19        33.41 o                         
  14   2 -14        141.51        168.39        26.68 o                         
   0   3 -14        169.07        142.07        19.61 o                         
   1   3 -14        131.24        145.28        11.39 o                         
   2   3 -14       2394.94       2541.55       128.99 o                         
   3   3 -14        315.17        316.71        27.24 o                         
   4   3 -14        766.62        763.49        43.91 o                         
   5   3 -14         76.16         57.66        11.69 o                         
   6   3 -14        847.24        799.20        45.72 o                         
   7   3 -14         22.61         12.55        10.68 o                         
   8   3 -14         80.59         74.66        18.39 o                         
   9   3 -14        155.54        149.20        18.17 o                         
  10   3 -14        104.20        119.42        22.63 o                         
  11   3 -14        116.38        101.45        26.87 o                         
  12   3 -14        462.26        485.54        49.63 o                         
  13   3 -14         81.38         52.76        24.64 o                         
   0   4 -14       4214.08       4624.62       332.13 o                         
   1   4 -14        853.07        879.07        49.38 o                         
   2   4 -14        223.10        243.82        18.18 o                         
   3   4 -14        280.31        266.21        20.70 o                         
   4   4 -14       1263.27       1320.87        70.27 o                         
   5   4 -14        184.13        192.55        16.54 o                         
   6   4 -14         15.49         10.21        11.25 o                         
   7   4 -14        296.05        241.30        19.38 o                         
   8   4 -14        224.76        232.98        18.77 o                         
   9   4 -14        688.86        628.37        42.73 o                         
  10   4 -14        534.61        530.28        42.64 o                         
  11   4 -14         23.69         -5.14        22.57 o                         
  12   4 -14          3.75         33.37        25.15 o                         
  13   4 -14        198.13        125.34        55.90 o                         
   0   5 -14       1370.72       1525.62       136.18 o                         
   1   5 -14        579.80        527.22        34.24 o                         
   2   5 -14         86.35         65.29        13.66 o                         
   3   5 -14       1995.25       2196.27       123.99 o                         
   4   5 -14         77.60         33.86        13.27 o                         
   5   5 -14       1091.26       1053.20        61.94 o                         
   6   5 -14        140.60        141.48        29.41 o                         
   7   5 -14        372.04        407.79        28.89 o                         
   8   5 -14         38.33         20.61        16.59 o                         
   9   5 -14        153.49         97.12        19.61 o                         
  10   5 -14          1.99         18.04        23.94 o                         
  11   5 -14        226.83        185.32        38.49 o                         
  12   5 -14          1.56          3.45        26.19 o                         
   0   6 -14        254.38        273.05        31.95 o                         
   1   6 -14        157.06        154.99        20.56 o                         
   2   6 -14         15.40        -13.14        13.14 o                         
   3   6 -14         25.91         56.00        24.83 o                         
   4   6 -14         85.86         88.39        18.82 o                         
   5   6 -14        127.97        156.18        21.22 o                         
   6   6 -14        224.61        197.66        20.73 o                         
   7   6 -14         69.90         77.80        18.59 o                         
   8   6 -14         15.68         25.66        25.11 o                         
   9   6 -14        100.28         87.60        20.50 o                         
  10   6 -14        180.86        183.85        31.45 o                         
  11   6 -14         61.22         81.06        32.61 o                         
   0   7 -14         14.14         16.49        21.56 o                         
   1   7 -14         43.52         46.58        16.76 o                         
   2   7 -14        308.83        267.36        32.14 o                         
   3   7 -14         34.25         24.98        15.87 o                         
   4   7 -14         52.71         31.61        20.49 o                         
   5   7 -14        119.82        110.88        24.33 o                         
   6   7 -14         22.19         50.33        17.57 o                         
   7   7 -14         19.04          4.96        20.21 o                         
   8   7 -14        129.76        139.95        23.73 o                         
   9   7 -14         30.44         18.53        23.66 o                         
   0   8 -14         61.29         65.48        26.21 o                         
   1   8 -14         37.89         30.07        23.53 o                         
   2   8 -14          3.50         -9.32        17.01 o                         
   3   8 -14          6.08          4.67        18.05 o                         
   4   8 -14          9.14          9.80        17.98 o                         
   5   8 -14         90.55         76.71        20.33 o                         
   6   8 -14         84.53         86.41        23.38 o                         
   7   8 -14          9.10         -3.37        27.49 o                         
   0   9 -14          3.13         17.66        29.44 o                         
   1   9 -14         22.59         22.61        20.23 o                         
   2   9 -14          5.15         -8.83        18.61 o                         
   3   9 -14          3.62         10.06        30.47 o                         
   4   9 -14          7.40         36.30        21.51 o                         
   2   0 -13        222.13        221.37        14.96 o                         
   4   0 -13       2597.37       2501.41       139.82 o                         
   6   0 -13       1202.73       1157.39        74.94 o                         
   8   0 -13       1965.85       1900.05       168.62 o                         
  10   0 -13       1326.41       1279.37       171.31 o                         
  12   0 -13        154.25         85.65        32.74 o                         
  14   0 -13        341.31        338.40        44.61 o                         
   1   1 -13        846.85        832.02        31.61 o                         
   2   1 -13        564.76        514.68        21.35 o                         
   3   1 -13        618.15        640.55        28.26 o                         
   4   1 -13         39.97         39.70         6.70 o                         
   5   1 -13         34.40         34.14         6.51 o                         
   6   1 -13        428.15        433.11        22.30 o                         
   7   1 -13        194.48        194.02        15.31 o                         
   8   1 -13        176.94        181.92        26.79 o                         
   9   1 -13        367.37        411.08        27.01 o                         
  10   1 -13         30.05         13.83        18.19 o                         
  11   1 -13        125.76        143.99        19.16 o                         
  12   1 -13        132.39        129.83        19.86 o                         
  13   1 -13          0.06         30.02        18.25 o                         
  14   1 -13        181.82        255.62        39.06 o                         
   1   2 -13      10556.46      11122.01       476.45 o                         
   2   2 -13       1286.55       1321.75        64.17 o                         
   3   2 -13        358.49        334.72        19.33 o                         
   4   2 -13        158.01        173.76        11.77 o                         
   5   2 -13         58.04         48.87         8.60 o                         
   6   2 -13        184.44        199.77        14.51 o                         
   7   2 -13        183.86        185.38        15.18 o                         
   8   2 -13        108.03         87.88        11.37 o                         
   9   2 -13        102.42         75.74        16.52 o                         
  10   2 -13        208.44        192.01        31.53 o                         
  11   2 -13         90.68         94.45        20.86 o                         
  12   2 -13        105.74         91.08        19.38 o                         
  13   2 -13         40.83         76.56        20.37 o                         
  14   2 -13         60.35         62.70        21.31 o                         
   1   3 -13         52.46         29.35         9.50 o                         
   2   3 -13        447.51        471.76        27.86 o                         
   3   3 -13         19.59         22.27         9.64 o                         
   4   3 -13        243.47        234.50        16.69 o                         
   5   3 -13         37.44         20.00        10.03 o                         
   6   3 -13        705.36        787.59        42.43 o                         
   7   3 -13         89.21        112.79        12.47 o                         
   8   3 -13         68.07         81.16        11.75 o                         
   9   3 -13         72.70        113.28        24.23 o                         
  10   3 -13         44.32         55.33        19.52 o                         
  11   3 -13         51.95         51.62        28.85 o                         
  12   3 -13         55.38         74.90        34.84 o                         
  13   3 -13         80.84         89.28        25.14 o                         
  14   3 -13         79.75         79.06        28.72 o                         
   1   4 -13        721.33        756.60        42.51 o                         
   2   4 -13          8.42          2.81        10.68 o                         
   3   4 -13        171.49        149.22        15.73 o                         
   4   4 -13        238.12        216.27        23.97 o                         
   5   4 -13        131.16        142.71        15.11 o                         
   6   4 -13          7.97          6.88        11.20 o                         
   7   4 -13        141.67        108.19        13.57 o                         
   8   4 -13        134.17         99.49        26.43 o                         
   9   4 -13        273.09        265.98        32.46 o                         
  10   4 -13         49.10         68.10        22.18 o                         
  11   4 -13         97.20        107.49        24.39 o                         
  12   4 -13         73.67         47.00        25.80 o                         
  13   4 -13        110.23         51.92        29.72 o                         
   1   5 -13        507.03        489.05        32.69 o                         
   2   5 -13        126.47        120.31        14.79 o                         
   3   5 -13        222.99        239.32        20.01 o                         
   4   5 -13        216.55        186.49        21.92 o                         
   5   5 -13         53.24         33.62        16.77 o                         
   6   5 -13        349.11        323.73        26.97 o                         
   7   5 -13         93.13        108.89        17.45 o                         
   8   5 -13          2.05          9.77        18.22 o                         
   9   5 -13        197.52        170.35        31.65 o                         
  10   5 -13         11.73        -14.32        22.69 o                         
  11   5 -13        387.21        389.60        67.36 o                         
  12   5 -13         16.08          2.51        48.24 o                         
   1   6 -13         17.07         18.55        14.84 o                         
   2   6 -13        393.77        401.89        50.94 o                         
   3   6 -13         49.11         52.47        14.44 o                         
   4   6 -13         92.04         86.36        19.12 o                         
   5   6 -13         38.73         37.68        15.85 o                         
   6   6 -13        167.47        174.18        19.19 o                         
   7   6 -13         57.16         59.57        15.74 o                         
   8   6 -13         16.70         20.65        17.22 o                         
   9   6 -13        115.98        127.43        20.62 o                         
  10   6 -13        107.93         93.99        28.66 o                         
  11   6 -13          3.77         -4.44        26.87 o                         
   1   7 -13         69.31         46.44        22.61 o                         
   2   7 -13        133.69        108.07        26.38 o                         
   3   7 -13          2.40        -14.84        14.84 o                         
   4   7 -13        227.73        204.73        30.29 o                         
   5   7 -13          9.20          0.40        15.72 o                         
   6   7 -13         34.59         44.91        16.68 o                         
   7   7 -13          3.68         13.51        23.51 o                         
   8   7 -13         22.22        112.49        42.65 o                         
   9   7 -13         44.32         41.91        21.39 o                         
  10   7 -13         35.38         41.79        33.79 o                         
   1   8 -13         71.05         93.06        23.64 o                         
   2   8 -13          1.58         -9.54        17.76 o                         
   3   8 -13         41.76         26.51        16.57 o                         
   4   8 -13         41.85         19.98        18.34 o                         
   5   8 -13         13.06         12.00        18.17 o                         
   6   8 -13         10.02         -0.84        24.21 o                         
   7   8 -13         18.77         -8.10        22.49 o                         
   8   8 -13         12.24          3.15        22.63 o                         
   1   9 -13         45.59         30.73        20.68 o                         
   2   9 -13         33.62         38.83        23.78 o                         
   3   9 -13          3.23         41.51        27.95 o                         
   4   9 -13         30.94         65.93        22.95 o                         
   5   9 -13          8.15         13.57        21.07 o                         
   0   0 -12       5441.71       5783.88       404.95 o                         
   2   0 -12       1078.67        990.92        56.07 o                         
   4   0 -12        504.89        436.50        29.06 o                         
   6   0 -12       1626.23       1671.29       123.13 o                         
   8   0 -12       6923.38       6973.77       599.29 o                         
  10   0 -12        365.71        384.28        34.66 o                         
  12   0 -12          0.35        -10.87        24.78 o                         
  14   0 -12         89.07         60.95        30.09 o                         
   0   1 -12       2277.73       2353.95       119.44 o                         
   1   1 -12       2690.48       2672.74       103.48 o                         
   2   1 -12       1345.95       1514.22        56.14 o                         
   3   1 -12       2555.66       2795.95       108.81 o                         
   4   1 -12        734.96        700.74        30.15 o                         
   5   1 -12       6237.57       6118.12       254.29 o                         
   6   1 -12        690.11        723.98        33.55 o                         
   7   1 -12        322.37        326.17        20.39 o                         
   8   1 -12        753.74        708.39        62.43 o                         
   9   1 -12        376.38        405.98        45.22 o                         
  10   1 -12        688.71        710.94        50.70 o                         
  11   1 -12        561.17        555.31        41.47 o                         
  12   1 -12          0.98         -3.01        25.06 o                         
  13   1 -12         33.64         33.97        17.43 o                         
  14   1 -12        444.85        518.92        40.41 o                         
   0   2 -12       3265.61       3317.10       229.43 o                         
   1   2 -12       4051.17       4142.09       191.70 o                         
   2   2 -12        135.08        126.45         9.94 o                         
   3   2 -12       1800.43       1793.21        84.13 o                         
   4   2 -12        124.86        117.23        10.71 o                         
   5   2 -12         88.35         79.18        13.96 o                         
   6   2 -12        129.01        126.97        11.83 o                         
   7   2 -12       2353.19       2370.15       131.51 o                         
   8   2 -12        166.06        161.28        20.65 o                         
   9   2 -12        331.32        380.90        30.40 o                         
  10   2 -12         15.86         16.08        15.52 o                         
  11   2 -12        185.80        183.78        31.20 o                         
  12   2 -12         47.67         71.65        23.69 o                         
  13   2 -12        779.96        750.44        50.42 o                         
  14   2 -12          4.01        -19.81        19.81 o                         
   0   3 -12        237.92        247.70        25.17 o                         
   1   3 -12        792.18        737.19        43.82 o                         
   2   3 -12       1186.93       1165.66        66.33 o                         
   3   3 -12          5.27         12.51         9.12 o                         
   4   3 -12         81.10         75.40        10.52 o                         
   5   3 -12        113.86         94.55        15.52 o                         
   6   3 -12        447.59        437.72        26.94 o                         
   7   3 -12         14.27         31.40        11.72 o                         
   8   3 -12         13.84          5.25        10.19 o                         
   9   3 -12         12.99         -4.07        16.99 o                         
  10   3 -12        559.12        539.26        48.64 o                         
  11   3 -12         37.06         38.97        20.45 o                         
  12   3 -12          9.96         11.19        23.20 o                         
  13   3 -12         17.20         65.46        32.64 o                         
  14   3 -12        113.70        104.92        25.63 o                         
   0   4 -12         93.24         93.86        17.43 o                         
   1   4 -12        120.71         89.08        19.21 o                         
   2   4 -12        451.98        437.19        26.69 o                         
   3   4 -12       1213.44       1231.56        64.46 o                         
   4   4 -12         65.17         47.94        12.47 o                         
   5   4 -12        159.37        140.31        15.98 o                         
   6   4 -12        116.14        122.54        21.08 o                         
   7   4 -12        188.48        159.01        15.27 o                         
   8   4 -12        386.41        380.81        28.50 o                         
   9   4 -12        121.81        114.22        18.50 o                         
  10   4 -12        162.44        186.01        27.30 o                         
  11   4 -12         62.57         82.10        22.87 o                         
  12   4 -12        362.84        345.91        35.46 o                         
  13   4 -12        449.13        427.20        39.53 o                         
   0   5 -12        323.34        333.37        35.96 o                         
   1   5 -12        581.80        615.07        36.24 o                         
   2   5 -12        110.44        111.23        14.99 o                         
   3   5 -12        388.63        346.11        25.28 o                         
   4   5 -12         76.52         40.32        16.20 o                         
   5   5 -12       1464.40       1485.71        83.67 o                         
   6   5 -12         11.07         12.29        12.32 o                         
   7   5 -12        455.24        416.89        31.55 o                         
   8   5 -12          4.48          4.85        12.28 o                         
   9   5 -12        226.58        201.92        37.62 o                         
  10   5 -12          7.77         -4.52        22.62 o                         
  11   5 -12        291.38        244.63        33.66 o                         
  12   5 -12         20.20         63.83        27.12 o                         
   0   6 -12        462.03        359.77        38.57 o                         
   1   6 -12         93.07         61.69        14.27 o                         
   2   6 -12        151.69        127.00        16.74 o                         
   3   6 -12         61.82         46.50        15.64 o                         
   4   6 -12        103.43         77.74        15.09 o                         
   5   6 -12         23.14        -11.88        13.45 o                         
   6   6 -12         48.37         48.58        16.60 o                         
   7   6 -12         18.30         -3.76        14.08 o                         
   8   6 -12        222.72        208.50        23.75 o                         
   9   6 -12         29.88         27.82        17.73 o                         
  10   6 -12         42.22         15.35        28.96 o                         
  11   6 -12          3.62         31.41        30.57 o                         
   0   7 -12        157.39        188.62        33.50 o                         
   1   7 -12        116.93        123.19        26.28 o                         
   2   7 -12        135.86         89.77        18.61 o                         
   3   7 -12         31.20         17.64        19.30 o                         
   4   7 -12        266.30        249.19        36.07 o                         
   5   7 -12        130.43         99.27        17.36 o                         
   6   7 -12          4.58        -17.60        18.88 o                         
   7   7 -12         48.30         60.30        20.13 o                         
   8   7 -12         57.96         67.73        20.68 o                         
   9   7 -12          5.48         13.98        19.73 o                         
  10   7 -12        221.81        269.41        29.02 o                         
   0   8 -12         69.06         61.18        28.69 o                         
   1   8 -12         35.97         34.60        17.37 o                         
   2   8 -12          4.32          3.11        17.13 o                         
   3   8 -12        276.86        254.16        26.84 o                         
   4   8 -12         23.74         48.95        20.71 o                         
   5   8 -12         14.70        -12.30        18.70 o                         
   6   8 -12         14.18         28.45        24.25 o                         
   7   8 -12        164.48        127.60        25.35 o                         
   8   8 -12         59.60         71.45        30.14 o                         
   0   9 -12          4.73          6.27        27.88 o                         
   1   9 -12         24.56         21.10        19.25 o                         
   2   9 -12          5.20         26.16        18.62 o                         
   3   9 -12          1.13         -9.83        18.33 o                         
   4   9 -12         26.06         -5.39        25.02 o                         
   5   9 -12         70.15         97.24        23.05 o                         
   2   0 -11       4905.10       4970.91       304.94 o                         
   4   0 -11        360.83        365.01        22.61 o                         
   6   0 -11        438.11        434.54        51.58 o                         
   8   0 -11         40.18         72.13        22.96 o                         
  10   0 -11       1666.16       1605.36       118.58 o                         
  12   0 -11        270.35        312.32        56.15 o                         
  14   0 -11          4.75        -39.47        42.64 o                         
   1   1 -11       3299.59       3252.46       120.32 o                         
   2   1 -11        345.14        346.54        15.05 o                         
   3   1 -11        521.14        529.12        22.19 o                         
   4   1 -11       2199.01       2202.45        91.28 o                         
   5   1 -11       1327.11       1321.33        59.00 o                         
   6   1 -11        516.06        562.40        28.18 o                         
   7   1 -11        814.12        803.25        43.13 o                         
   8   1 -11        460.19        483.10        34.53 o                         
   9   1 -11       1944.76       1994.59       122.04 o                         
  10   1 -11        316.94        330.95        27.32 o                         
  11   1 -11         60.18         59.68        18.02 o                         
  12   1 -11         13.54          2.23        15.27 o                         
  13   1 -11          2.61         -2.88        17.96 o                         
  14   1 -11        330.56        323.46        32.57 o                         
   1   2 -11       1365.61       1435.90        72.92 o                         
   2   2 -11        718.88        758.81        37.46 o                         
   3   2 -11       1733.76       1960.91        89.74 o                         
   4   2 -11        447.96        488.74        26.10 o                         
   5   2 -11         69.15         93.01        10.25 o                         
   6   2 -11         64.72         70.06        12.88 o                         
   7   2 -11       1393.41       1397.75        77.16 o                         
   8   2 -11         65.98         66.26        11.30 o                         
   9   2 -11        179.12        179.23        18.31 o                         
  10   2 -11        342.50        356.37        26.71 o                         
  11   2 -11        306.54        289.46        24.90 o                         
  12   2 -11         12.71          0.63        17.13 o                         
  13   2 -11         19.14          9.27        21.75 o                         
  14   2 -11         20.85        -17.37        19.99 o                         
   1   3 -11        711.69        758.98        39.56 o                         
   2   3 -11         11.46          1.15         8.65 o                         
   3   3 -11         21.29          5.13        20.50 o                         
   4   3 -11        539.37        483.89        28.85 o                         
   5   3 -11        140.30        125.12        13.48 o                         
   6   3 -11        359.86        367.16        22.87 o                         
   7   3 -11        239.80        245.14        18.21 o                         
   8   3 -11         82.58         68.66        11.15 o                         
   9   3 -11         75.89         58.62        18.00 o                         
  10   3 -11        114.70        168.22        38.61 o                         
  11   3 -11         59.27         37.11        20.47 o                         
  12   3 -11         76.39         78.50        18.76 o                         
  13   3 -11        125.50        158.62        34.31 o                         
  14   3 -11        125.06        137.82        27.97 o                         
   1   4 -11        107.87         92.52        11.94 o                         
   2   4 -11        292.40        273.11        20.12 o                         
   3   4 -11        234.45        211.91        17.05 o                         
   4   4 -11        301.75        290.22        20.53 o                         
   5   4 -11         59.53         51.17        14.01 o                         
   6   4 -11        236.38        208.90        17.13 o                         
   7   4 -11         46.00         31.47        12.11 o                         
   8   4 -11          1.27         12.93        10.48 o                         
   9   4 -11        112.88        127.52        22.33 o                         
  10   4 -11        247.99        252.53        28.71 o                         
  11   4 -11         24.02         23.71        21.16 o                         
  12   4 -11        175.90        148.78        36.64 o                         
  13   4 -11         17.29         18.82        25.10 o                         
   1   5 -11         37.34         17.09        12.26 o                         
   2   5 -11         98.82         75.81        14.47 o                         
   3   5 -11         51.84         42.70        12.92 o                         
   4   5 -11         32.00         35.04        12.46 o                         
   5   5 -11         66.28         45.16        14.41 o                         
   6   5 -11         20.43         17.47        12.05 o                         
   7   5 -11        209.47        170.26        35.16 o                         
   8   5 -11          3.31         -4.61        12.16 o                         
   9   5 -11        429.55        467.16        34.16 o                         
  10   5 -11         19.92         47.22        23.03 o                         
  11   5 -11         47.19         40.21        24.87 o                         
  12   5 -11          0.48        -21.37        24.95 o                         
   1   6 -11         21.46         27.76        13.35 o                         
   2   6 -11        103.28         75.19        14.82 o                         
   3   6 -11         74.13         59.69        14.28 o                         
   4   6 -11        187.25        181.53        18.14 o                         
   5   6 -11         66.32         83.29        19.13 o                         
   6   6 -11        151.99        150.06        21.35 o                         
   7   6 -11         14.41         -4.45        19.48 o                         
   8   6 -11         63.81         44.68        17.94 o                         
   9   6 -11         88.97         95.07        19.07 o                         
  10   6 -11         62.72         16.30        30.69 o                         
  11   6 -11         42.20         21.87        27.78 o                         
   1   7 -11         92.58         67.52        16.64 o                         
   2   7 -11         50.78         47.56        15.65 o                         
   3   7 -11         87.10         47.72        16.77 o                         
   4   7 -11         59.84         67.56        14.90 o                         
   5   7 -11          2.60          8.32        15.57 o                         
   6   7 -11         47.73         29.53        18.07 o                         
   7   7 -11         74.17         78.22        17.82 o                         
   8   7 -11          2.66         30.89        19.63 o                         
   9   7 -11          0.04        -17.23        19.22 o                         
  10   7 -11          1.24         -3.04        28.78 o                         
   1   8 -11        102.23         86.08        18.08 o                         
   2   8 -11         15.96          8.76        15.86 o                         
   3   8 -11         24.35         45.96        16.64 o                         
   4   8 -11         38.32         59.97        18.61 o                         
   5   8 -11          7.25         12.75        18.27 o                         
   6   8 -11         52.79         49.33        18.63 o                         
   7   8 -11        145.28        158.58        32.14 o                         
   8   8 -11          7.22          2.17        25.07 o                         
   1   9 -11         18.85         30.94        19.43 o                         
   2   9 -11          2.68         37.15        19.11 o                         
   3   9 -11         21.32         23.63        18.23 o                         
   4   9 -11          4.99          4.70        21.00 o                         
   5   9 -11          4.23         -4.01        25.05 o                         
   0   0 -10         28.66         29.47        10.00 o                         
   2   0 -10        736.01        776.39        49.24 o                         
   4   0 -10       1168.95       1117.53        70.61 o                         
   6   0 -10        509.66        508.35        62.24 o                         
   8   0 -10        749.77        773.83        61.36 o                         
  10   0 -10          5.25         49.88        22.92 o                         
  12   0 -10        720.46        823.89        75.94 o                         
  14   0 -10         13.49        -39.40        46.63 o                         
   0   1 -10        975.68        907.12        56.84 o                         
   1   1 -10       7470.10       7464.97       287.47 o                         
   2   1 -10         65.03         60.96         6.21 o                         
   3   1 -10        129.52        136.51         8.45 o                         
   4   1 -10       2236.04       2365.72       102.36 o                         
   5   1 -10       2189.92       2155.50        95.38 o                         
   6   1 -10        132.57        128.05         9.49 o                         
   7   1 -10         90.75         99.47        14.58 o                         
   8   1 -10        472.15        452.35        36.19 o                         
   9   1 -10       1263.24       1215.07        90.25 o                         
  10   1 -10        429.28        444.79        29.79 o                         
  11   1 -10        665.72        654.13        40.80 o                         
  12   1 -10        155.43        164.91        18.66 o                         
  13   1 -10        386.74        408.30        41.38 o                         
  14   1 -10        135.97        181.01        34.77 o                         
  15   1 -10        737.04        773.76        64.83 o                         
   0   2 -10       3040.61       3594.21       248.04 o                         
   1   2 -10        289.85        286.40        17.34 o                         
   2   2 -10        165.26        180.84        15.56 o                         
   3   2 -10       5222.88       5051.43       249.80 o                         
   4   2 -10         30.09         48.49         8.45 o                         
   5   2 -10       1670.50       1750.32        97.52 o                         
   6   2 -10        265.00        321.50        24.21 o                         
   7   2 -10        753.95        644.00        33.73 o                         
   8   2 -10        916.76        888.74        58.55 o                         
   9   2 -10        714.09        700.61        49.76 o                         
  10   2 -10        142.22        135.14        17.81 o                         
  11   2 -10        201.92        181.94        20.62 o                         
  12   2 -10        117.87        154.39        37.51 o                         
  13   2 -10        786.36        770.77        44.29 o                         
  14   2 -10        107.23        109.82        27.75 o                         
   0   3 -10       3800.02       4153.64       287.90 o                         
   1   3 -10        245.10        265.73        17.71 o                         
   2   3 -10        213.71        225.79        15.33 o                         
   3   3 -10        235.51        258.95        20.30 o                         
   4   3 -10        895.98        933.63        56.35 o                         
   5   3 -10        370.26        376.45        24.27 o                         
   6   3 -10       1019.48       1002.72        54.41 o                         
   7   3 -10        381.44        376.82        23.19 o                         
   8   3 -10        256.84        252.67        25.95 o                         
   9   3 -10         69.87         51.92        17.48 o                         
  10   3 -10         82.25         62.53        23.02 o                         
  11   3 -10        159.67        194.58        33.46 o                         
  12   3 -10         17.32          3.36        17.35 o                         
  13   3 -10        152.25        116.47        24.44 o                         
  14   3 -10          0.22         23.20        25.34 o                         
   0   4 -10       1033.63        965.11        72.54 o                         
   1   4 -10        193.79        149.88        14.98 o                         
   2   4 -10        993.47       1004.82        53.43 o                         
   3   4 -10       1361.93       1371.58        70.92 o                         
   4   4 -10        346.46        303.03        20.58 o                         
   5   4 -10        189.37        170.15        15.92 o                         
   6   4 -10        621.92        579.97        31.50 o                         
   7   4 -10        678.57        608.27        33.27 o                         
   8   4 -10         12.11         17.21        10.23 o                         
   9   4 -10        350.26        306.26        30.92 o                         
  10   4 -10        108.55        143.05        50.74 o                         
  11   4 -10         70.84        100.02        23.46 o                         
  12   4 -10        177.75        191.99        36.29 o                         
  13   4 -10        221.08        170.33        28.57 o                         
   0   5 -10        188.18        195.77        28.10 o                         
   1   5 -10        229.81        207.08        17.41 o                         
   2   5 -10         14.03         12.81        25.18 o                         
   3   5 -10        654.72        615.98        37.44 o                         
   4   5 -10         10.91          6.10        14.84 o                         
   5   5 -10        389.48        388.00        25.91 o                         
   6   5 -10         18.63        -14.47        17.99 o                         
   7   5 -10        137.61        116.39        15.20 o                         
   8   5 -10         48.77         57.41        12.77 o                         
   9   5 -10        589.62        570.08        46.88 o                         
  10   5 -10         18.88         28.20        21.84 o                         
  11   5 -10        165.26        145.13        27.37 o                         
  12   5 -10         13.26         55.84        25.53 o                         
  13   5 -10        171.72        135.22        29.22 o                         
   0   6 -10        433.72        435.44        39.63 o                         
   1   6 -10        133.12        121.07        19.81 o                         
   2   6 -10        311.37        262.76        22.55 o                         
   3   6 -10        396.56        416.33        50.63 o                         
   4   6 -10         94.77         53.90        12.78 o                         
   5   6 -10         69.73         61.03        15.33 o                         
   6   6 -10        181.28        161.63        17.39 o                         
   7   6 -10         77.25         51.61        14.94 o                         
   8   6 -10        118.20        125.04        18.71 o                         
   9   6 -10         46.26         57.87        19.99 o                         
  10   6 -10          6.50         -5.74        24.80 o                         
  11   6 -10         55.57         27.02        26.71 o                         
  12   6 -10         73.51         90.53        40.77 o                         
   0   7 -10        307.13        282.46        57.51 o                         
   1   7 -10        187.03        165.70        19.00 o                         
   2   7 -10         45.49         41.64        15.71 o                         
   3   7 -10         71.89         72.20        17.40 o                         
   4   7 -10        107.85         88.61        18.16 o                         
   5   7 -10        180.86        175.27        32.48 o                         
   6   7 -10          3.64        -15.15        15.15 o                         
   7   7 -10          5.22         14.00        15.45 o                         
   8   7 -10         60.55         28.22        26.31 o                         
   9   7 -10         34.97         28.21        19.90 o                         
  10   7 -10         59.43        -12.58        32.55 o                         
   0   8 -10         28.81          6.50        23.29 o                         
   1   8 -10         56.88         37.48        19.25 o                         
   2   8 -10        105.79        105.47        18.64 o                         
   3   8 -10        312.51        338.12        27.49 o                         
   4   8 -10          2.98         -4.84        17.97 o                         
   5   8 -10         34.39         37.23        17.93 o                         
   6   8 -10          1.12          3.84        26.72 o                         
   7   8 -10         92.26        105.57        26.03 o                         
   8   8 -10         25.47         16.65        33.55 o                         
   0   9 -10         12.14          4.67        23.83 o                         
   1   9 -10         46.56         34.13        21.86 o                         
   2   9 -10         12.75         29.68        17.97 o                         
   3   9 -10          6.39         -6.54        19.90 o                         
   4   9 -10          2.95         -2.93        19.13 o                         
   5   9 -10         44.88         41.03        22.98 o                         
   6   9 -10         19.49         42.90        26.11 o                         
   2   0  -9        318.90        350.80        30.40 o                         
   4   0  -9        565.00        533.76        34.86 o                         
   6   0  -9        135.10        149.67        15.70 o                         
   8   0  -9        181.82        200.68        33.17 o                         
  10   0  -9         52.77         78.45        17.56 o                         
  12   0  -9        498.15        509.79        54.88 o                         
  14   0  -9        359.72        352.86        63.19 o                         
   1   1  -9       3651.47       3675.10       141.04 o                         
   2   1  -9       3802.34       3996.83       162.27 o                         
   3   1  -9          4.14          1.89         5.19 o                         
   4   1  -9       1034.71       1120.32        49.96 o                         
   5   1  -9        105.06        116.87         8.53 o                         
   6   1  -9        510.47        511.79        27.59 o                         
   7   1  -9        658.16        662.25        44.33 o                         
   8   1  -9        220.59        214.17        24.98 o                         
   9   1  -9        199.85        194.30        17.87 o                         
  10   1  -9        426.94        385.86        26.44 o                         
  11   1  -9        112.22        124.21        17.67 o                         
  12   1  -9         45.80         40.62        15.48 o                         
  13   1  -9         34.88         81.33        24.80 o                         
  14   1  -9        135.59        145.37        23.96 o                         
  15   1  -9         42.01         75.04        22.43 o                         
   1   2  -9        357.95        357.67        19.71 o                         
   2   2  -9        110.30        130.34        10.16 o                         
   3   2  -9       1680.58       1739.50        88.36 o                         
   4   2  -9        314.10        327.09        19.61 o                         
   5   2  -9          1.95         -5.06         7.64 o                         
   6   2  -9        392.67        397.23        23.50 o                         
   7   2  -9        329.80        332.63        22.88 o                         
   8   2  -9         45.93         51.02        13.74 o                         
   9   2  -9       1854.93       1823.35       114.61 o                         
  10   2  -9         14.59         23.31        14.45 o                         
  11   2  -9        278.29        286.03        22.65 o                         
  12   2  -9         65.81         47.78        15.92 o                         
  13   2  -9         69.80         98.24        17.40 o                         
  14   2  -9        161.05        183.64        37.30 o                         
   1   3  -9        146.27        186.84        13.37 o                         
   2   3  -9       3021.20       3308.85       160.76 o                         
   3   3  -9        341.43        325.20        19.16 o                         
   4   3  -9       1140.09       1127.57        53.95 o                         
   5   3  -9         91.35         86.04         9.91 o                         
   6   3  -9        935.00        962.59        56.33 o                         
   7   3  -9         76.41         77.71        21.99 o                         
   8   3  -9        424.32        476.33        50.71 o                         
   9   3  -9        786.85        735.58        53.64 o                         
  10   3  -9        881.30        836.82        51.75 o                         
  11   3  -9        228.57        252.24        23.72 o                         
  12   3  -9         86.42         77.28        15.68 o                         
  13   3  -9         63.90         76.57        17.17 o                         
  14   3  -9          9.73         38.69        46.66 o                         
   1   4  -9        269.16        237.49        17.77 o                         
   2   4  -9         70.86         81.72        12.95 o                         
   3   4  -9        284.52        278.90        19.44 o                         
   4   4  -9       1215.62       1195.60        64.07 o                         
   5   4  -9         76.25         56.98        10.34 o                         
   6   4  -9        912.75        881.90        46.15 o                         
   7   4  -9        435.55        401.21        23.87 o                         
   8   4  -9         60.35         37.16        11.46 o                         
   9   4  -9        368.06        444.94        72.52 o                         
  10   4  -9        371.82        326.84        42.96 o                         
  11   4  -9        195.26        177.41        25.61 o                         
  12   4  -9         41.45         26.33        23.27 o                         
  13   4  -9          0.27          6.25        24.58 o                         
   1   5  -9       1150.28       1191.36        64.77 o                         
   2   5  -9        224.95        197.69        17.44 o                         
   3   5  -9        143.03        129.82        15.16 o                         
   4   5  -9        531.99        516.77        32.38 o                         
   5   5  -9        150.68        109.67        14.65 o                         
   6   5  -9        258.40        214.61        18.23 o                         
   7   5  -9       1032.94        992.27        52.12 o                         
   8   5  -9         56.04         49.14        12.47 o                         
   9   5  -9        440.45        363.58        35.25 o                         
  10   5  -9         36.43        -17.00        23.48 o                         
  11   5  -9         64.81         60.40        27.69 o                         
  12   5  -9          0.89        -23.68        23.68 o                         
  13   5  -9         30.35         80.55        26.98 o                         
   1   6  -9        149.16        109.85        23.19 o                         
   2   6  -9         63.76         37.84        14.36 o                         
   3   6  -9         15.76          9.01        16.01 o                         
   4   6  -9         24.23         -5.37        13.76 o                         
   5   6  -9        102.35         82.00        15.14 o                         
   6   6  -9         11.34         12.90        15.49 o                         
   7   6  -9         21.26         18.05        13.41 o                         
   8   6  -9          7.62         -5.98        22.22 o                         
   9   6  -9         87.30         75.48        31.80 o                         
  10   6  -9         12.44         18.96        25.38 o                         
  11   6  -9         51.56        118.97        37.14 o                         
  12   6  -9          5.23          0.88        26.16 o                         
   1   7  -9         36.34         59.65        15.92 o                         
   2   7  -9         14.37         13.40        14.42 o                         
   3   7  -9         74.36         61.76        16.27 o                         
   4   7  -9        141.64        142.50        18.52 o                         
   5   7  -9        136.87        141.29        18.80 o                         
   6   7  -9         33.56          8.16        15.83 o                         
   7   7  -9          2.55         18.48        15.25 o                         
   8   7  -9         44.71         22.28        42.58 o                         
   9   7  -9         77.87         44.41        20.54 o                         
  10   7  -9          5.81          9.48        28.92 o                         
   1   8  -9         55.45         32.47        18.06 o                         
   2   8  -9          4.67         44.23        15.97 o                         
   3   8  -9          4.31        -10.46        19.73 o                         
   4   8  -9         23.13         35.11        17.41 o                         
   5   8  -9          8.64        -17.36        17.36 o                         
   6   8  -9         12.98         65.89        19.78 o                         
   7   8  -9         36.37         20.74        21.54 o                         
   8   8  -9          0.42          6.17        22.25 o                         
   9   8  -9         31.66         21.47        23.56 o                         
   1   9  -9         53.07         40.39        18.63 o                         
   2   9  -9         17.80         33.75        18.08 o                         
   3   9  -9          0.62          6.09        19.02 o                         
   4   9  -9         24.50         38.65        20.41 o                         
   5   9  -9          1.89        -20.46        23.35 o                         
   6   9  -9         12.71         18.57        24.68 o                         
   0   0  -8      15691.31      16272.28      1142.13 o                         
   2   0  -8       9627.95       9927.21       544.77 o                         
   4   0  -8        864.14        801.15        52.29 o                         
   6   0  -8        996.95        934.74        88.95 o                         
   8   0  -8        139.52        185.86        28.46 o                         
  10   0  -8       1166.28       1047.83        81.09 o                         
  12   0  -8        403.50        460.66        81.47 o                         
  14   0  -8        661.49        662.10        72.91 o                         
   0   1  -8      13199.43      13715.47       731.18 o                         
   1   1  -8       7230.02       7391.28       315.64 o                         
   2   1  -8       1757.85       1845.18        74.76 o                         
   3   1  -8       1668.41       1583.99        69.08 o                         
   4   1  -8         34.62         49.23         5.23 o                         
   5   1  -8        404.79        390.06        20.72 o                         
   6   1  -8        327.49        337.33        18.97 o                         
   7   1  -8       1743.27       1878.56       111.37 o                         
   8   1  -8       1177.01       1143.11        66.07 o                         
   9   1  -8        156.96        186.54        33.19 o                         
  10   1  -8         11.53         21.81        15.03 o                         
  11   1  -8        297.56        300.31        24.44 o                         
  12   1  -8        219.71        244.62        21.67 o                         
  13   1  -8       1805.30       1720.02       110.47 o                         
  14   1  -8         51.26         27.42        21.15 o                         
  15   1  -8        116.79        135.37        24.51 o                         
   0   2  -8       4115.88       4706.12       322.48 o                         
   1   2  -8       1089.61       1070.10        53.52 o                         
   2   2  -8         39.83         32.55         8.91 o                         
   3   2  -8       4723.35       5055.68       248.97 o                         
   4   2  -8         39.73         42.21         6.97 o                         
   5   2  -8       9255.77       9534.82       473.40 o                         
   6   2  -8        430.37        426.26        25.44 o                         
   7   2  -8        690.99        668.99        38.92 o                         
   8   2  -8        183.77        258.02        30.60 o                         
   9   2  -8        861.00        830.34        80.60 o                         
  10   2  -8        179.33        175.70        17.37 o                         
  11   2  -8        770.87        749.26        52.32 o                         
  12   2  -8          1.75         22.59        21.00 o                         
  13   2  -8        124.65        100.71        17.76 o                         
  14   2  -8        287.77        319.44        26.66 o                         
  15   2  -8        230.61        255.24        42.69 o                         
   0   3  -8       4944.71       5422.70       454.73 o                         
   1   3  -8         20.18         23.40         7.60 o                         
   2   3  -8       1008.62        939.47        49.88 o                         
   3   3  -8        851.66        867.23        46.77 o                         
   4   3  -8        689.16        660.03        35.60 o                         
   5   3  -8        392.56        452.15        24.56 o                         
   6   3  -8        365.73        410.53        27.72 o                         
   7   3  -8         57.60         64.48         9.70 o                         
   8   3  -8       3177.99       2923.25       164.41 o                         
   9   3  -8        271.95        324.04        31.16 o                         
  10   3  -8          9.12         25.73        15.65 o                         
  11   3  -8        271.76        286.67        26.47 o                         
  12   3  -8        268.99        264.58        40.78 o                         
  13   3  -8          9.22         -1.12        15.92 o                         
  14   3  -8         21.92         45.18        20.12 o                         
   0   4  -8        785.11        648.50        53.16 o                         
   1   4  -8       1200.25       1177.69        62.83 o                         
   2   4  -8         32.67         18.03         9.84 o                         
   3   4  -8        731.72        709.05        40.90 o                         
   4   4  -8       1525.84       1540.00        85.61 o                         
   5   4  -8       1671.93       1594.28        75.38 o                         
   6   4  -8        477.29        436.77        25.09 o                         
   7   4  -8        323.51        248.60        17.75 o                         
   8   4  -8        476.24        423.10        27.27 o                         
   9   4  -8         10.99         19.94        18.83 o                         
  10   4  -8       1455.45       1405.24        93.35 o                         
  11   4  -8        499.66        481.45        38.93 o                         
  12   4  -8        142.73        155.55        25.84 o                         
  13   4  -8         76.37         58.91        24.42 o                         
  14   4  -8        220.33        196.01        26.24 o                         
   0   5  -8        728.34        700.68        57.18 o                         
   1   5  -8       1515.64       1589.67        91.34 o                         
   2   5  -8         95.78         77.43        12.91 o                         
   3   5  -8       2372.52       2427.04       137.46 o                         
   4   5  -8        335.89        267.77        21.93 o                         
   5   5  -8        114.37         97.87        14.44 o                         
   6   5  -8        120.54         93.40        13.21 o                         
   7   5  -8       1146.85       1133.24        56.64 o                         
   8   5  -8         26.59         29.27        10.74 o                         
   9   5  -8        603.83        512.86        68.29 o                         
  10   5  -8         55.08         42.81        21.98 o                         
  11   5  -8         60.38         79.89        35.83 o                         
  12   5  -8         23.29         52.74        24.79 o                         
  13   5  -8        270.00        251.67        33.36 o                         
   0   6  -8        365.72        352.94        84.90 o                         
   1   6  -8        493.95        523.98        59.70 o                         
   2   6  -8          9.76        -14.15        14.15 o                         
   3   6  -8        115.47        110.42        15.22 o                         
   4   6  -8        513.63        583.20        34.51 o                         
   5   6  -8        226.34        202.44        25.14 o                         
   6   6  -8         90.49         64.02        16.34 o                         
   7   6  -8         50.02         47.18        14.84 o                         
   8   6  -8         12.23         35.20        15.93 o                         
   9   6  -8         29.12         69.05        23.77 o                         
  10   6  -8        331.84        369.63        36.96 o                         
  11   6  -8         35.90         50.19        26.71 o                         
  12   6  -8         14.19         63.27        26.93 o                         
   0   7  -8         33.11         17.92        25.85 o                         
   1   7  -8          7.86         -5.86        24.40 o                         
   2   7  -8        232.75        221.81        43.02 o                         
   3   7  -8         12.03          6.41        19.98 o                         
   4   7  -8        164.41        204.88        18.78 o                         
   5   7  -8         37.03         20.90        18.05 o                         
   6   7  -8        165.08        126.20        21.68 o                         
   7   7  -8         34.49         26.50        15.64 o                         
   8   7  -8        379.42        377.76        55.52 o                         
   9   7  -8         34.69         20.37        19.57 o                         
  10   7  -8          6.92         49.34        28.02 o                         
   0   8  -8         36.03          2.26        23.56 o                         
   1   8  -8        141.42        133.97        23.15 o                         
   2   8  -8         78.70         39.48        16.69 o                         
   3   8  -8         25.28         -2.09        15.68 o                         
   4   8  -8         12.53          8.34        20.92 o                         
   5   8  -8        306.71        272.10        25.50 o                         
   6   8  -8         34.16         41.39        18.29 o                         
   7   8  -8          2.79         -4.13        21.50 o                         
   8   8  -8          5.59         11.45        21.47 o                         
   9   8  -8         20.28         -1.71        23.20 o                         
   0   9  -8          6.94         -5.09        24.87 o                         
   1   9  -8         39.13         56.95        19.37 o                         
   2   9  -8         37.72         24.68        19.05 o                         
   3   9  -8          0.97          4.58        19.04 o                         
   4   9  -8         10.59         23.15        19.53 o                         
   5   9  -8          0.73         19.68        20.62 o                         
   6   9  -8          3.66          6.09        23.57 o                         
   2   0  -7       4934.14       5024.60       346.34 o                         
   4   0  -7       2627.47       2474.01       152.83 o                         
   6   0  -7       2590.58       2591.92       186.43 o                         
   8   0  -7         88.72        125.72        17.41 o                         
  10   0  -7        476.02        503.97        54.16 o                         
  12   0  -7        293.28        205.91        42.64 o                         
  14   0  -7        785.59        684.31        81.16 o                         
   1   1  -7      28803.41      30373.79      1375.17 o                         
   2   1  -7       6575.65       6949.23       318.90 o                         
   3   1  -7       1186.96       1227.87        50.47 o                         
   4   1  -7       1145.45       1166.65        50.91 o                         
   5   1  -7       1171.54       1271.40        64.00 o                         
   6   1  -7         15.49         15.87        10.76 o                         
   7   1  -7        970.76       1042.85        59.92 o                         
   8   1  -7        454.40        529.79        36.07 o                         
   9   1  -7        264.71        260.99        28.86 o                         
  10   1  -7        235.90        229.89        19.44 o                         
  11   1  -7         34.13         28.62        14.47 o                         
  12   1  -7         54.14         65.60        15.79 o                         
  13   1  -7         53.62         85.33        20.22 o                         
  14   1  -7        134.72        155.35        23.87 o                         
  15   1  -7         30.30         51.68        23.38 o                         
   1   2  -7       1251.36       1233.89        60.86 o                         
   2   2  -7        723.58        730.87        35.36 o                         
   3   2  -7        804.98        868.58        47.78 o                         
   4   2  -7         58.15         76.17         7.60 o                         
   5   2  -7         22.91         58.13         9.94 o                         
   6   2  -7        576.62        589.25        27.68 o                         
   7   2  -7         11.32         -0.20         8.82 o                         
   8   2  -7        766.36        693.64        43.80 o                         
   9   2  -7        629.66        544.30        43.38 o                         
  10   2  -7         56.38         54.45        26.04 o                         
  11   2  -7        430.58        442.87        30.09 o                         
  12   2  -7          0.50          1.33        14.93 o                         
  13   2  -7          6.50         30.08        16.91 o                         
  14   2  -7         81.09        118.21        22.67 o                         
  15   2  -7         91.29         24.56        22.85 o                         
   1   3  -7        368.83        402.66        24.08 o                         
   2   3  -7        593.94        621.18        32.81 o                         
   3   3  -7        355.36        421.27        22.73 o                         
   4   3  -7        573.23        556.53        29.39 o                         
   5   3  -7        440.72        451.16        23.55 o                         
   6   3  -7       1030.06        996.81        53.30 o                         
   7   3  -7         76.68         97.85        26.75 o                         
   8   3  -7        555.18        534.63        31.79 o                         
   9   3  -7        298.74        321.28        35.86 o                         
  10   3  -7        388.65        478.53        33.44 o                         
  11   3  -7         64.76         81.71        16.85 o                         
  12   3  -7        468.73        503.38        34.83 o                         
  13   3  -7          4.35          8.13        17.77 o                         
  14   3  -7        239.93        229.16        26.99 o                         
   1   4  -7        865.14        936.65        59.81 o                         
   2   4  -7        560.16        567.02        32.81 o                         
   3   4  -7         28.52         34.58         9.72 o                         
   4   4  -7        633.63        603.57        39.43 o                         
   5   4  -7        989.56        982.90        48.78 o                         
   6   4  -7        436.71        422.22        24.73 o                         
   7   4  -7         87.94         69.37        12.34 o                         
   8   4  -7        102.88        102.61        25.65 o                         
   9   4  -7        220.42        215.39        18.51 o                         
  10   4  -7          7.43         25.35        16.56 o                         
  11   4  -7         56.61          7.96        22.34 o                         
  12   4  -7         18.50         16.25        21.80 o                         
  13   4  -7         78.92         94.52        25.02 o                         
  14   4  -7         73.40         45.19        26.27 o                         
   1   5  -7       1170.54       1201.68        64.51 o                         
   2   5  -7        161.58        158.55        15.39 o                         
   3   5  -7        213.36        197.43        18.19 o                         
   4   5  -7         71.94         60.23        15.14 o                         
   5   5  -7        109.65         95.21        13.67 o                         
   6   5  -7         81.36         66.09        13.06 o                         
   7   5  -7        114.96        104.52        12.14 o                         
   8   5  -7          9.81         26.18        15.63 o                         
   9   5  -7        173.05        139.99        25.04 o                         
  10   5  -7          3.89        -20.73        20.73 o                         
  11   5  -7        225.98        202.76        29.28 o                         
  12   5  -7         12.12         95.31        49.93 o                         
  13   5  -7          0.99          6.64        25.70 o                         
   1   6  -7       1048.88       1052.84        58.50 o                         
   2   6  -7        588.80        476.82        43.36 o                         
   3   6  -7         17.84         -3.49        11.62 o                         
   4   6  -7       1163.30       1209.83        75.30 o                         
   5   6  -7         13.86         20.64        14.00 o                         
   6   6  -7        226.54        160.46        19.83 o                         
   7   6  -7         15.52         34.40        14.79 o                         
   8   6  -7         31.52         -4.69        13.44 o                         
   9   6  -7        104.45         81.52        17.48 o                         
  10   6  -7         64.70         55.66        26.60 o                         
  11   6  -7         21.18         33.72        25.90 o                         
  12   6  -7          3.84         -6.94        33.90 o                         
   1   7  -7         32.79         48.77        15.38 o                         
   2   7  -7         81.14         68.46        15.48 o                         
   3   7  -7        126.94        113.87        17.94 o                         
   4   7  -7        120.21         98.95        15.19 o                         
   5   7  -7         34.09         49.34        15.44 o                         
   6   7  -7         57.39         59.40        16.24 o                         
   7   7  -7          3.97         -6.74        14.64 o                         
   8   7  -7         35.69         51.07        19.13 o                         
   9   7  -7         23.55         25.69        19.01 o                         
  10   7  -7         14.94        -27.09        27.09 o                         
  11   7  -7         54.75         73.72        29.38 o                         
   1   8  -7        200.15        200.14        21.41 o                         
   2   8  -7         22.14          1.60        16.52 o                         
   3   8  -7         13.65          4.71        15.44 o                         
   4   8  -7         39.04         12.67        16.19 o                         
   5   8  -7          5.17         34.31        18.40 o                         
   6   8  -7         31.42         27.75        28.68 o                         
   7   8  -7          3.11        -19.41        19.98 o                         
   8   8  -7          2.10        -15.46        23.30 o                         
   9   8  -7         40.00         19.92        22.21 o                         
   1   9  -7         51.55         20.98        17.67 o                         
   2   9  -7         10.36         -1.63        16.90 o                         
   3   9  -7         13.18         20.87        21.07 o                         
   4   9  -7          0.59        -10.56        19.22 o                         
   5   9  -7          5.82         22.27        20.53 o                         
   6   9  -7         12.76          7.57        29.43 o                         
   1  10  -7         10.66        -13.17        18.73 o                         
   0   0  -6         77.41        115.84        13.16 o                         
   2   0  -6      19694.79      20711.66      1281.49 o                         
   4   0  -6       5212.64       5286.31       328.49 o                         
   6   0  -6       3229.67       3488.42       244.31 o                         
   8   0  -6        148.17        176.02        19.38 o                         
  10   0  -6        694.08        624.25        88.70 o                         
  12   0  -6        514.75        548.61        58.51 o                         
  14   0  -6        942.35        947.05       100.40 o                         
   1   1  -6       8519.84       8634.80       390.91 o                         
   2   1  -6       5395.06       5406.75       234.42 o                         
   3   1  -6       2398.94       2360.70       101.89 o                         
   4   1  -6       1643.04       1832.35        92.56 o                         
   5   1  -6        200.79        164.73        12.17 o                         
   6   1  -6         58.78         53.10        10.53 o                         
   7   1  -6       6301.34       6497.63       396.78 o                         
   8   1  -6       2270.69       2093.15       117.93 o                         
   9   1  -6       2166.03       2073.20       113.26 o                         
  10   1  -6        126.24        183.28        22.25 o                         
  11   1  -6         72.54         91.41        20.90 o                         
  12   1  -6         68.98         87.20        16.40 o                         
  13   1  -6        985.77        985.64        66.79 o                         
  14   1  -6        150.06        162.09        47.48 o                         
  15   1  -6        244.34        294.86        40.28 o                         
   0   2  -6        338.95        359.11        28.05 o                         
   1   2  -6       4745.99       4523.19       224.61 o                         
   2   2  -6        240.36        262.73        12.80 o                         
   3   2  -6       3509.23       3538.40       163.89 o                         
   4   2  -6          7.03          5.15         7.10 o                         
   5   2  -6       2838.77       2726.70       137.11 o                         
   6   2  -6        296.95        341.84        30.19 o                         
   7   2  -6        408.33        389.52        25.21 o                         
   8   2  -6        638.78        670.87        45.77 o                         
   9   2  -6        568.78        537.37        55.43 o                         
  10   2  -6         72.70         67.38        18.68 o                         
  11   2  -6        415.86        446.76        35.39 o                         
  12   2  -6        325.85        326.65        26.12 o                         
  13   2  -6        495.99        530.39        35.84 o                         
  14   2  -6         41.11         53.34        21.68 o                         
  15   2  -6        558.03        501.08        39.76 o                         
   0   3  -6       2996.07       3070.09       210.90 o                         
   1   3  -6        485.47        553.38        30.83 o                         
   2   3  -6        555.52        477.24        26.84 o                         
   3   3  -6        129.02        123.97         9.48 o                         
   4   3  -6        683.25        670.00        33.85 o                         
   5   3  -6        542.34        550.48        30.84 o                         
   6   3  -6       1069.95       1035.40        55.77 o                         
   7   3  -6        454.32        460.53        27.80 o                         
   8   3  -6        814.39        785.71        39.75 o                         
   9   3  -6        731.06        666.27        38.67 o                         
  10   3  -6        465.96        502.29        35.83 o                         
  11   3  -6        185.42        175.53        23.69 o                         
  12   3  -6        565.06        553.88        37.39 o                         
  13   3  -6          5.97          3.36        21.72 o                         
  14   3  -6         20.22         23.74        20.25 o                         
   0   4  -6       1409.95       1459.40       104.46 o                         
   1   4  -6        584.76        500.12        30.62 o                         
   2   4  -6        299.04        287.47        26.79 o                         
   3   4  -6         74.64         56.53         9.88 o                         
   4   4  -6        605.85        584.41        33.03 o                         
   5   4  -6       1289.78       1296.30        66.06 o                         
   6   4  -6        276.10        278.44        23.12 o                         
   7   4  -6        130.59        122.64        18.01 o                         
   8   4  -6        611.86        580.20        33.48 o                         
   9   4  -6        255.25        240.02        18.35 o                         
  10   4  -6        671.49        633.93        41.93 o                         
  11   4  -6        161.48        242.96        32.97 o                         
  12   4  -6         28.54         18.31        21.56 o                         
  13   4  -6        105.40         98.02        34.89 o                         
  14   4  -6         13.15         30.33        27.80 o                         
   0   5  -6        562.18        564.48        68.89 o                         
   1   5  -6        120.19         85.04        12.90 o                         
   2   5  -6        205.76        180.34        17.36 o                         
   3   5  -6       1025.50       1057.72        61.93 o                         
   4   5  -6          8.66         17.75        11.73 o                         
   5   5  -6        569.80        499.70        33.05 o                         
   6   5  -6         50.80         28.67        14.27 o                         
   7   5  -6         91.39         62.50        13.27 o                         
   8   5  -6         20.91          7.82        12.45 o                         
   9   5  -6        329.73        283.76        31.12 o                         
  10   5  -6         60.72         19.76        21.23 o                         
  11   5  -6         39.68         20.05        24.69 o                         
  12   5  -6          2.18        -13.00        23.62 o                         
  13   5  -6        367.31        348.02        73.01 o                         
   0   6  -6        328.91        323.83        41.48 o                         
   1   6  -6        233.97        204.68        18.67 o                         
   2   6  -6        434.32        353.15        25.22 o                         
   3   6  -6         33.78         26.86        11.89 o                         
   4   6  -6        873.88        901.88        48.43 o                         
   5   6  -6        471.70        432.47        28.86 o                         
   6   6  -6        196.49        172.07        18.67 o                         
   7   6  -6         61.27         51.55        14.02 o                         
   8   6  -6         86.92        108.32        16.83 o                         
   9   6  -6        151.36        148.73        19.99 o                         
  10   6  -6        382.84        435.32        81.22 o                         
  11   6  -6         11.84          2.36        24.75 o                         
  12   6  -6        165.93        211.13        31.27 o                         
   0   7  -6        909.31        920.36       134.93 o                         
   1   7  -6         12.45        -13.79        13.79 o                         
   2   7  -6         78.41         67.49        15.29 o                         
   3   7  -6        252.56        233.84        20.09 o                         
   4   7  -6        121.33        103.93        17.15 o                         
   5   7  -6         14.52          5.40        16.64 o                         
   6   7  -6         52.91         81.31        15.93 o                         
   7   7  -6         61.06         47.83        15.98 o                         
   8   7  -6        143.75        184.44        26.05 o                         
   9   7  -6         98.90        119.01        20.59 o                         
  10   7  -6         84.54        116.37        30.07 o                         
  11   7  -6         29.17          4.75        28.65 o                         
   0   8  -6        130.56        129.55        23.52 o                         
   1   8  -6        149.33        118.99        19.69 o                         
   2   8  -6          9.77         -2.82        15.34 o                         
   3   8  -6        257.59        232.10        21.13 o                         
   4   8  -6          1.75          0.20        16.02 o                         
   5   8  -6        340.28        334.28        27.82 o                         
   6   8  -6         30.07         41.58        18.04 o                         
   7   8  -6         34.59          5.39        20.74 o                         
   8   8  -6          7.85        -20.27        20.27 o                         
   9   8  -6         10.13         26.77        22.48 o                         
   0   9  -6         70.35         14.13        24.52 o                         
   1   9  -6         31.84         22.61        17.66 o                         
   2   9  -6         17.06         37.80        17.71 o                         
   3   9  -6         51.07         63.54        18.59 o                         
   4   9  -6          9.80          4.44        17.27 o                         
   5   9  -6         29.23          3.31        20.11 o                         
   6   9  -6         21.16         27.25        27.63 o                         
   0  10  -6          9.88         29.63        27.76 o                         
   1  10  -6          0.27          1.48        19.29 o                         
   2   0  -5      35938.85      37697.15      3282.12 o                         
   4   0  -5      11661.03      12139.07       880.02 o                         
   6   0  -5       8510.65       8829.04       627.50 o                         
   8   0  -5        911.81       1019.02        76.84 o                         
  10   0  -5        263.79        331.54        50.63 o                         
  12   0  -5        299.99        241.07        38.74 o                         
  14   0  -5        404.52        486.25        54.49 o                         
   1   1  -5       1071.20       1181.49        48.13 o                         
   2   1  -5       2850.22       3072.31       131.21 o                         
   3   1  -5         22.00         34.14         5.26 o                         
   4   1  -5       1065.83       1112.96        56.83 o                         
   5   1  -5        157.48        218.40        14.40 o                         
   6   1  -5        197.16        213.02        17.50 o                         
   7   1  -5       1475.01       1543.53       113.90 o                         
   8   1  -5         22.81         20.15        12.88 o                         
   9   1  -5       1321.01       1275.42        72.72 o                         
  10   1  -5       1761.14       1703.68        96.41 o                         
  11   1  -5         14.19         28.51        13.92 o                         
  12   1  -5        245.34        255.29        31.31 o                         
  13   1  -5         75.89        119.87        24.01 o                         
  14   1  -5         98.70         78.14        22.31 o                         
  15   1  -5          9.50         16.77        22.80 o                         
   1   2  -5       2991.96       3018.91       137.48 o                         
   2   2  -5        769.04        766.10        31.96 o                         
   3   2  -5        522.12        524.63        25.51 o                         
   4   2  -5        806.82        887.00        50.01 o                         
   5   2  -5        731.04        762.04        36.32 o                         
   6   2  -5        329.13        368.82        19.63 o                         
   7   2  -5       1037.61       1068.65        66.84 o                         
   8   2  -5        194.11        203.81        16.67 o                         
   9   2  -5       1537.09       1526.04        94.73 o                         
  10   2  -5         62.24         78.37        17.46 o                         
  11   2  -5        406.85        410.14        36.12 o                         
  12   2  -5         20.57         17.82        15.30 o                         
  13   2  -5         45.45         87.51        20.17 o                         
  14   2  -5         61.20         54.79        23.08 o                         
  15   2  -5        230.39        310.48        52.61 o                         
   1   3  -5        148.57        189.78        12.96 o                         
   2   3  -5        344.61        408.81        23.49 o                         
   3   3  -5       1116.53       1219.27        58.08 o                         
   4   3  -5        470.30        479.62        24.76 o                         
   5   3  -5          1.86          0.52         6.35 o                         
   6   3  -5        428.58        418.68        23.70 o                         
   7   3  -5        860.06        833.06        49.74 o                         
   8   3  -5        409.18        408.13        29.49 o                         
   9   3  -5        532.98        511.17        32.65 o                         
  10   3  -5        536.05        551.89        35.36 o                         
  11   3  -5        278.29        249.04        28.48 o                         
  12   3  -5        278.38        235.77        27.30 o                         
  13   3  -5         32.10         48.63        22.09 o                         
  14   3  -5        402.47        372.01        31.58 o                         
   1   4  -5        366.99        353.71        22.25 o                         
   2   4  -5         10.23         17.13         8.95 o                         
   3   4  -5         89.63         66.06        10.62 o                         
   4   4  -5        450.51        407.21        29.97 o                         
   5   4  -5         57.28         65.56         9.47 o                         
   6   4  -5        358.45        368.92        22.67 o                         
   7   4  -5        122.14        114.68        12.87 o                         
   8   4  -5        142.70        141.93        14.64 o                         
   9   4  -5        141.83        122.36        14.30 o                         
  10   4  -5        129.71        140.40        29.26 o                         
  11   4  -5         67.56         64.91        17.30 o                         
  12   4  -5         75.73        100.46        23.19 o                         
  13   4  -5         33.91         42.68        23.51 o                         
  14   4  -5         17.46        -28.01        33.13 o                         
   1   5  -5        559.18        497.21        35.93 o                         
   2   5  -5        158.27         99.48        14.28 o                         
   3   5  -5        124.99        123.57        12.36 o                         
   4   5  -5         76.48         67.67        12.83 o                         
   5   5  -5         45.38         39.49        12.57 o                         
   6   5  -5         33.00         30.60        11.68 o                         
   7   5  -5        180.66        160.82        13.55 o                         
   8   5  -5         39.85         12.34        12.48 o                         
   9   5  -5        362.82        343.43        27.21 o                         
  10   5  -5         79.63         83.60        22.01 o                         
  11   5  -5        184.94        159.66        25.69 o                         
  12   5  -5         28.45          6.76        24.05 o                         
  13   5  -5         27.61         13.97        40.33 o                         
   1   6  -5         68.33         42.98        13.85 o                         
   2   6  -5        221.44        207.84        17.28 o                         
   3   6  -5         11.68          8.66        11.57 o                         
   4   6  -5        325.08        291.38        20.03 o                         
   5   6  -5         13.59        -12.58        12.58 o                         
   6   6  -5        540.36        522.30        31.45 o                         
   7   6  -5         94.89        110.34        15.47 o                         
   8   6  -5          1.40         -6.24        12.95 o                         
   9   6  -5        237.79        215.00        43.27 o                         
  10   6  -5         20.65         13.38        23.55 o                         
  11   6  -5          1.18         31.47        27.06 o                         
  12   6  -5         59.74         29.03        27.45 o                         
   1   7  -5          2.59         15.70        13.42 o                         
   2   7  -5          2.40         -4.48        13.22 o                         
   3   7  -5         52.51         45.51        16.30 o                         
   4   7  -5        240.04        237.26        23.65 o                         
   5   7  -5         39.00          9.50        15.54 o                         
   6   7  -5        115.10         79.63        17.15 o                         
   7   7  -5         94.41         86.58        15.74 o                         
   8   7  -5          4.23          5.00        20.36 o                         
   9   7  -5         76.34         91.88        20.02 o                         
  10   7  -5         20.94         12.73        40.78 o                         
  11   7  -5         15.85        105.79        61.37 o                         
   1   8  -5         22.07         10.97        14.78 o                         
   2   8  -5          5.48         -9.49        14.99 o                         
   3   8  -5         68.34         89.05        24.97 o                         
   4   8  -5         25.35         50.88        15.56 o                         
   5   8  -5         37.67         19.39        17.15 o                         
   6   8  -5          3.47         -9.41        16.91 o                         
   7   8  -5         19.41          8.99        20.21 o                         
   8   8  -5          6.00         16.40        20.77 o                         
   9   8  -5         21.20         32.92        23.44 o                         
   1   9  -5         15.01         20.73        17.37 o                         
   2   9  -5          9.21         23.31        19.73 o                         
   3   9  -5          1.93         15.61        16.94 o                         
   4   9  -5          9.74          8.55        17.54 o                         
   5   9  -5         12.98         33.52        20.05 o                         
   6   9  -5         32.36         46.71        35.44 o                         
   7   9  -5         59.61         13.86        25.02 o                         
   1  10  -5          3.15         -6.10        18.39 o                         
   2  10  -5          8.41         29.56        20.33 o                         
   0   0  -4       7979.17       7276.38       538.00 o                         
   2   0  -4      16905.11      16282.09      1148.36 o                         
   4   0  -4       2426.48       2541.27       157.87 o                         
   6   0  -4       3120.68       3228.73       232.81 o                         
   8   0  -4       2661.72       2526.38       181.30 o                         
  10   0  -4        123.15        132.08        25.80 o                         
  12   0  -4        838.30        762.82       108.11 o                         
  14   0  -4        388.60        302.61        64.72 o                         
   0   1  -4        105.81        123.98         7.83 o                         
   1   1  -4       1241.38       1352.30        55.59 o                         
   2   1  -4        892.30        850.63        39.95 o                         
   3   1  -4        938.02        866.97        38.17 o                         
   4   1  -4         76.46         77.43        10.95 o                         
   5   1  -4       2452.80       2282.64       113.75 o                         
   6   1  -4        296.77        332.41        24.24 o                         
   7   1  -4         87.36         72.75        18.56 o                         
   8   1  -4        247.63        260.23        24.07 o                         
   9   1  -4        750.08        734.27        49.34 o                         
  10   1  -4        354.45        413.99        40.67 o                         
  11   1  -4        232.07        286.92        21.37 o                         
  12   1  -4        102.32         96.54        18.73 o                         
  13   1  -4         61.86         79.86        20.26 o                         
  14   1  -4         66.77         97.15        22.56 o                         
  15   1  -4        268.54        242.04        35.48 o                         
   0   2  -4        151.07        157.63        15.43 o                         
   1   2  -4       2026.96       1973.07        84.54 o                         
   2   2  -4        172.06        185.88        10.94 o                         
   3   2  -4       4025.34       4198.50       193.47 o                         
   4   2  -4       3034.63       3352.08       167.62 o                         
   5   2  -4         80.06         81.59         7.63 o                         
   6   2  -4        123.57        168.86        10.83 o                         
   7   2  -4        268.18        283.89        20.91 o                         
   8   2  -4       3365.12       3152.49       175.34 o                         
   9   2  -4        825.36        834.57        48.42 o                         
  10   2  -4        386.38        426.03        38.87 o                         
  11   2  -4        342.85        423.77        36.34 o                         
  12   2  -4         25.85         14.71        20.91 o                         
  13   2  -4       1344.53       1375.99        87.78 o                         
  14   2  -4        153.40        194.11        25.53 o                         
  15   2  -4        287.46        291.01        31.00 o                         
   0   3  -4      13760.99      14196.92       988.87 o                         
   1   3  -4        550.52        537.36        29.44 o                         
   2   3  -4         72.84         76.41        10.15 o                         
   3   3  -4        874.61        897.78        44.63 o                         
   4   3  -4       2230.56       2206.02       111.65 o                         
   5   3  -4        426.59        467.59        28.28 o                         
   6   3  -4        744.25        664.77        36.47 o                         
   7   3  -4        185.04        177.68        14.28 o                         
   8   3  -4       2253.45       2149.67       119.69 o                         
   9   3  -4          0.47         13.68        12.07 o                         
  10   3  -4       1035.26       1100.42        67.52 o                         
  11   3  -4         96.48         72.15        23.31 o                         
  12   3  -4        125.82        171.81        60.86 o                         
  13   3  -4          2.57        -20.76        20.76 o                         
  14   3  -4        485.66        647.26        44.29 o                         
   0   4  -4        206.76        211.96        21.27 o                         
   1   4  -4        213.77        198.40        14.65 o                         
   2   4  -4        192.04        160.12        13.12 o                         
   3   4  -4        290.05        286.18        16.82 o                         
   4   4  -4       1353.30       1290.95        70.64 o                         
   5   4  -4         35.66         35.23         8.69 o                         
   6   4  -4         76.76         68.28        13.11 o                         
   7   4  -4        269.97        255.88        20.85 o                         
   8   4  -4       1245.59       1167.73        62.29 o                         
   9   4  -4        140.68        143.85        14.21 o                         
  10   4  -4        188.56        157.17        18.84 o                         
  11   4  -4          7.51         27.76        16.52 o                         
  12   4  -4        341.46        306.38        26.80 o                         
  13   4  -4        242.61        257.45        30.52 o                         
  14   4  -4        169.33        196.14        29.39 o                         
   0   5  -4        379.61        363.65        48.04 o                         
   1   5  -4       1087.27       1067.80        58.61 o                         
   2   5  -4        424.34        400.90        24.49 o                         
   3   5  -4        814.45        832.76        42.03 o                         
   4   5  -4        221.94        204.39        17.27 o                         
   5   5  -4       1902.49       1877.67        97.28 o                         
   6   5  -4        425.64        376.65        25.15 o                         
   7   5  -4          0.80         21.12         9.67 o                         
   8   5  -4         50.59         24.21         9.76 o                         
   9   5  -4        536.93        507.54        34.96 o                         
  10   5  -4         17.03        -20.17        20.17 o                         
  11   5  -4        354.31        336.11        32.64 o                         
  12   5  -4         10.83         66.10        24.05 o                         
  13   5  -4         25.25         35.48        27.79 o                         
   0   6  -4         67.67         94.14        24.61 o                         
   1   6  -4        290.84        254.46        20.76 o                         
   2   6  -4        460.30        492.78        36.58 o                         
   3   6  -4         79.38         80.56        13.56 o                         
   4   6  -4         28.51         25.15        11.73 o                         
   5   6  -4         81.34         65.57        13.94 o                         
   6   6  -4        191.77        171.59        17.74 o                         
   7   6  -4         21.01         19.32        13.41 o                         
   8   6  -4        196.85        143.77        16.59 o                         
   9   6  -4         77.30         93.88        23.91 o                         
  10   6  -4         11.96         20.05        23.56 o                         
  11   6  -4         11.58         65.62        25.32 o                         
  12   6  -4        261.21        187.86        43.29 o                         
   0   7  -4       1294.29       1613.48       140.35 o                         
   1   7  -4         71.44         62.43        13.92 o                         
   2   7  -4         58.60         42.40        13.69 o                         
   3   7  -4        353.18        349.35        25.54 o                         
   4   7  -4        299.14        266.04        23.50 o                         
   5   7  -4         20.91         -0.69        16.49 o                         
   6   7  -4        186.04        155.25        18.55 o                         
   7   7  -4          2.45         -9.35        14.06 o                         
   8   7  -4         20.88         10.89        17.40 o                         
   9   7  -4         47.87         40.12        18.30 o                         
  10   7  -4        262.03        250.42        44.05 o                         
  11   7  -4          0.30         -8.74        28.83 o                         
   0   8  -4         52.57         25.74        20.40 o                         
   1   8  -4         62.59         71.56        15.09 o                         
   2   8  -4          8.11         24.65        15.03 o                         
   3   8  -4        251.98        276.48        22.27 o                         
   4   8  -4         39.05         38.37        16.07 o                         
   5   8  -4         15.06         11.42        21.45 o                         
   6   8  -4         11.33          2.11        19.35 o                         
   7   8  -4         72.41         85.60        21.61 o                         
   8   8  -4          6.25         12.49        21.27 o                         
   9   8  -4         48.14         63.09        33.72 o                         
   0   9  -4         82.78        107.56        25.56 o                         
   1   9  -4          4.43          5.82        18.90 o                         
   2   9  -4         17.43         -2.52        17.20 o                         
   3   9  -4         18.50         13.32        22.43 o                         
   4   9  -4         28.16          2.70        17.57 o                         
   5   9  -4         77.85         80.81        21.56 o                         
   6   9  -4         42.61         45.23        25.75 o                         
   7   9  -4         36.21         47.29        23.40 o                         
   0  10  -4          2.11         55.55        30.88 o                         
   1  10  -4          0.08         -4.75        20.06 o                         
   2  10  -4         61.03        116.59        21.96 o                         
   2   0  -3       7085.43       7962.24       397.24 o                         
   4   0  -3        415.96        400.63        26.45 o                         
   6   0  -3       1720.62       1789.15       129.07 o                         
   8   0  -3        223.49        240.66        20.72 o                         
  10   0  -3        470.43        444.47        46.68 o                         
  12   0  -3        747.72        768.09        72.63 o                         
  14   0  -3        191.16        155.30        34.38 o                         
   1   1  -3       1897.56       1850.33        71.12 o                         
   2   1  -3        299.27        321.34        16.92 o                         
   3   1  -3        393.79        408.51        17.76 o                         
   4   1  -3        993.87       1067.29        50.07 o                         
   5   1  -3        273.67        327.37        17.00 o                         
   6   1  -3        232.42        270.31        15.54 o                         
   7   1  -3         34.83         43.35         7.84 o                         
   8   1  -3         12.46          4.39        11.64 o                         
   9   1  -3        571.37        548.11        35.13 o                         
  10   1  -3        200.22        224.31        39.92 o                         
  11   1  -3        123.19        166.60        16.88 o                         
  12   1  -3        234.26        247.78        24.88 o                         
  13   1  -3        100.20         90.34        28.19 o                         
  14   1  -3        117.38        103.40        22.81 o                         
  15   1  -3         89.45         97.68        23.56 o                         
   1   2  -3       2354.61       2362.74       101.69 o                         
   2   2  -3        787.75        855.60        38.84 o                         
   3   2  -3       1693.79       1641.05        77.02 o                         
   4   2  -3       1840.18       1902.78        95.98 o                         
   5   2  -3        600.61        648.46        30.03 o                         
   6   2  -3         64.39         67.44         8.86 o                         
   7   2  -3        301.68        348.26        22.90 o                         
   8   2  -3        219.70        212.42        15.45 o                         
   9   2  -3        142.85        178.97        14.66 o                         
  10   2  -3       1017.62        948.73        51.05 o                         
  11   2  -3        194.76        237.14        28.45 o                         
  12   2  -3         33.30         45.92        18.30 o                         
  13   2  -3         63.38        101.23        19.06 o                         
  14   2  -3         86.73         50.15        21.86 o                         
  15   2  -3         54.48         33.89        29.62 o                         
   1   3  -3        208.27        227.96        14.56 o                         
   2   3  -3       2544.17       2554.90       137.07 o                         
   3   3  -3        985.04       1040.60        49.24 o                         
   4   3  -3       3860.55       3850.93       167.42 o                         
   5   3  -3        950.06        912.58        54.89 o                         
   6   3  -3         56.37         93.96        18.83 o                         
   7   3  -3         12.69         31.97         8.64 o                         
   8   3  -3        157.28        194.37        20.25 o                         
   9   3  -3        357.05        345.24        25.81 o                         
  10   3  -3        547.88        639.28        44.11 o                         
  11   3  -3         69.84         69.69        15.07 o                         
  12   3  -3        106.58        121.94        22.39 o                         
  13   3  -3         86.61         53.44        22.18 o                         
  14   3  -3        693.48        735.48        56.18 o                         
   1   4  -3       1953.49       2129.51       108.82 o                         
   2   4  -3       1608.98       1723.62        87.32 o                         
   3   4  -3        171.45        187.64        13.07 o                         
   4   4  -3       2487.79       2603.17       146.90 o                         
   5   4  -3        224.13        216.81        19.30 o                         
   6   4  -3        707.69        695.04        35.99 o                         
   7   4  -3       1043.43       1060.00        70.72 o                         
   8   4  -3        144.96        146.41        15.52 o                         
   9   4  -3        328.07        334.67        22.10 o                         
  10   4  -3        359.39        328.58        27.81 o                         
  11   4  -3         16.36          4.02        16.92 o                         
  12   4  -3        132.04        123.04        18.61 o                         
  13   4  -3         43.57         71.58        23.75 o                         
  14   4  -3         66.99         93.73        25.53 o                         
   1   5  -3        864.04        889.84        48.71 o                         
   2   5  -3         86.32         98.96        11.62 o                         
   3   5  -3        283.58        269.07        17.80 o                         
   4   5  -3        214.55        248.43        20.24 o                         
   5   5  -3         87.01        131.40        18.47 o                         
   6   5  -3         37.49         29.24        19.15 o                         
   7   5  -3         67.60         46.53        10.33 o                         
   8   5  -3         62.94         39.16        12.27 o                         
   9   5  -3        280.67        276.58        22.85 o                         
  10   5  -3         56.62         38.86        21.42 o                         
  11   5  -3        109.01         73.48        23.39 o                         
  12   5  -3          3.83        -24.72        24.72 o                         
  13   5  -3         83.00         60.64        29.76 o                         
   1   6  -3        384.60        365.18        43.32 o                         
   2   6  -3        365.22        374.19        30.04 o                         
   3   6  -3        326.95        318.53        22.68 o                         
   4   6  -3          2.64        -10.00        13.65 o                         
   5   6  -3        243.69        219.39        28.37 o                         
   6   6  -3         43.95         30.01        13.42 o                         
   7   6  -3        145.02        131.71        20.14 o                         
   8   6  -3         50.51         34.45        13.52 o                         
   9   6  -3         22.41        -16.29        21.78 o                         
  10   6  -3         23.26         -4.50        22.59 o                         
  11   6  -3         36.00         10.17        24.35 o                         
  12   6  -3         73.94         36.43        37.57 o                         
   1   7  -3          8.01          8.08        12.39 o                         
   2   7  -3         55.92         31.86        13.67 o                         
   3   7  -3         62.45         46.62        15.69 o                         
   4   7  -3         20.82         26.95        16.45 o                         
   5   7  -3         30.89         35.18        15.16 o                         
   6   7  -3         45.77         32.81        15.73 o                         
   7   7  -3         46.32         28.89        22.10 o                         
   8   7  -3         20.12          5.37        17.25 o                         
   9   7  -3         14.30         42.13        20.79 o                         
  10   7  -3         15.78        -30.93        44.26 o                         
  11   7  -3          5.41        -28.53        28.53 o                         
   1   8  -3        130.22         89.43        15.84 o                         
   2   8  -3         12.82         18.83        15.56 o                         
   3   8  -3         32.24         29.69        14.87 o                         
   4   8  -3         12.24         13.05        14.88 o                         
   5   8  -3         11.11         22.87        18.19 o                         
   6   8  -3          0.80        -15.76        17.79 o                         
   7   8  -3         30.19         25.36        21.79 o                         
   8   8  -3          1.60         21.45        21.70 o                         
   9   8  -3         58.59         74.64        42.08 o                         
   1   9  -3         28.82         42.73        17.23 o                         
   2   9  -3         17.72         43.66        18.35 o                         
   3   9  -3          3.76         16.33        17.10 o                         
   4   9  -3         58.87         64.25        19.25 o                         
   5   9  -3          0.30         28.77        19.81 o                         
   6   9  -3          7.68          3.62        21.69 o                         
   7   9  -3         44.73         45.89        23.08 o                         
   1  10  -3          4.00         19.15        21.46 o                         
   2  10  -3         12.25         30.55        22.08 o                         
   2   0  -2       1786.22       1938.46        96.42 o                         
   4   0  -2       1139.19       1057.37        76.71 o                         
   6   0  -2       1907.67       2066.53       147.82 o                         
   8   0  -2       1399.29       1386.97       124.62 o                         
  10   0  -2        969.12        982.11        70.08 o                         
  12   0  -2       1694.09       1741.02       155.81 o                         
  14   0  -2        375.05        399.66        48.96 o                         
   0   1  -2        635.60        553.22        31.29 o                         
   1   1  -2       7034.50       7122.78       250.96 o                         
   2   1  -2       2275.32       2239.67       104.63 o                         
   3   1  -2       1130.97       1192.17        52.20 o                         
   4   1  -2       3042.63       3146.39       146.07 o                         
   5   1  -2       7124.48       7352.04       340.77 o                         
   6   1  -2        939.85       1047.17        53.58 o                         
   7   1  -2        738.25        741.41        36.32 o                         
   8   1  -2        144.82        155.08        12.02 o                         
   9   1  -2         90.78        100.16        11.99 o                         
  10   1  -2        589.09        595.07        38.25 o                         
  11   1  -2        349.60        413.72        42.07 o                         
  12   1  -2        264.63        298.14        26.28 o                         
  13   1  -2        344.45        429.60        32.75 o                         
  14   1  -2        131.17        160.84        31.42 o                         
  15   1  -2        107.24        102.62        24.90 o                         
   0   2  -2         19.18         19.13        12.75 o                         
   1   2  -2       2751.22       2638.94       120.19 o                         
   2   2  -2       1447.02       1490.71        60.77 o                         
   3   2  -2       1108.61       1012.78        42.31 o                         
   4   2  -2        561.85        548.54        28.70 o                         
   5   2  -2        310.46        266.83        14.45 o                         
   6   2  -2       1124.24       1166.36        56.13 o                         
   7   2  -2        503.00        549.58        32.85 o                         
   8   2  -2       1117.29       1002.53        52.47 o                         
   9   2  -2        458.91        456.24        27.40 o                         
  10   2  -2        172.76        196.20        21.89 o                         
  11   2  -2         44.12         38.98        16.21 o                         
  12   2  -2         91.07        109.23        25.04 o                         
  13   2  -2        632.68        568.06        52.08 o                         
  14   2  -2         76.52         89.92        23.03 o                         
  15   2  -2        125.98        112.96        24.73 o                         
   0   3  -2       1897.00       2028.63       144.38 o                         
   1   3  -2        525.48        543.25        29.73 o                         
   2   3  -2       1368.27       1235.93        58.23 o                         
   3   3  -2        407.66        356.78        18.11 o                         
   4   3  -2       5756.19       5913.92       256.72 o                         
   5   3  -2       1248.40       1282.11        64.23 o                         
   6   3  -2        505.63        473.38        25.50 o                         
   7   3  -2         83.04         80.58         9.79 o                         
   8   3  -2       4332.22       4105.01       192.65 o                         
   9   3  -2         67.80         80.47        12.40 o                         
  10   3  -2       2914.10       2922.12       144.96 o                         
  11   3  -2        181.62        184.14        19.76 o                         
  12   3  -2        212.73        193.90        22.35 o                         
  13   3  -2         50.21         42.26        28.24 o                         
  14   3  -2        807.15        800.57        60.15 o                         
   0   4  -2        369.87        376.72        30.53 o                         
   1   4  -2       1987.84       2194.30       110.61 o                         
   2   4  -2        426.69        372.88        20.36 o                         
   3   4  -2        151.01        175.32        16.74 o                         
   4   4  -2       1432.27       1462.97        71.21 o                         
   5   4  -2        293.45        240.60        15.11 o                         
   6   4  -2        465.14        463.11        23.32 o                         
   7   4  -2       1669.48       1525.39        86.86 o                         
   8   4  -2       1969.34       1851.71        96.85 o                         
   9   4  -2         28.01         21.66        10.18 o                         
  10   4  -2        585.32        557.50        36.28 o                         
  11   4  -2         45.61         29.28        15.13 o                         
  12   4  -2        203.76        213.39        25.60 o                         
  13   4  -2         80.47        100.24        19.50 o                         
  14   4  -2         65.55         28.98        25.67 o                         
   0   5  -2         97.85         63.70        28.92 o                         
   1   5  -2        660.57        667.68        40.00 o                         
   2   5  -2        175.58        185.05        16.18 o                         
   3   5  -2         39.10         25.64        14.98 o                         
   4   5  -2         59.68         93.14        11.91 o                         
   5   5  -2       1130.36       1093.68        60.25 o                         
   6   5  -2        198.86        196.67        16.40 o                         
   7   5  -2         14.41         19.11         9.63 o                         
   8   5  -2         90.88         61.99        12.97 o                         
   9   5  -2         47.77         51.87        15.43 o                         
  10   5  -2         28.67         38.66        20.13 o                         
  11   5  -2        213.76        193.85        33.12 o                         
  12   5  -2         65.63         71.18        23.71 o                         
  13   5  -2        131.32        130.78        30.84 o                         
   0   6  -2       1476.44       1599.12       117.12 o                         
   1   6  -2        172.07        154.69        15.20 o                         
   2   6  -2        897.17        922.16        47.20 o                         
   3   6  -2       1027.08       1016.64        50.42 o                         
   4   6  -2        652.15        605.40        33.10 o                         
   5   6  -2        604.78        578.75        36.14 o                         
   6   6  -2         98.20         74.93        14.67 o                         
   7   6  -2        156.05        131.70        16.65 o                         
   8   6  -2        743.71        735.91        41.53 o                         
   9   6  -2         27.58        -25.17        25.17 o                         
  10   6  -2        429.05        410.28        35.24 o                         
  11   6  -2         70.47         98.49        25.88 o                         
  12   6  -2         31.78         44.86        48.38 o                         
   0   7  -2         32.44         23.62        17.48 o                         
   1   7  -2         85.69         91.30        17.31 o                         
   2   7  -2         20.87          4.54        12.24 o                         
   3   7  -2        216.86        222.17        20.34 o                         
   4   7  -2         48.20         46.65        15.55 o                         
   5   7  -2         35.49         21.10        16.11 o                         
   6   7  -2        173.82        146.81        19.62 o                         
   7   7  -2          9.82          3.02        15.20 o                         
   8   7  -2         88.33         89.00        19.94 o                         
   9   7  -2         34.94         36.72        18.56 o                         
  10   7  -2        153.73        139.40        32.24 o                         
  11   7  -2         16.01         31.60        34.78 o                         
   0   8  -2         57.55         26.71        24.51 o                         
   1   8  -2         58.38         81.06        15.39 o                         
   2   8  -2          3.53         15.21        14.55 o                         
   3   8  -2          7.04          9.48        14.46 o                         
   4   8  -2          8.68         16.95        16.10 o                         
   5   8  -2         70.96         61.50        17.63 o                         
   6   8  -2          5.64         20.66        18.91 o                         
   7   8  -2         55.99         47.21        24.95 o                         
   8   8  -2         25.02         36.40        21.58 o                         
   9   8  -2         69.29         64.69        25.16 o                         
   0   9  -2         35.74         14.26        24.33 o                         
   1   9  -2         19.05         30.26        17.31 o                         
   2   9  -2         98.39        127.59        20.51 o                         
   3   9  -2         78.36         51.72        19.17 o                         
   4   9  -2         72.00         57.05        19.95 o                         
   5   9  -2         32.91          5.87        19.82 o                         
   6   9  -2          7.90         22.36        21.97 o                         
   7   9  -2         24.79         29.59        23.06 o                         
   0  10  -2         55.12         83.05        29.33 o                         
   1  10  -2          1.45         -1.13        24.47 o                         
   2  10  -2         17.27         -4.13        19.14 o                         
   3  10  -2          2.46         27.92        21.95 o                         
   2   0  -1      12329.84      13319.86       616.78 o                         
   4   0  -1       2436.94       2716.95       233.49 o                         
   6   0  -1       2555.70       2813.16       201.52 o                         
   8   0  -1        808.29        937.72        76.03 o                         
  10   0  -1        118.61        103.65        17.82 o                         
  12   0  -1       1109.81        964.67       101.34 o                         
  14   0  -1        905.41        824.63        88.56 o                         
   1   1  -1       4673.34       4602.46       157.32 o                         
   2   1  -1       9663.23       9919.45       402.78 o                         
   3   1  -1         42.76         61.83         6.90 o                         
   4   1  -1       4572.84       4672.36       201.63 o                         
   5   1  -1        114.73        205.56        11.57 o                         
   6   1  -1       4887.97       5237.06       260.05 o                         
   7   1  -1        385.76        379.72        20.56 o                         
   8   1  -1         59.01         66.21         8.30 o                         
   9   1  -1         47.35         56.34        10.76 o                         
  10   1  -1         53.33         65.31        11.02 o                         
  11   1  -1        431.71        453.59        33.26 o                         
  12   1  -1        133.63        157.02        17.73 o                         
  13   1  -1         65.89         98.61        25.56 o                         
  14   1  -1        113.53        137.77        23.95 o                         
  15   1  -1        297.55        369.04        46.38 o                         
   1   2  -1       2835.42       2804.19       115.81 o                         
   2   2  -1       2903.59       2867.16       111.92 o                         
   3   2  -1        115.48        137.30         7.77 o                         
   4   2  -1         19.31         39.27         8.60 o                         
   5   2  -1         80.30        132.47        15.94 o                         
   6   2  -1       1290.79       1348.38        63.54 o                         
   7   2  -1       1932.91       1908.84       118.80 o                         
   8   2  -1        278.11        270.98        18.23 o                         
   9   2  -1       2124.39       2149.33       110.27 o                         
  10   2  -1       1712.34       1653.66        84.83 o                         
  11   2  -1          0.32         19.58        12.07 o                         
  12   2  -1        343.60        385.66        27.27 o                         
  13   2  -1         61.74        124.89        39.29 o                         
  14   2  -1        217.71        202.70        26.04 o                         
  15   2  -1          4.86         32.64        23.63 o                         
   1   3  -1       1077.51       1108.33        52.78 o                         
   2   3  -1        854.67        856.55        40.71 o                         
   3   3  -1        526.56        548.85        25.99 o                         
   4   3  -1       2073.59       2105.52        93.34 o                         
   5   3  -1         50.28         40.98        10.07 o                         
   6   3  -1        347.37        343.85        18.68 o                         
   7   3  -1        255.93        254.51        16.10 o                         
   8   3  -1         23.36        120.55        21.85 o                         
   9   3  -1        558.88        524.86        34.26 o                         
  10   3  -1          4.65         85.02        19.08 o                         
  11   3  -1        161.83        177.49        19.43 o                         
  12   3  -1        240.85        288.47        23.48 o                         
  13   3  -1          3.28         -2.09        20.68 o                         
  14   3  -1        216.28        179.99        57.85 o                         
   1   4  -1       1079.09       1118.64        58.09 o                         
   2   4  -1        420.76        407.97        20.96 o                         
   3   4  -1         19.05         23.23         7.27 o                         
   4   4  -1       1134.31       1228.91        64.04 o                         
   5   4  -1         12.98         15.55         8.33 o                         
   6   4  -1        195.34        203.29        15.68 o                         
   7   4  -1         16.89         70.24        12.37 o                         
   8   4  -1        553.08        523.58        30.95 o                         
   9   4  -1        135.19        116.23        12.39 o                         
  10   4  -1        168.92        167.72        17.22 o                         
  11   4  -1         44.00         34.62        13.79 o                         
  12   4  -1         79.52         56.69        18.50 o                         
  13   4  -1         29.43         -3.71        21.16 o                         
  14   4  -1        145.00         78.15        25.74 o                         
   1   5  -1        683.71        709.58        39.94 o                         
   2   5  -1         25.14         57.03        17.82 o                         
   3   5  -1        196.63        210.38        15.29 o                         
   4   5  -1        255.58        242.30        15.59 o                         
   5   5  -1        680.24        658.02        36.99 o                         
   6   5  -1        368.56        334.59        20.85 o                         
   7   5  -1         39.30         38.93         9.71 o                         
   8   5  -1         71.92         48.37        11.71 o                         
   9   5  -1        564.68        518.19        32.73 o                         
  10   5  -1        145.41        168.26        23.01 o                         
  11   5  -1        126.22        115.02        23.21 o                         
  12   5  -1         26.87          9.92        23.22 o                         
  13   5  -1        114.12        121.55        34.92 o                         
   1   6  -1        374.01        359.36        30.50 o                         
   2   6  -1        201.13        196.09        16.06 o                         
   3   6  -1        167.69        202.23        16.34 o                         
   4   6  -1        519.72        521.83        29.35 o                         
   5   6  -1         15.35         43.34        13.70 o                         
   6   6  -1         25.93         60.87        13.43 o                         
   7   6  -1         18.48         22.12        16.86 o                         
   8   6  -1         32.71         39.83        15.27 o                         
   9   6  -1          6.47         16.95        23.24 o                         
  10   6  -1         17.33         24.14        25.19 o                         
  11   6  -1         19.24          2.58        23.68 o                         
  12   6  -1         29.64         -1.31        26.39 o                         
   1   7  -1        504.78        500.39        41.20 o                         
   2   7  -1        126.05        118.82        14.41 o                         
   3   7  -1         42.10         64.87        13.97 o                         
   4   7  -1        581.55        654.26        43.53 o                         
   5   7  -1         67.88         25.35        16.25 o                         
   6   7  -1        356.93        313.98        31.83 o                         
   7   7  -1          5.25         12.30        15.42 o                         
   8   7  -1          4.67         11.76        18.23 o                         
   9   7  -1         12.40        -17.37        17.37 o                         
  10   7  -1          1.48         19.83        27.85 o                         
  11   7  -1         93.39        112.88        54.44 o                         
   1   8  -1         76.20         73.11        16.24 o                         
   2   8  -1         44.12         34.75        16.05 o                         
   3   8  -1         13.86          1.54        15.31 o                         
   4   8  -1          1.71         10.43        15.84 o                         
   5   8  -1         12.88         11.43        21.32 o                         
   6   8  -1          1.00         13.48        17.15 o                         
   7   8  -1         36.19         60.48        20.51 o                         
   8   8  -1          2.57         -5.41        19.68 o                         
   9   8  -1        120.00         57.82        26.53 o                         
   1   9  -1          4.83          3.64        18.03 o                         
   2   9  -1         19.43         39.23        20.97 o                         
   3   9  -1         12.85          6.76        18.63 o                         
   4   9  -1         15.05         30.12        18.66 o                         
   5   9  -1         14.10          9.47        20.56 o                         
   6   9  -1         21.34         21.37        21.92 o                         
   7   9  -1         25.47         35.48        22.79 o                         
   1  10  -1          2.53          2.63        23.21 o                         
   2  10  -1          1.69          8.03        19.29 o                         
   3  10  -1          2.32          7.65        21.26 o                         
   2   0   0       1529.11       1645.95        82.72 o                         
   4   0   0       6307.81       6540.99       463.56 o                         
   6   0   0       6156.42       6357.49       451.40 o                         
   8   0   0          0.54         25.34        18.65 o                         
  10   0   0       1354.10       1274.02        93.98 o                         
  12   0   0        495.58        481.52        50.32 o                         
  14   0   0        802.98        777.28       114.97 o                         
   0   1   0        203.32        176.98        10.13 o                         
   1   1   0        136.41        122.07         4.19 o                         
   2   1   0       5773.02       5962.19       243.42 o                         
   3   1   0       1067.27       1071.42        50.07 o                         
   4   1   0       3962.08       3972.20       162.72 o                         
   5   1   0         61.65         76.11         5.99 o                         
   6   1   0       2037.98       2139.18       107.71 o                         
   7   1   0        236.86        215.85        12.79 o                         
   8   1   0        488.43        426.73        24.77 o                         
   9   1   0          9.46         25.82        10.04 o                         
  10   1   0          0.13         -9.84         9.84 o                         
  11   1   0        350.68        358.71        41.50 o                         
  12   1   0        114.76        101.94        13.93 o                         
  13   1   0       1457.65       1431.52        83.44 o                         
  14   1   0         98.11        126.50        23.42 o                         
  15   1   0          7.55         19.17        22.76 o                         
   0   2   0       1150.81       1301.15        80.99 o                         
   1   2   0        173.38        162.57        13.17 o                         
   2   2   0        183.35        216.67         9.79 o                         
   3   2   0        481.82        479.32        25.13 o                         
   4   2   0        415.03        462.40        23.20 o                         
   5   2   0       3320.31       3145.79       173.57 o                         
   6   2   0       2755.17       2833.45       131.91 o                         
   7   2   0        321.51        361.74        27.12 o                         
   8   2   0         80.25        117.35        18.17 o                         
   9   2   0       6047.96       5818.29       292.79 o                         
  10   2   0        182.16        344.42        24.11 o                         
  11   2   0         22.64         22.47        12.79 o                         
  12   2   0          4.44          0.03        15.42 o                         
  13   2   0         19.46          8.76        19.76 o                         
  14   2   0         40.34         51.28        21.47 o                         
  15   2   0        687.37        687.06        61.97 o                         
   0   3   0        500.64        557.88        36.34 o                         
   1   3   0         22.37         24.73         5.40 o                         
   2   3   0       7077.69       7096.56       308.16 o                         
   3   3   0       2965.23       3191.83       148.19 o                         
   4   3   0        354.07        381.16        19.94 o                         
   5   3   0          3.50         13.68         5.72 o                         
   6   3   0       1005.10        959.78        46.24 o                         
   7   3   0        453.92        453.66        29.92 o                         
   8   3   0       3541.75       3445.50       173.99 o                         
   9   3   0        360.82        328.40        23.68 o                         
  10   3   0         33.11         32.88        12.69 o                         
  11   3   0          5.58         15.01        17.72 o                         
  12   3   0        941.94        925.63        55.81 o                         
  13   3   0         16.91         45.76        15.41 o                         
  14   3   0        319.24        239.23        66.08 o                         
   0   4   0        445.08        361.03        30.46 o                         
   1   4   0         45.28         45.57         7.25 o                         
   2   4   0        261.88        291.68        15.54 o                         
   3   4   0        189.88        199.85        12.86 o                         
   4   4   0        774.09        804.02        37.24 o                         
   5   4   0        497.63        423.07        24.17 o                         
   6   4   0        674.50        625.74        38.43 o                         
   7   4   0        679.77        661.86        37.98 o                         
   8   4   0         44.97         48.23        11.28 o                         
   9   4   0          0.12         -9.72         9.72 o                         
  10   4   0        639.34        557.89        33.44 o                         
  11   4   0        147.03        105.75        15.35 o                         
  12   4   0         10.16          0.83        16.00 o                         
  13   4   0         19.87         14.67        16.81 o                         
  14   4   0          0.37         31.03        24.20 o                         
   0   5   0         62.75         42.50        15.82 o                         
   1   5   0        142.91        104.02        12.07 o                         
   2   5   0          8.05         47.19        11.15 o                         
   3   5   0       2720.16       2669.21       124.73 o                         
   4   5   0         86.53         80.05        11.31 o                         
   5   5   0          3.03         12.99        15.01 o                         
   6   5   0         86.12         58.68        11.30 o                         
   7   5   0         27.10         25.88         9.47 o                         
   8   5   0         12.21         13.25        11.17 o                         
   9   5   0        386.94        450.07        30.19 o                         
  10   5   0         10.09         -2.59        17.22 o                         
  11   5   0         33.28         29.39        20.84 o                         
  12   5   0        114.44         91.25        25.61 o                         
  13   5   0        250.15        228.38        36.36 o                         
   0   6   0       2086.03       2419.30       151.68 o                         
   1   6   0         28.46         32.37        12.10 o                         
   2   6   0        309.21        295.24        18.29 o                         
   3   6   0         32.63         42.87        13.16 o                         
   4   6   0        627.77        655.97        38.27 o                         
   5   6   0        202.94        257.11        30.60 o                         
   6   6   0        162.88        131.56        15.12 o                         
   7   6   0          0.38         29.41        14.25 o                         
   8   6   0         19.49         16.87        12.62 o                         
   9   6   0         17.05         45.53        23.41 o                         
  10   6   0        725.19        765.65        64.65 o                         
  11   6   0         14.88         19.45        26.11 o                         
  12   6   0          0.66         -3.59        55.20 o                         
   0   7   0          6.41         16.96        17.87 o                         
   1   7   0        268.00        280.25        21.99 o                         
   2   7   0        539.94        457.12        33.88 o                         
   3   7   0        546.07        527.22        30.03 o                         
   4   7   0        343.08        355.48        40.63 o                         
   5   7   0         40.86         49.37        19.03 o                         
   6   7   0        252.86        251.15        26.19 o                         
   7   7   0         16.12        -13.81        15.56 o                         
   8   7   0        239.44        226.47        29.83 o                         
   9   7   0          1.35         15.21        15.53 o                         
  10   7   0          3.01         15.90        24.54 o                         
  11   7   0         34.76          0.24        28.28 o                         
   0   8   0        139.09        112.65        22.49 o                         
   1   8   0        130.21        150.51        17.29 o                         
   2   8   0         10.00         15.91        15.42 o                         
   3   8   0          0.30         39.79        15.55 o                         
   4   8   0          6.25         -5.84        14.94 o                         
   5   8   0        127.85        174.21        23.70 o                         
   6   8   0          7.21         -0.64        17.00 o                         
   7   8   0          3.47        -18.92        18.92 o                         
   8   8   0          6.52         36.19        19.78 o                         
   9   8   0        157.22        106.63        32.15 o                         
   0   9   0         14.35         34.63        24.92 o                         
   1   9   0          0.07        -10.46        18.68 o                         
   2   9   0        100.70        145.31        25.36 o                         
   3   9   0        108.01        119.90        23.38 o                         
   4   9   0         14.76         -9.45        18.33 o                         
   5   9   0          3.41         18.91        19.21 o                         
   6   9   0          1.22         -2.33        20.72 o                         
   7   9   0        102.93        112.63        25.07 o                         
   0  10   0        158.06        148.62        29.54 o                         
   1  10   0          0.95         40.50        21.11 o                         
   2  10   0          7.20          2.94        21.18 o                         
   3  10   0          1.05         10.46        20.82 o                         
   2   0   1      12391.42      13289.10       616.78 o                         
   4   0   1       2446.97       2649.81       190.46 o                         
   6   0   1       2498.62       2848.43       246.82 o                         
   8   0   1        804.12        829.79        80.18 o                         
  10   0   1        120.01        112.85        25.16 o                         
  12   0   1       1095.97       1015.90        77.61 o                         
  14   0   1        915.42        921.07        71.65 o                         
   1   1   1       4729.63       4664.96       151.59 o                         
   2   1   1       9715.38       9779.32       493.29 o                         
   3   1   1         39.17         56.54         4.95 o                         
   4   1   1       4557.11       4609.72       201.60 o                         
   5   1   1        114.41        221.96        11.08 o                         
   6   1   1       4897.59       5126.34       240.69 o                         
   7   1   1        370.20        382.58        20.44 o                         
   8   1   1         56.16         63.78         8.35 o                         
   9   1   1         49.24         59.26        10.67 o                         
  10   1   1         53.95         44.95        13.02 o                         
  11   1   1        446.94        432.49        29.56 o                         
  12   1   1        136.20        140.88        22.24 o                         
  13   1   1         64.93        149.95        17.47 o                         
  14   1   1        110.96        136.55        20.33 o                         
  15   1   1        300.95        328.62        30.07 o                         
   1   2   1       2906.26       2851.67       122.80 o                         
   2   2   1       2895.50       2886.00       125.14 o                         
   3   2   1        122.90        132.31         8.26 o                         
   4   2   1         21.87         23.24         6.36 o                         
   5   2   1         78.37        126.13        15.87 o                         
   6   2   1       1287.22       1327.20        63.24 o                         
   7   2   1       1917.62       1901.65        97.12 o                         
   8   2   1        277.35        306.19        18.54 o                         
   9   2   1       2124.49       2176.06       110.22 o                         
  10   2   1       1706.84       1628.32        84.73 o                         
  11   2   1          0.18         -1.50        11.97 o                         
  12   2   1        340.59        338.45        30.50 o                         
  13   2   1         63.27         68.72        24.46 o                         
  14   2   1        216.76        238.58        31.47 o                         
  15   2   1          5.83         28.47        25.88 o                         
   1   3   1       1065.57       1119.72        52.58 o                         
   2   3   1        870.86        837.51        40.47 o                         
   3   3   1        530.24        568.89        27.65 o                         
   4   3   1       2098.03       2158.48        99.72 o                         
   5   3   1         50.10         49.07        10.10 o                         
   6   3   1        353.36        316.65        18.33 o                         
   7   3   1        251.05        264.21        16.09 o                         
   8   3   1         21.64        125.32        22.15 o                         
   9   3   1        552.37        552.63        34.32 o                         
  10   3   1          4.73         39.59        15.11 o                         
  11   3   1        162.22        216.72        44.96 o                         
  12   3   1        247.79        299.88        23.48 o                         
  13   3   1          3.46          2.52        14.82 o                         
  14   3   1        219.65        202.29        40.82 o                         
   1   4   1       1101.60       1123.91        50.22 o                         
   2   4   1        412.40        405.33        21.86 o                         
   3   4   1         21.17         31.31         8.95 o                         
   4   4   1       1144.96       1243.16        58.98 o                         
   5   4   1         12.67         19.30        11.68 o                         
   6   4   1        198.90        197.46        13.95 o                         
   7   4   1         18.23         34.91        12.77 o                         
   8   4   1        566.20        517.26        31.08 o                         
   9   4   1        126.24        131.59        12.57 o                         
  10   4   1        167.69        162.12        17.71 o                         
  11   4   1         43.92         43.08        13.64 o                         
  12   4   1         76.73         71.03        16.99 o                         
  13   4   1         27.63         31.80        17.03 o                         
  14   4   1        142.76        132.32        19.34 o                         
   1   5   1        684.35        702.54        34.11 o                         
   2   5   1         24.93         21.18         9.57 o                         
   3   5   1        196.47        224.87        16.48 o                         
   4   5   1        255.58        259.22        16.31 o                         
   5   5   1        681.86        715.63        39.29 o                         
   6   5   1        368.90        324.15        21.69 o                         
   7   5   1         35.37         23.66         9.72 o                         
   8   5   1         71.96         43.85        11.89 o                         
   9   5   1        558.36        548.97        36.05 o                         
  10   5   1        145.42        138.18        20.02 o                         
  11   5   1        127.16        136.84        20.75 o                         
  12   5   1         27.06         39.12        20.22 o                         
  13   5   1        113.99        134.72        61.18 o                         
   1   6   1        382.73        361.05        24.96 o                         
   2   6   1        205.76        187.93        15.81 o                         
   3   6   1        170.01        196.37        15.07 o                         
   4   6   1        514.92        524.96        29.13 o                         
   5   6   1         15.04         23.66        11.49 o                         
   6   6   1         24.54         30.16        12.61 o                         
   7   6   1         18.98         31.82        12.65 o                         
   8   6   1         35.27         50.74        13.41 o                         
   9   6   1          5.54         -8.45        19.70 o                         
  10   6   1         18.02         53.48        35.13 o                         
  11   6   1         18.88         -2.14        31.10 o                         
  12   6   1         30.01         24.35        24.45 o                         
   1   7   1        507.66        544.55        46.40 o                         
   2   7   1        125.73        125.79        15.31 o                         
   3   7   1         42.49         60.44        14.11 o                         
   4   7   1        578.11        741.38        67.66 o                         
   5   7   1         67.91         81.04        26.67 o                         
   6   7   1        351.65        302.78        23.76 o                         
   7   7   1          5.14         16.44        13.99 o                         
   8   7   1          4.12        -12.75        21.98 o                         
   9   7   1         12.35         12.69        14.10 o                         
  10   7   1          1.46        -19.08        23.88 o                         
  11   7   1         92.78         35.96        28.26 o                         
   1   8   1         78.78         74.99        16.25 o                         
   2   8   1         44.21         27.52        15.86 o                         
   3   8   1         13.52         11.75        15.32 o                         
   4   8   1          1.84          8.14        15.85 o                         
   5   8   1         13.08         15.82        15.70 o                         
   6   8   1          1.11         -0.70        17.21 o                         
   7   8   1         35.69         46.55        21.94 o                         
   8   8   1          2.50        -10.65        19.66 o                         
   9   8   1        119.61        140.12        23.97 o                         
   1   9   1          5.56         18.19        18.06 o                         
   2   9   1         19.51         24.51        20.53 o                         
   3   9   1         12.38         -2.77        19.01 o                         
   4   9   1         14.86         44.03        18.80 o                         
   5   9   1         14.12         26.66        18.66 o                         
   6   9   1         20.79         50.97        21.75 o                         
   7   9   1         25.48          8.38        22.28 o                         
   1  10   1          2.55         -6.19        21.97 o                         
   2  10   1          1.89         23.17        30.47 o                         
   3  10   1          2.34        -16.13        22.50 o                         
   2   0   2       1684.91       1908.72        83.42 o                         
   4   0   2       1120.34       1078.12        76.48 o                         
   6   0   2       1979.64       2068.08       181.13 o                         
   8   0   2       1422.74       1407.23       124.76 o                         
  10   0   2        962.73        880.74        70.32 o                         
  12   0   2       1705.45       1701.66       125.83 o                         
  14   0   2        379.06        405.16        33.13 o                         
   0   1   2        619.59        568.16        26.37 o                         
   1   1   2       7039.79       7056.85       224.46 o                         
   2   1   2       2261.46       2263.92       104.55 o                         
   3   1   2       1129.01       1187.18        52.14 o                         
   4   1   2       3051.34       3134.09       136.56 o                         
   5   1   2       7143.10       7332.74       318.76 o                         
   6   1   2        959.54       1047.49        53.56 o                         
   7   1   2        740.79        751.79        39.17 o                         
   8   1   2        153.60        163.13        11.32 o                         
   9   1   2         87.36        101.27        10.11 o                         
  10   1   2        599.24        605.12        37.87 o                         
  11   1   2        337.60        371.59        28.92 o                         
  12   1   2        256.57        263.03        22.03 o                         
  13   1   2        343.87        357.53        25.39 o                         
  14   1   2        135.74        135.34        19.04 o                         
  15   1   2        102.64        159.02        29.50 o                         
   0   2   2         17.08         33.03         5.99 o                         
   1   2   2       2689.68       2543.63       112.32 o                         
   2   2   2       1457.77       1455.05        64.35 o                         
   3   2   2       1067.44       1033.48        44.82 o                         
   4   2   2        561.48        555.42        26.52 o                         
   5   2   2        327.13        256.60        14.38 o                         
   6   2   2       1128.72       1178.12        65.57 o                         
   7   2   2        503.78        519.94        30.94 o                         
   8   2   2       1117.02        984.38        52.39 o                         
   9   2   2        460.64        451.42        26.94 o                         
  10   2   2        166.04        146.52        12.51 o                         
  11   2   2         49.62         50.15        12.46 o                         
  12   2   2         95.52         94.48        20.90 o                         
  13   2   2        633.30        605.46        45.54 o                         
  14   2   2         76.65        131.82        23.45 o                         
  15   2   2        131.47         69.81        27.23 o                         
   0   3   2       1865.07       2014.03       124.80 o                         
   1   3   2        528.74        556.90        23.78 o                         
   2   3   2       1359.60       1234.40        58.05 o                         
   3   3   2        405.31        351.39        17.47 o                         
   4   3   2       5768.33       5891.21       274.40 o                         
   5   3   2       1246.35       1231.75        78.13 o                         
   6   3   2        479.53        462.20        25.13 o                         
   7   3   2         79.58         61.66         9.99 o                         
   8   3   2       4363.86       4157.67       227.88 o                         
   9   3   2         67.87         95.36        17.99 o                         
  10   3   2       2910.05       2792.47       158.51 o                         
  11   3   2        186.04        205.03        18.33 o                         
  12   3   2        212.63        197.99        19.17 o                         
  13   3   2         49.72         95.10        18.48 o                         
  14   3   2        801.69        849.51        60.97 o                         
   0   4   2        375.52        353.53        23.38 o                         
   1   4   2       1952.24       2171.23        95.53 o                         
   2   4   2        433.73        373.21        22.46 o                         
   3   4   2        163.04        195.98        12.86 o                         
   4   4   2       1418.79       1519.16        70.85 o                         
   5   4   2        289.11        230.53        15.12 o                         
   6   4   2        448.15        454.93        25.00 o                         
   7   4   2       1667.82       1560.25        87.34 o                         
   8   4   2       1966.24       1930.31        97.03 o                         
   9   4   2         28.98         34.11        10.23 o                         
  10   4   2        583.71        538.11        35.60 o                         
  11   4   2         43.00         47.24        13.45 o                         
  12   4   2        206.25        198.87        18.92 o                         
  13   4   2         81.92         72.58        22.42 o                         
  14   4   2         70.21         76.83        16.84 o                         
   0   5   2         98.17        101.85        14.49 o                         
   1   5   2        668.69        742.57        36.62 o                         
   2   5   2        176.64        183.43        12.57 o                         
   3   5   2         33.22         41.98        11.74 o                         
   4   5   2         60.44         46.25        10.88 o                         
   5   5   2       1122.71       1142.32        55.27 o                         
   6   5   2        198.74        175.13        15.65 o                         
   7   5   2         14.71         10.72         9.54 o                         
   8   5   2         90.68         74.44        11.86 o                         
   9   5   2         53.47         75.75        15.06 o                         
  10   5   2         29.06         25.45        17.45 o                         
  11   5   2        211.35        243.05        26.93 o                         
  12   5   2         65.78         23.44        18.44 o                         
  13   5   2        129.55        155.81        23.73 o                         
   0   6   2       1470.60       1591.26       102.41 o                         
   1   6   2        167.45        174.36        19.26 o                         
   2   6   2        907.45        938.67        43.85 o                         
   3   6   2       1023.50        969.25        46.76 o                         
   4   6   2        651.75        616.61        31.12 o                         
   5   6   2        602.76        636.46        35.67 o                         
   6   6   2        105.43        100.52        13.81 o                         
   7   6   2        152.81        130.41        15.29 o                         
   8   6   2        738.17        682.99        37.23 o                         
   9   6   2         26.97         36.55        20.14 o                         
  10   6   2        429.38        365.28        45.17 o                         
  11   6   2         70.52         51.91        21.38 o                         
  12   6   2         34.29         35.94        24.68 o                         
   0   7   2         38.46         28.87        19.94 o                         
   1   7   2         84.36         55.47        15.74 o                         
   2   7   2         19.63         22.88        13.10 o                         
   3   7   2        220.99        216.53        20.57 o                         
   4   7   2         50.56         39.14        15.78 o                         
   5   7   2         35.63         35.10        13.94 o                         
   6   7   2        175.44        153.31        16.86 o                         
   7   7   2          9.35         30.65        17.42 o                         
   8   7   2         88.10         96.77        17.59 o                         
   9   7   2         34.81         60.04        14.29 o                         
  10   7   2        153.06        201.85        61.39 o                         
  11   7   2         16.90         -0.71        27.79 o                         
   0   8   2         56.75         48.91        20.30 o                         
   1   8   2         56.63         48.57        15.88 o                         
   2   8   2          3.20          0.78        15.19 o                         
   3   8   2          8.05        -10.78        15.32 o                         
   4   8   2          8.36          6.36        15.31 o                         
   5   8   2         71.60         79.63        17.06 o                         
   6   8   2          5.69        -13.67        16.95 o                         
   7   8   2         57.65         45.32        20.17 o                         
   8   8   2         25.01         46.27        23.50 o                         
   9   8   2         69.28         82.51        19.41 o                         
   0   9   2         36.67         11.29        23.24 o                         
   1   9   2         18.28          8.43        18.18 o                         
   2   9   2         97.76         82.91        22.36 o                         
   3   9   2         78.50         90.46        22.03 o                         
   4   9   2         71.78         90.08        19.87 o                         
   5   9   2         33.51         19.43        22.05 o                         
   6   9   2          8.73         21.95        22.43 o                         
   7   9   2         24.95         46.06        23.33 o                         
   0  10   2         55.59         57.66        40.51 o                         
   1  10   2          1.51         14.68        20.27 o                         
   2  10   2         16.35         28.26        22.67 o                         
   3  10   2          2.46        -14.13        20.66 o                         
   2   0   3       7187.78       7926.93       435.14 o                         
   4   0   3        398.08        394.82        30.14 o                         
   6   0   3       1773.05       1830.07       158.25 o                         
   8   0   3        232.25        323.47        30.40 o                         
  10   0   3        473.48        452.69        46.80 o                         
  12   0   3        733.70        695.68        50.26 o                         
  14   0   3        189.77        172.84        22.52 o                         
   1   1   3       1847.51       1809.59        64.89 o                         
   2   1   3        289.99        302.68        15.45 o                         
   3   1   3        404.36        409.09        16.72 o                         
   4   1   3        983.55       1072.04        50.03 o                         
   5   1   3        277.18        319.77        15.68 o                         
   6   1   3        220.00        248.51        14.19 o                         
   7   1   3         38.23         39.92         6.91 o                         
   8   1   3         10.55         26.79         8.08 o                         
   9   1   3        575.37        534.80        31.01 o                         
  10   1   3        196.57        189.19        16.87 o                         
  11   1   3        131.95        131.80        13.82 o                         
  12   1   3        234.46        264.59        20.47 o                         
  13   1   3        102.59        140.83        14.71 o                         
  14   1   3        116.09        114.31        16.02 o                         
  15   1   3         91.43         54.12        20.65 o                         
   1   2   3       2377.05       2317.26        90.82 o                         
   2   2   3        781.75        796.48        36.10 o                         
   3   2   3       1726.29       1647.90        76.96 o                         
   4   2   3       1833.53       1912.34        83.00 o                         
   5   2   3        598.97        663.53        31.76 o                         
   6   2   3         66.42         60.49         7.11 o                         
   7   2   3        319.90        345.57        20.44 o                         
   8   2   3        219.88        212.51        13.69 o                         
   9   2   3        139.61        170.01        12.78 o                         
  10   2   3       1016.59        943.80        46.83 o                         
  11   2   3        203.87        210.46        16.88 o                         
  12   2   3         35.46         43.33        18.23 o                         
  13   2   3         62.43         90.91        20.59 o                         
  14   2   3         84.82        109.47        23.90 o                         
  15   2   3         53.42         82.80        32.86 o                         
   1   3   3        212.55        231.94        11.49 o                         
   2   3   3       2538.92       2437.18       101.94 o                         
   3   3   3        982.66       1023.18        45.84 o                         
   4   3   3       3817.79       3837.86       167.27 o                         
   5   3   3        952.05        945.47        49.46 o                         
   6   3   3         65.10         55.06         7.48 o                         
   7   3   3         12.11         12.06         8.67 o                         
   8   3   3        147.97        186.44        16.87 o                         
   9   3   3        364.50        404.90        25.88 o                         
  10   3   3        555.82        617.19        43.76 o                         
  11   3   3         67.95         70.58        14.07 o                         
  12   3   3        105.09        115.68        16.16 o                         
  13   3   3         86.78         64.46        16.64 o                         
  14   3   3        690.83        756.84        56.26 o                         
   1   4   3       1968.67       2150.86        88.57 o                         
   2   4   3       1584.64       1698.92        75.22 o                         
   3   4   3        166.19        192.74        13.21 o                         
   4   4   3       2490.98       2673.44       123.85 o                         
   5   4   3        224.69        235.13        13.10 o                         
   6   4   3        710.13        698.58        35.46 o                         
   7   4   3       1062.16       1078.96        57.23 o                         
   8   4   3        149.01        155.17        13.07 o                         
   9   4   3        335.98        348.57        21.84 o                         
  10   4   3        357.74        344.09        23.86 o                         
  11   4   3         15.63         23.91        14.51 o                         
  12   4   3        132.27        109.58        15.45 o                         
  13   4   3         42.61         50.63        15.71 o                         
  14   4   3         62.15         59.38        18.89 o                         
   1   5   3        848.15        877.31        44.36 o                         
   2   5   3         85.88        101.53        14.30 o                         
   3   5   3        288.69        289.57        17.38 o                         
   4   5   3        214.52        243.23        15.43 o                         
   5   5   3         88.35        132.06        12.62 o                         
   6   5   3         37.72         24.31        11.07 o                         
   7   5   3         64.56         67.37        10.12 o                         
   8   5   3         62.98         56.55         9.05 o                         
   9   5   3        296.66        245.80        21.90 o                         
  10   5   3         56.56         69.16        26.26 o                         
  11   5   3        109.04        134.88        25.99 o                         
  12   5   3          3.92         15.15        23.64 o                         
  13   5   3         84.02         73.12        25.94 o                         
   1   6   3        381.20        402.36        37.59 o                         
   2   6   3        356.78        337.40        20.04 o                         
   3   6   3        323.05        313.70        18.71 o                         
   4   6   3          3.82          6.83        11.78 o                         
   5   6   3        243.28        255.46        16.58 o                         
   6   6   3         41.00         38.57        11.94 o                         
   7   6   3        149.42        130.11        14.14 o                         
   8   6   3         52.11         46.94        11.09 o                         
   9   6   3         21.74          8.01        17.40 o                         
  10   6   3         23.33         23.60        18.91 o                         
  11   6   3         35.96         30.52        20.75 o                         
  12   6   3         72.53         97.93        25.46 o                         
   1   7   3          8.37        -12.61        12.61 o                         
   2   7   3         58.09         58.24        13.61 o                         
   3   7   3         61.51         60.05        14.19 o                         
   4   7   3         21.97         27.14        15.03 o                         
   5   7   3         30.72         26.91        13.16 o                         
   6   7   3         46.84         46.31        14.08 o                         
   7   7   3         46.82         52.53        16.90 o                         
   8   7   3         18.96         18.31        13.06 o                         
   9   7   3         15.08          4.29        14.26 o                         
  10   7   3         15.93         52.07        22.55 o                         
  11   7   3          5.08         39.25        27.93 o                         
   1   8   3        133.35        127.52        19.58 o                         
   2   8   3         13.16         46.88        15.52 o                         
   3   8   3         33.65         44.03        15.97 o                         
   4   8   3         12.73          9.16        15.63 o                         
   5   8   3         11.16         14.94        16.97 o                         
   6   8   3          0.93        -16.88        16.88 o                         
   7   8   3         28.47         25.45        20.01 o                         
   8   8   3          1.55          9.60        16.15 o                         
   9   8   3         58.13         44.98        21.59 o                         
   1   9   3         27.63         -1.57        18.27 o                         
   2   9   3         17.83         17.79        20.13 o                         
   3   9   3          3.41         -3.56        17.99 o                         
   4   9   3         59.77        116.77        29.26 o                         
   5   9   3          0.29         -4.95        18.30 o                         
   6   9   3          7.48         26.79        20.86 o                         
   7   9   3         45.57          0.16        23.12 o                         
   1  10   3          3.96          6.23        20.40 o                         
   2  10   3         12.24         47.90        24.75 o                         
   0   0   4       7979.33       7949.80       537.85 o                         
   2   0   4      16975.06      16294.73       994.49 o                         
   4   0   4       2443.38       2589.03       182.26 o                         
   6   0   4       3131.59       3366.52       285.17 o                         
   8   0   4       2608.03       2526.07       221.91 o                         
  10   0   4        121.93        165.72        23.96 o                         
  12   0   4        851.03        742.19        73.49 o                         
  14   0   4        389.09        408.64        56.76 o                         
   0   1   4         96.67        110.44         6.51 o                         
   1   1   4       1274.72       1344.25        55.38 o                         
   2   1   4        896.12        833.56        39.81 o                         
   3   1   4        928.75        867.02        38.17 o                         
   4   1   4         78.48         78.71         6.09 o                         
   5   1   4       2440.19       2235.99        98.44 o                         
   6   1   4        277.52        305.80        16.86 o                         
   7   1   4         85.84         88.77        11.01 o                         
   8   1   4        247.93        227.15        14.24 o                         
   9   1   4        742.45        717.65        40.31 o                         
  10   1   4        360.13        380.63        45.83 o                         
  11   1   4        218.48        243.93        20.54 o                         
  12   1   4        104.94         98.94        14.98 o                         
  13   1   4         61.92         56.15        14.12 o                         
  14   1   4         69.83         77.08        15.92 o                         
  15   1   4        256.42        245.44        20.64 o                         
   0   2   4        151.09        161.27        12.25 o                         
   1   2   4       1982.26       1909.88        75.44 o                         
   2   2   4        176.87        202.53         9.39 o                         
   3   2   4       4003.23       4140.19       170.53 o                         
   4   2   4       3054.71       3315.78       145.11 o                         
   5   2   4         82.33         91.74         8.02 o                         
   6   2   4        120.01        149.37        11.60 o                         
   7   2   4        257.53        251.02        16.40 o                         
   8   2   4       3368.88       3173.08       159.83 o                         
   9   2   4        807.78        792.70        47.69 o                         
  10   2   4        386.11        395.30        25.17 o                         
  11   2   4        339.56        399.38        39.34 o                         
  12   2   4         26.10         25.75        12.88 o                         
  13   2   4       1343.91       1300.54        87.78 o                         
  14   2   4        157.40        204.86        26.29 o                         
  15   2   4        287.51        278.85        27.99 o                         
   0   3   4      13761.79      13761.80       856.23 o                         
   1   3   4        549.24        530.38        23.27 o                         
   2   3   4         74.91         95.23        10.01 o                         
   3   3   4        871.47        946.72        39.02 o                         
   4   3   4       2271.86       2217.61        96.54 o                         
   5   3   4        431.22        463.30        20.59 o                         
   6   3   4        732.71        660.79        28.88 o                         
   7   3   4        183.12        178.53        14.14 o                         
   8   3   4       2262.08       2139.21       109.19 o                         
   9   3   4          0.74         18.64        11.20 o                         
  10   3   4       1034.74       1008.28        60.47 o                         
  11   3   4         95.82        122.29        20.07 o                         
  12   3   4        127.38        148.43        30.72 o                         
  13   3   4          2.58         -4.48        15.18 o                         
  14   3   4        486.45        519.93        44.66 o                         
   0   4   4        202.81        220.14        17.29 o                         
   1   4   4        216.56        220.30        11.41 o                         
   2   4   4        208.39        162.37         9.74 o                         
   3   4   4        302.70        284.27        16.89 o                         
   4   4   4       1374.92       1408.76        60.73 o                         
   5   4   4         35.52         44.94         7.65 o                         
   6   4   4         72.13         78.91         8.41 o                         
   7   4   4        261.27        243.12        15.73 o                         
   8   4   4       1240.13       1186.99        61.81 o                         
   9   4   4        134.68        112.71        12.79 o                         
  10   4   4        187.86        172.58        15.56 o                         
  11   4   4          6.52         15.81        12.04 o                         
  12   4   4        343.45        349.21        24.65 o                         
  13   4   4        249.28        281.27        22.72 o                         
  14   4   4        177.28        165.14        22.09 o                         
   0   5   4        379.17        381.10        26.89 o                         
   1   5   4       1115.28       1126.50        53.54 o                         
   2   5   4        424.80        381.16        20.20 o                         
   3   5   4        812.62        812.56        38.78 o                         
   4   5   4        221.43        228.81        17.36 o                         
   5   5   4       1898.27       1885.60        83.78 o                         
   6   5   4        424.47        414.17        22.27 o                         
   7   5   4          1.09         -1.86         7.95 o                         
   8   5   4         50.45         46.60        14.38 o                         
   9   5   4        528.32        492.94        30.86 o                         
  10   5   4         16.87        -13.17        15.85 o                         
  11   5   4        350.04        345.98        33.69 o                         
  12   5   4         10.71         14.75        21.33 o                         
  13   5   4         25.42          1.71        22.37 o                         
   0   6   4         69.21        104.69        22.69 o                         
   1   6   4        296.27        309.36        21.92 o                         
   2   6   4        467.63        443.46        24.03 o                         
   3   6   4         86.78         65.02        12.61 o                         
   4   6   4         28.27         28.67        11.03 o                         
   5   6   4         80.56         50.77        12.76 o                         
   6   6   4        198.44        206.08        14.76 o                         
   7   6   4         18.63         13.22        10.34 o                         
   8   6   4        192.61        168.04        13.67 o                         
   9   6   4         75.37         86.46        18.99 o                         
  10   6   4         12.20         46.82        19.27 o                         
  11   6   4         12.21         42.81        21.15 o                         
  12   6   4        262.78        278.41        30.90 o                         
   0   7   4       1297.10       1496.09       115.29 o                         
   1   7   4         69.83         48.41        13.75 o                         
   2   7   4         58.54         30.50        12.32 o                         
   3   7   4        352.27        343.89        22.55 o                         
   4   7   4        301.82        323.68        34.21 o                         
   5   7   4         18.61         25.83        12.97 o                         
   6   7   4        179.12        157.12        20.28 o                         
   7   7   4          2.44         -1.67        13.61 o                         
   8   7   4         20.72          6.79        12.91 o                         
   9   7   4         47.27         49.20        17.21 o                         
  10   7   4        263.62        270.73        45.38 o                         
  11   7   4          0.16         74.33        42.28 o                         
   0   8   4         52.62         67.76        21.26 o                         
   1   8   4         60.17         37.30        17.56 o                         
   2   8   4          7.99         30.81        24.40 o                         
   3   8   4        246.92        317.37        29.89 o                         
   4   8   4         38.81         22.79        16.78 o                         
   5   8   4         15.14         19.59        16.89 o                         
   6   8   4         11.49         17.24        15.85 o                         
   7   8   4         72.89         98.28        21.65 o                         
   8   8   4          6.49         17.55        22.13 o                         
   9   8   4         48.88         70.51        22.30 o                         
   0   9   4         83.02        132.21        31.67 o                         
   1   9   4          4.83         44.15        19.03 o                         
   2   9   4         17.61          0.45        19.05 o                         
   3   9   4         18.16          5.50        18.93 o                         
   4   9   4         28.00         43.07        19.22 o                         
   5   9   4         78.01         78.27        19.87 o                         
   6   9   4         42.45         75.82        25.00 o                         
   7   9   4         36.41         13.10        22.54 o                         
   0  10   4          2.23         35.92        38.10 o                         
   1  10   4          0.07        -21.48        21.48 o                         
   2  10   4         60.56         81.74        22.91 o                         
   2   0   5      35732.38      38064.68      4641.61 o                         
   4   0   5      11563.34      12582.62       681.60 o                         
   6   0   5       8427.32       8854.80       543.32 o                         
   8   0   5        922.41       1044.39        76.25 o                         
  10   0   5        259.94        281.75        42.14 o                         
  12   0   5        296.71        340.86        26.51 o                         
  14   0   5        411.93        477.66        38.02 o                         
   1   1   5       1116.08       1146.64        48.01 o                         
   2   1   5       2872.91       2974.73       131.16 o                         
   3   1   5         21.38         30.72         4.49 o                         
   4   1   5       1071.28       1120.07        52.45 o                         
   5   1   5        158.93        209.23        10.95 o                         
   6   1   5        204.20        227.18        14.52 o                         
   7   1   5       1470.03       1583.86        87.76 o                         
   8   1   5         24.60         38.61         9.08 o                         
   9   1   5       1322.09       1263.02        65.85 o                         
  10   1   5       1751.71       1706.95        87.81 o                         
  11   1   5         17.17         25.85        11.53 o                         
  12   1   5        240.39        255.30        19.12 o                         
  13   1   5         73.15        113.41        15.64 o                         
  14   1   5         95.83        110.44        15.80 o                         
  15   1   5          8.46         25.46        15.45 o                         
   1   2   5       3053.46       2914.81       114.82 o                         
   2   2   5        759.70        762.10        28.73 o                         
   3   2   5        510.26        506.02        22.10 o                         
   4   2   5        793.34        875.94        37.04 o                         
   5   2   5        733.28        754.12        30.10 o                         
   6   2   5        338.34        360.67        19.34 o                         
   7   2   5       1063.39       1025.76        54.28 o                         
   8   2   5        192.86        197.46        14.27 o                         
   9   2   5       1534.69       1469.55        76.56 o                         
  10   2   5         61.89         67.30        10.92 o                         
  11   2   5        391.68        392.19        27.47 o                         
  12   2   5         21.41         46.27        25.05 o                         
  13   2   5         43.32         84.74        16.08 o                         
  14   2   5         59.38         83.04        22.32 o                         
  15   2   5        233.70        263.01        34.94 o                         
   1   3   5        150.20        192.36         9.80 o                         
   2   3   5        358.08        386.95        17.96 o                         
   3   3   5       1120.44       1216.51        50.91 o                         
   4   3   5        451.91        476.84        20.15 o                         
   5   3   5          1.93         17.84         8.34 o                         
   6   3   5        414.09        417.18        18.32 o                         
   7   3   5        855.67        842.52        41.45 o                         
   8   3   5        396.52        357.27        20.29 o                         
   9   3   5        524.19        469.10        28.48 o                         
  10   3   5        543.60        531.71        32.20 o                         
  11   3   5        279.47        281.86        25.42 o                         
  12   3   5        275.34        294.91        28.10 o                         
  13   3   5         31.67         13.71        15.77 o                         
  14   3   5        399.68        390.15        30.44 o                         
   1   4   5        357.13        387.35        17.86 o                         
   2   4   5          9.92          7.18         6.02 o                         
   3   4   5         86.74         70.67         8.67 o                         
   4   4   5        436.35        435.45        25.04 o                         
   5   4   5         57.12         68.33         8.03 o                         
   6   4   5        357.81        355.75        17.13 o                         
   7   4   5        123.65        112.54        10.15 o                         
   8   4   5        147.56        162.22        15.91 o                         
   9   4   5        137.35        139.88        12.73 o                         
  10   4   5        131.09         84.24        15.04 o                         
  11   4   5         69.06         49.89        20.09 o                         
  12   4   5         72.73         90.70        14.90 o                         
  13   4   5         32.83         48.86        16.30 o                         
  14   4   5         15.09          1.41        38.55 o                         
   1   5   5        535.20        489.17        47.36 o                         
   2   5   5        158.16        171.23        11.79 o                         
   3   5   5        131.45        130.49        14.92 o                         
   4   5   5         76.73         73.80        11.33 o                         
   5   5   5         44.42         63.40        11.24 o                         
   6   5   5         33.08         23.23         8.71 o                         
   7   5   5        178.78        169.00        14.30 o                         
   8   5   5         40.13         53.25        10.94 o                         
   9   5   5        373.85        383.85        43.64 o                         
  10   5   5         79.46         86.57        17.60 o                         
  11   5   5        188.70        159.33        21.70 o                         
  12   5   5         28.45          6.89        18.69 o                         
  13   5   5         29.33         28.06        22.79 o                         
   1   6   5         65.79         37.38        11.90 o                         
   2   6   5        224.46        228.36        15.66 o                         
   3   6   5         12.30         12.31        10.81 o                         
   4   6   5        319.78        323.46        19.36 o                         
   5   6   5         13.72         -4.38        10.59 o                         
   6   6   5        535.47        503.25        27.26 o                         
   7   6   5         98.22         94.56        11.99 o                         
   8   6   5          1.16          5.59        10.33 o                         
   9   6   5        238.21        229.25        24.68 o                         
  10   6   5         20.34         40.89        19.07 o                         
  11   6   5          1.40         16.23        23.43 o                         
  12   6   5         57.84         69.06        23.52 o                         
   1   7   5          2.65         -0.69        12.38 o                         
   2   7   5          2.37         -1.05        12.27 o                         
   3   7   5         53.60         64.93        13.17 o                         
   4   7   5        239.52        267.19        33.68 o                         
   5   7   5         38.80         33.56        13.08 o                         
   6   7   5        117.43        170.27        26.88 o                         
   7   7   5         94.28         55.73        12.74 o                         
   8   7   5          4.43          6.05        13.04 o                         
   9   7   5         76.13         73.16        14.65 o                         
  10   7   5         20.64         37.12        25.45 o                         
  11   7   5         16.31         -4.59        29.40 o                         
   1   8   5         24.61         40.57        16.38 o                         
   2   8   5          5.44         12.58        15.86 o                         
   3   8   5         68.54         80.31        19.69 o                         
   4   8   5         25.48         37.24        16.73 o                         
   5   8   5         37.87         49.23        22.36 o                         
   6   8   5          3.58        -18.83        18.83 o                         
   7   8   5         18.62         31.22        18.66 o                         
   8   8   5          6.03         33.96        18.98 o                         
   9   8   5         20.40          7.12        16.18 o                         
   1   9   5         15.83          3.74        18.40 o                         
   2   9   5          8.82        -12.45        18.34 o                         
   3   9   5          2.10        -17.76        17.76 o                         
   4   9   5          9.21         28.25        18.60 o                         
   5   9   5         13.03          4.93        18.73 o                         
   6   9   5         31.83         44.34        25.89 o                         
   7   9   5         58.73        101.59        23.28 o                         
   1  10   5          3.17         -9.17        25.03 o                         
   2  10   5          8.57          4.63        26.64 o                         
   0   0   6         60.92        135.33        10.11 o                         
   2   0   6      19781.67      21332.13      1812.37 o                         
   4   0   6       5345.36       5405.50       328.54 o                         
   6   0   6       3306.97       3410.75       211.36 o                         
   8   0   6        151.05        182.49        45.43 o                         
  10   0   6        700.87        601.54        60.60 o                         
  12   0   6        517.93        539.99        39.61 o                         
  14   0   6        938.12       1069.67        70.46 o                         
   1   1   6       8430.41       8243.78       365.56 o                         
   2   1   6       5367.60       5396.59       234.40 o                         
   3   1   6       2382.87       2311.22       108.84 o                         
   4   1   6       1652.19       1831.57        85.78 o                         
   5   1   6        191.15        184.93        14.50 o                         
   6   1   6         58.08         41.94         7.32 o                         
   7   1   6       6303.07       6418.73       323.85 o                         
   8   1   6       2256.12       2126.05        99.53 o                         
   9   1   6       2190.61       1979.77        95.50 o                         
  10   1   6        121.82        180.34        28.13 o                         
  11   1   6         75.69         69.92        13.67 o                         
  12   1   6         77.16         62.73        13.75 o                         
  13   1   6        984.17        977.92        54.24 o                         
  14   1   6        150.47        155.81        17.40 o                         
  15   1   6        247.65        252.97        23.43 o                         
   0   2   6        340.63        333.60        27.08 o                         
   1   2   6       4709.14       4459.06       173.82 o                         
   2   2   6        248.89        253.59        11.23 o                         
   3   2   6       3519.90       3510.04       153.17 o                         
   4   2   6          5.61         13.96         4.67 o                         
   5   2   6       2828.92       2714.01       111.91 o                         
   6   2   6        288.56        306.46        14.74 o                         
   7   2   6        401.12        371.27        20.55 o                         
   8   2   6        633.54        653.98        33.49 o                         
   9   2   6        575.88        593.86        29.51 o                         
  10   2   6         68.69         90.16        14.11 o                         
  11   2   6        420.80        454.80        27.46 o                         
  12   2   6        324.63        349.20        23.05 o                         
  13   2   6        500.51        524.49        35.20 o                         
  14   2   6         42.23         23.98        16.48 o                         
  15   2   6        555.26        605.35        45.11 o                         
   0   3   6       3003.77       2884.42       182.23 o                         
   1   3   6        477.41        551.96        24.22 o                         
   2   3   6        552.97        470.62        21.09 o                         
   3   3   6        135.62        129.59         7.95 o                         
   4   3   6        688.44        689.38        27.87 o                         
   5   3   6        539.53        563.29        23.69 o                         
   6   3   6       1097.10       1069.35        45.01 o                         
   7   3   6        465.70        459.54        24.49 o                         
   8   3   6        830.10        759.13        36.46 o                         
   9   3   6        736.32        676.29        35.03 o                         
  10   3   6        473.14        443.44        29.29 o                         
  11   3   6        181.96        167.16        16.46 o                         
  12   3   6        571.14        571.46        37.57 o                         
  13   3   6          4.85          9.58        20.02 o                         
  14   3   6         20.23         64.31        18.01 o                         
   0   4   6       1438.27       1408.75        89.74 o                         
   1   4   6        578.21        537.80        23.82 o                         
   2   4   6        292.28        266.90        14.64 o                         
   3   4   6         71.79         63.14         7.45 o                         
   4   4   6        609.71        555.15        28.12 o                         
   5   4   6       1281.43       1285.05        53.21 o                         
   6   4   6        287.99        325.93        20.37 o                         
   7   4   6        122.41        127.38         9.43 o                         
   8   4   6        612.55        573.60        31.40 o                         
   9   4   6        250.38        237.90        16.22 o                         
  10   4   6        664.39        668.72        40.71 o                         
  11   4   6        158.47        142.74        15.82 o                         
  12   4   6         29.44         21.90        17.13 o                         
  13   4   6        102.21         79.88        18.30 o                         
  14   4   6         14.58        -11.76        22.58 o                         
   0   5   6        565.22        619.30        41.22 o                         
   1   5   6        120.11         86.43         9.88 o                         
   2   5   6        205.12        224.82        12.89 o                         
   3   5   6       1015.27       1044.91        48.54 o                         
   4   5   6          8.68         12.19         9.75 o                         
   5   5   6        578.85        603.09        28.43 o                         
   6   5   6         50.70         31.13         9.34 o                         
   7   5   6         79.29         77.89         8.69 o                         
   8   5   6         21.07         25.10         8.89 o                         
   9   5   6        325.43        358.52        23.39 o                         
  10   5   6         61.00         65.51        16.89 o                         
  11   5   6         37.78         53.39        18.23 o                         
  12   5   6          2.19         23.53        22.64 o                         
  13   5   6        365.64        340.41        38.10 o                         
   0   6   6        312.85        332.94        27.05 o                         
   1   6   6        236.98        222.79        17.41 o                         
   2   6   6        426.34        391.09        21.03 o                         
   3   6   6         35.26         -7.47        10.51 o                         
   4   6   6        875.58        986.84        47.03 o                         
   5   6   6        471.06        466.97        24.85 o                         
   6   6   6        207.77        205.18        17.21 o                         
   7   6   6         59.97         61.21        14.74 o                         
   8   6   6         90.73         70.12        13.42 o                         
   9   6   6        152.85        171.64        17.59 o                         
  10   6   6        382.38        393.39        31.37 o                         
  11   6   6         11.22         16.79        19.68 o                         
  12   6   6        168.18        180.37        38.61 o                         
   0   7   6        909.37        985.50       107.85 o                         
   1   7   6         13.32         -0.51        11.81 o                         
   2   7   6         70.40         99.41        19.61 o                         
   3   7   6        251.69        245.73        20.00 o                         
   4   7   6        124.29        154.46        15.33 o                         
   5   7   6         15.71         18.17        12.84 o                         
   6   7   6         51.28         38.88        13.45 o                         
   7   7   6         61.57         58.65        12.03 o                         
   8   7   6        145.54        153.75        19.40 o                         
   9   7   6         98.82         95.43        15.29 o                         
  10   7   6         84.99         89.68        27.73 o                         
  11   7   6         28.00          6.80        28.68 o                         
   0   8   6        131.82        138.81        28.23 o                         
   1   8   6        143.99        182.41        22.49 o                         
   2   8   6          9.97         21.43        15.38 o                         
   3   8   6        257.84        265.97        20.92 o                         
   4   8   6          1.84         -7.49        14.33 o                         
   5   8   6        341.81        403.69        25.68 o                         
   6   8   6         30.41         35.67        16.91 o                         
   7   8   6         34.97         26.38        18.37 o                         
   8   8   6          7.61         -4.25        18.30 o                         
   9   8   6         11.35          5.90        15.35 o                         
   0   9   6         68.52         88.64        29.88 o                         
   1   9   6         31.66         21.71        17.98 o                         
   2   9   6         17.41         26.54        18.52 o                         
   3   9   6         51.12         62.50        19.59 o                         
   4   9   6          9.80         48.65        21.14 o                         
   5   9   6         28.79         49.95        18.88 o                         
   6   9   6         20.93         -2.58        42.96 o                         
   0  10   6         10.32        -15.97        34.46 o                         
   1  10   6          0.27         24.28        22.46 o                         
   2   0   7       4938.94       4676.23       424.18 o                         
   4   0   7       2543.99       2484.44       152.87 o                         
   6   0   7       2553.90       2626.55       161.29 o                         
   8   0   7         96.55        113.90        16.95 o                         
  10   0   7        485.60        525.21        43.28 o                         
  12   0   7        297.40        193.66        47.57 o                         
  14   0   7        777.81        826.08        56.80 o                         
   1   1   7      28833.17      28838.06      1485.29 o                         
   2   1   7       6627.50       6807.59       318.88 o                         
   3   1   7       1208.18       1207.48        57.18 o                         
   4   1   7       1138.88       1139.90        50.84 o                         
   5   1   7       1173.16       1236.52        59.18 o                         
   6   1   7         12.10         15.57         7.83 o                         
   7   1   7        958.07       1056.30        54.41 o                         
   8   1   7        454.52        513.56        27.23 o                         
   9   1   7        254.28        270.37        16.46 o                         
  10   1   7        235.29        242.37        15.64 o                         
  11   1   7         39.57         60.36        12.74 o                         
  12   1   7         51.08         56.28        14.33 o                         
  13   1   7         54.19        110.34        16.13 o                         
  14   1   7        134.98        154.05        18.56 o                         
  15   1   7         30.37         40.91        19.66 o                         
   1   2   7       1272.30       1166.10        52.22 o                         
   2   2   7        720.97        725.89        32.70 o                         
   3   2   7        804.19        833.17        40.00 o                         
   4   2   7         62.09         63.31         5.50 o                         
   5   2   7         22.53         41.92         5.48 o                         
   6   2   7        585.09        573.07        25.75 o                         
   7   2   7         10.30          7.39        10.22 o                         
   8   2   7        770.75        717.45        35.97 o                         
   9   2   7        625.11        640.13        36.75 o                         
  10   2   7         56.86         35.81        10.61 o                         
  11   2   7        431.69        426.97        26.43 o                         
  12   2   7          0.38         13.53        12.07 o                         
  13   2   7          7.45          7.26        14.98 o                         
  14   2   7         82.08         57.95        17.59 o                         
  15   2   7         95.25         71.64        27.62 o                         
   1   3   7        375.55        361.77        17.24 o                         
   2   3   7        573.89        586.51        25.86 o                         
   3   3   7        351.21        405.26        20.01 o                         
   4   3   7        570.71        575.36        25.23 o                         
   5   3   7        440.50        438.15        20.51 o                         
   6   3   7       1006.11       1012.09        42.96 o                         
   7   3   7         74.00         75.41         7.25 o                         
   8   3   7        558.32        545.94        26.85 o                         
   9   3   7        294.92        309.89        18.76 o                         
  10   3   7        388.53        396.06        27.75 o                         
  11   3   7         67.36         57.47        12.41 o                         
  12   3   7        454.08        485.96        34.25 o                         
  13   3   7          4.25         -2.86        15.81 o                         
  14   3   7        237.04        202.93        22.94 o                         
   1   4   7        868.91        893.26        38.86 o                         
   2   4   7        562.74        559.78        27.02 o                         
   3   4   7         27.72         25.30         6.74 o                         
   4   4   7        641.00        651.84        28.79 o                         
   5   4   7        993.25        980.28        40.16 o                         
   6   4   7        450.34        448.34        20.32 o                         
   7   4   7         91.04         89.88         8.19 o                         
   8   4   7         98.37         94.42        10.10 o                         
   9   4   7        221.30        198.25        16.45 o                         
  10   4   7          7.31         28.31        17.88 o                         
  11   4   7         59.90         55.57        13.46 o                         
  12   4   7         20.15         30.74        17.41 o                         
  13   4   7         78.25         74.28        24.63 o                         
  14   4   7         71.54         53.64        26.06 o                         
   1   5   7       1189.04       1216.37        55.07 o                         
   2   5   7        161.75        150.84        11.14 o                         
   3   5   7        220.30        251.96        21.41 o                         
   4   5   7         71.82         69.65        10.72 o                         
   5   5   7        109.15         90.33        10.53 o                         
   6   5   7         81.59         85.40        10.18 o                         
   7   5   7        117.97        113.79         9.74 o                         
   8   5   7          9.74         15.30        10.87 o                         
   9   5   7        179.17        177.45        23.23 o                         
  10   5   7          3.84          6.96        21.33 o                         
  11   5   7        227.11        212.40        22.92 o                         
  12   5   7         12.13          3.19        18.73 o                         
  13   5   7          1.17         11.61        20.03 o                         
   1   6   7       1035.61       1075.02        46.88 o                         
   2   6   7        587.86        584.02        27.69 o                         
   3   6   7         18.20          6.74        10.46 o                         
   4   6   7       1151.82       1315.37        58.82 o                         
   5   6   7         14.09        -12.68        12.68 o                         
   6   6   7        218.14        199.52        15.47 o                         
   7   6   7         16.62         25.80         9.92 o                         
   8   6   7         30.20          9.32        11.16 o                         
   9   6   7        102.62        101.04        15.24 o                         
  10   6   7         63.24         96.83        21.08 o                         
  11   6   7         22.57         23.62        20.33 o                         
  12   6   7          3.34        -10.08        22.14 o                         
   1   7   7         32.29         62.31        18.30 o                         
   2   7   7         83.67         94.09        14.39 o                         
   3   7   7        126.10        116.81        19.30 o                         
   4   7   7        119.16        122.65        18.70 o                         
   5   7   7         33.96         -4.31        12.70 o                         
   6   7   7         61.01         53.61        12.04 o                         
   7   7   7          3.84         -0.33        11.93 o                         
   8   7   7         36.82         37.89        13.70 o                         
   9   7   7         23.31         23.07        13.61 o                         
  10   7   7         14.75         34.78        21.39 o                         
  11   7   7         55.31         90.45        24.81 o                         
   1   8   7        206.36        304.30        28.62 o                         
   2   8   7         22.43         25.64        14.53 o                         
   3   8   7         13.13          7.72        14.83 o                         
   4   8   7         38.22         37.75        15.23 o                         
   5   8   7          5.33         19.18        15.46 o                         
   6   8   7         30.93         24.26        15.81 o                         
   7   8   7          2.70         14.73        17.65 o                         
   8   8   7          2.13         -3.67        20.69 o                         
   9   8   7         39.98         25.02        15.41 o                         
   1   9   7         51.44         63.74        18.25 o                         
   2   9   7         10.19          3.41        18.38 o                         
   3   9   7         13.56         35.12        19.10 o                         
   4   9   7          0.77         12.82        18.92 o                         
   5   9   7          5.82         33.70        19.20 o                         
   6   9   7         13.00         -1.29        24.32 o                         
   1  10   7         10.66         11.99        22.80 o                         
   0   0   8      15714.16      15888.84      1398.82 o                         
   2   0   8       9605.19       9918.16       861.31 o                         
   4   0   8        898.46        858.77        52.43 o                         
   6   0   8       1003.02       1041.23        72.23 o                         
   8   0   8        132.96        176.14        27.16 o                         
  10   0   8       1192.56       1092.28        80.43 o                         
  12   0   8        405.76        464.84        35.19 o                         
  14   0   8        671.88        701.91        51.75 o                         
   0   1   8      13199.88      12846.40       817.40 o                         
   1   1   8       7257.93       7086.12       399.16 o                         
   2   1   8       1689.91       1769.28        84.69 o                         
   3   1   8       1676.49       1576.09        73.78 o                         
   4   1   8         39.11         52.56         6.31 o                         
   5   1   8        398.59        403.80        19.07 o                         
   6   1   8        317.12        316.68        17.34 o                         
   7   1   8       1741.44       1706.58        99.10 o                         
   8   1   8       1190.98       1183.14        60.05 o                         
   9   1   8        152.71        146.32        11.55 o                         
  10   1   8         10.44         24.05        10.21 o                         
  11   1   8        290.00        343.22        23.01 o                         
  12   1   8        225.83        224.93        18.92 o                         
  13   1   8       1800.59       1720.13        99.48 o                         
  14   1   8         54.21         75.84        18.00 o                         
  15   1   8        115.53        100.32        18.74 o                         
   0   2   8       4122.55       4440.91       249.53 o                         
   1   2   8       1107.22       1016.73        45.73 o                         
   2   2   8         40.51         38.61         5.27 o                         
   3   2   8       4717.93       4893.20       203.15 o                         
   4   2   8         36.16         42.25         5.29 o                         
   5   2   8       9250.68       9383.61       386.43 o                         
   6   2   8        421.03        434.36        20.12 o                         
   7   2   8        687.62        621.78        28.19 o                         
   8   2   8        184.48        235.56        22.91 o                         
   9   2   8        849.40        846.24        49.22 o                         
  10   2   8        181.60        205.47        16.00 o                         
  11   2   8        764.92        754.28        42.17 o                         
  12   2   8          1.87          3.74        15.79 o                         
  13   2   8        124.14        126.81        18.09 o                         
  14   2   8        289.29        353.40        27.63 o                         
  15   2   8        224.49        189.78        28.90 o                         
   0   3   8       4951.05       5130.25       321.02 o                         
   1   3   8         21.44         27.54         5.24 o                         
   2   3   8       1048.71        953.06        40.01 o                         
   3   3   8        853.22        886.93        37.45 o                         
   4   3   8        681.33        625.51        30.02 o                         
   5   3   8        392.14        452.29        22.62 o                         
   6   3   8        379.32        383.99        23.97 o                         
   7   3   8         60.29         61.00         7.72 o                         
   8   3   8       3161.56       2979.19       138.52 o                         
   9   3   8        276.49        274.24        17.46 o                         
  10   3   8         10.49         21.65        11.27 o                         
  11   3   8        268.76        279.83        20.14 o                         
  12   3   8        275.29        328.32        33.79 o                         
  13   3   8         10.90         47.14        16.56 o                         
  14   3   8         20.91         28.54        18.76 o                         
   0   4   8        761.97        686.67        44.71 o                         
   1   4   8       1214.22       1213.82        57.22 o                         
   2   4   8         32.37         28.40         6.84 o                         
   3   4   8        728.40        740.13        30.47 o                         
   4   4   8       1526.80       1493.53        63.40 o                         
   5   4   8       1686.73       1554.46        65.90 o                         
   6   4   8        455.43        459.99        21.97 o                         
   7   4   8        319.08        300.12        14.95 o                         
   8   4   8        475.48        443.18        22.88 o                         
   9   4   8         10.69         13.44        11.48 o                         
  10   4   8       1450.45       1456.24        82.74 o                         
  11   4   8        498.85        495.72        42.96 o                         
  12   4   8        140.10        161.87        20.68 o                         
  13   4   8         76.27         39.57        24.51 o                         
  14   4   8        223.55        207.17        30.30 o                         
   0   5   8        728.86        729.19        56.08 o                         
   1   5   8       1501.54       1590.62        71.42 o                         
   2   5   8         96.13         86.71         9.67 o                         
   3   5   8       2358.39       2471.15       108.03 o                         
   4   5   8        336.96        327.46        22.17 o                         
   5   5   8        117.37        121.82        11.35 o                         
   6   5   8        120.89         95.20        10.06 o                         
   7   5   8       1137.21       1151.37        46.68 o                         
   8   5   8         26.05         28.74         9.54 o                         
   9   5   8        597.98        582.33        37.04 o                         
  10   5   8         55.43         82.33        21.94 o                         
  11   5   8         58.83         32.37        23.44 o                         
  12   5   8         23.27          9.69        24.54 o                         
  13   5   8        268.53        310.04        38.79 o                         
   0   6   8        388.21        340.98        61.09 o                         
   1   6   8        503.47        538.69        34.72 o                         
   2   6   8         10.05         10.56        10.67 o                         
   3   6   8        116.14        132.81        12.71 o                         
   4   6   8        525.74        554.07        29.08 o                         
   5   6   8        222.25        208.00        14.11 o                         
   6   6   8         97.17         86.35        11.86 o                         
   7   6   8         50.43         53.97        10.47 o                         
   8   6   8         12.21         17.81        15.18 o                         
   9   6   8         29.00         19.32        12.49 o                         
  10   6   8        332.75        370.95        30.20 o                         
  11   6   8         33.02         60.26        27.11 o                         
  12   6   8         13.75         25.45        87.37 o                         
   0   7   8         34.03         30.10        13.96 o                         
   1   7   8          7.22          1.39        10.98 o                         
   2   7   8        232.95        219.17        18.31 o                         
   3   7   8         12.95         16.53        12.99 o                         
   4   7   8        165.78        180.39        16.85 o                         
   5   7   8         37.03          9.53        11.56 o                         
   6   7   8        160.65        157.08        20.29 o                         
   7   7   8         35.62         45.62        11.74 o                         
   8   7   8        376.35        447.95        44.39 o                         
   9   7   8         35.06         32.57        13.76 o                         
  10   7   8          6.68         72.67        56.36 o                         
   0   8   8         35.97         65.50        26.67 o                         
   1   8   8        137.17        138.56        20.16 o                         
   2   8   8         78.69         98.28        15.46 o                         
   3   8   8         24.65        -11.93        14.50 o                         
   4   8   8         12.23         -4.93        16.28 o                         
   5   8   8        307.93        318.86        26.18 o                         
   6   8   8         34.50         45.66        15.88 o                         
   7   8   8          3.04         23.95        16.95 o                         
   8   8   8          5.60        -13.52        19.19 o                         
   9   8   8         20.75         -2.72        20.30 o                         
   0   9   8          6.72         -7.90        28.05 o                         
   1   9   8         39.83         41.12        17.80 o                         
   2   9   8         38.93         56.47        18.43 o                         
   3   9   8          1.35        -17.44        18.46 o                         
   4   9   8         11.26         24.46        30.94 o                         
   5   9   8          0.59        -15.34        19.05 o                         
   6   9   8          3.95        -22.57        22.57 o                         
   2   0   9        321.62        320.05        46.44 o                         
   4   0   9        554.24        525.13        40.14 o                         
   6   0   9        134.97        132.11        12.85 o                         
   8   0   9        171.95        207.56        29.06 o                         
  10   0   9         50.42         56.28        45.39 o                         
  12   0   9        484.98        513.12        44.41 o                         
  14   0   9        352.93        375.86        33.03 o                         
   1   1   9       3658.91       3547.31       182.03 o                         
   2   1   9       3835.77       3871.27       243.43 o                         
   3   1   9          5.82          2.55         4.44 o                         
   4   1   9       1062.65       1139.70        49.91 o                         
   5   1   9        104.46        110.32         7.95 o                         
   6   1   9        525.10        483.56        23.69 o                         
   7   1   9        667.27        644.73        32.51 o                         
   8   1   9        224.73        267.80        34.62 o                         
   9   1   9        213.75        225.74        15.85 o                         
  10   1   9        424.41        398.31        24.52 o                         
  11   1   9        117.53        144.28        16.77 o                         
  12   1   9         43.87         35.17        14.68 o                         
  13   1   9         35.27         41.96        16.82 o                         
  14   1   9        135.23        170.64        21.00 o                         
  15   1   9         43.44         44.63        23.15 o                         
   1   2   9        338.90        331.55        15.58 o                         
   2   2   9        108.11        129.98         7.50 o                         
   3   2   9       1713.70       1732.04        71.88 o                         
   4   2   9        322.26        328.66        15.59 o                         
   5   2   9          1.69         10.06         8.48 o                         
   6   2   9        393.49        371.22        19.10 o                         
   7   2   9        337.49        324.60        16.05 o                         
   8   2   9         44.57         46.99        10.73 o                         
   9   2   9       1877.50       1798.20       101.75 o                         
  10   2   9         14.93         26.02        11.41 o                         
  11   2   9        283.80        297.97        20.13 o                         
  12   2   9         64.52         81.52        13.13 o                         
  13   2   9         70.37         57.70        17.21 o                         
  14   2   9        162.23        177.84        21.40 o                         
   1   3   9        144.03        174.08         9.68 o                         
   2   3   9       2981.88       3118.35       130.87 o                         
   3   3   9        341.01        310.28        15.05 o                         
   4   3   9       1116.19       1124.68        49.88 o                         
   5   3   9         91.80         96.86         9.05 o                         
   6   3   9        931.20        893.76        41.23 o                         
   7   3   9         74.96         67.08         8.39 o                         
   8   3   9        425.96        391.74        22.34 o                         
   9   3   9        777.07        774.17        42.27 o                         
  10   3   9        887.57        845.03        50.88 o                         
  11   3   9        231.19        284.25        22.60 o                         
  12   3   9         89.31         86.42        15.24 o                         
  13   3   9         63.84         52.78        17.32 o                         
  14   3   9         12.79         13.78        23.68 o                         
   1   4   9        257.87        270.87        14.12 o                         
   2   4   9         71.28         71.44         8.13 o                         
   3   4   9        284.98        301.51        13.96 o                         
   4   4   9       1198.43       1207.80        51.36 o                         
   5   4   9         76.86         63.64        10.27 o                         
   6   4   9        936.69        930.51        39.97 o                         
   7   4   9        436.65        424.75        20.52 o                         
   8   4   9         61.25         49.87         8.03 o                         
   9   4   9        373.69        377.82        36.41 o                         
  10   4   9        375.51        393.84        24.82 o                         
  11   4   9        194.82        209.68        20.85 o                         
  12   4   9         44.59         39.91        23.35 o                         
  13   4   9          0.21         -3.50        25.72 o                         
   1   5   9       1145.37       1214.56        55.06 o                         
   2   5   9        224.14        206.70        12.80 o                         
   3   5   9        140.81        122.60        10.96 o                         
   4   5   9        531.43        514.81        25.19 o                         
   5   5   9        151.98        121.34        10.83 o                         
   6   5   9        258.61        243.22        13.99 o                         
   7   5   9       1051.38       1045.60        42.85 o                         
   8   5   9         56.20         60.04         9.34 o                         
   9   5   9        443.93        442.58        35.09 o                         
  10   5   9         36.45         11.37        20.81 o                         
  11   5   9         65.48         35.26        29.40 o                         
  12   5   9          0.85          5.70        24.72 o                         
  13   5   9         31.74         43.19        31.38 o                         
   1   6   9        144.56        135.34        15.93 o                         
   2   6   9         64.58         72.52        10.76 o                         
   3   6   9         15.96         14.52        13.51 o                         
   4   6   9         24.15         56.39        10.56 o                         
   5   6   9        102.93         79.28        12.41 o                         
   6   6   9         12.62         -0.55         9.95 o                         
   7   6   9         22.76         33.13        12.05 o                         
   8   6   9          7.44          0.63        12.05 o                         
   9   6   9         88.59         94.79        14.43 o                         
  10   6   9         12.35         66.58        25.44 o                         
  11   6   9         52.10         24.45        25.96 o                         
  12   6   9          5.98        -27.52        37.31 o                         
   1   7   9         37.90         45.59        15.24 o                         
   2   7   9         13.88         -0.13        13.46 o                         
   3   7   9         75.34         91.25        13.79 o                         
   4   7   9        143.53        128.95        14.96 o                         
   5   7   9        136.67        149.91        13.90 o                         
   6   7   9         33.96         37.98        13.24 o                         
   7   7   9          2.65          9.43        18.01 o                         
   8   7   9         45.22         49.52        14.26 o                         
   9   7   9         76.88        102.47        20.09 o                         
  10   7   9          6.08          5.23        39.78 o                         
   1   8   9         56.93         34.64        14.51 o                         
   2   8   9          4.82          2.09        16.96 o                         
   3   8   9          4.57          4.98        14.60 o                         
   4   8   9         23.58         52.05        15.40 o                         
   5   8   9          8.43         34.05        17.02 o                         
   6   8   9         12.80         16.32        15.88 o                         
   7   8   9         36.01         59.17        17.66 o                         
   8   8   9          0.40         20.20        19.82 o                         
   9   8   9         32.34         58.26        20.51 o                         
   1   9   9         52.23         81.03        21.18 o                         
   2   9   9         17.34          6.45        17.63 o                         
   3   9   9          0.67        -19.80        19.80 o                         
   4   9   9         23.44         12.35        17.63 o                         
   5   9   9          1.85         49.02        35.49 o                         
   6   9   9         12.96         61.36        22.06 o                         
   0   0  10         25.76         33.50        15.99 o                         
   2   0  10        699.41        770.13        56.70 o                         
   4   0  10       1195.96       1135.29        81.32 o                         
   6   0  10        484.42        486.04        39.91 o                         
   8   0  10        781.88        808.64        52.49 o                         
  10   0  10          8.05         42.01        17.08 o                         
  12   0  10        728.03        706.28        60.82 o                         
  14   0  10         10.19         41.00        21.48 o                         
   0   1  10        974.92        861.87        80.08 o                         
   1   1  10       7421.97       7265.12       406.55 o                         
   2   1  10         58.68         69.88         6.63 o                         
   3   1  10        117.69        146.07         8.47 o                         
   4   1  10       2225.24       2319.08       109.42 o                         
   5   1  10       2207.86       2207.65        95.33 o                         
   6   1  10        132.07        141.33         9.06 o                         
   7   1  10         82.70        106.14        10.01 o                         
   8   1  10        461.85        536.03        28.73 o                         
   9   1  10       1264.26       1206.35        62.72 o                         
  10   1  10        422.51        455.32        27.02 o                         
  11   1  10        663.12        608.99        36.70 o                         
  12   1  10        155.78        140.69        18.32 o                         
  13   1  10        387.72        472.05        31.61 o                         
  14   1  10        133.79        138.96        37.53 o                         
  15   1  10        742.70        747.15        49.48 o                         
   0   2  10       3039.53       3414.26       214.31 o                         
   1   2  10        293.93        281.16        14.42 o                         
   2   2  10        162.95        167.02        13.32 o                         
   3   2  10       5160.03       4922.39       193.30 o                         
   4   2  10         32.56         45.07         5.80 o                         
   5   2  10       1676.48       1745.46        76.85 o                         
   6   2  10        269.29        319.16        17.28 o                         
   7   2  10        755.33        667.96        31.24 o                         
   8   2  10        912.68        859.69        43.70 o                         
   9   2  10        714.17        712.10        39.09 o                         
  10   2  10        138.38        156.52        14.80 o                         
  11   2  10        200.23        226.56        21.58 o                         
  12   2  10        116.59         96.33        14.24 o                         
  13   2  10        792.31        731.95        47.78 o                         
  14   2  10        106.92         77.15        20.26 o                         
   0   3  10       3769.24       3958.88       248.81 o                         
   1   3  10        238.04        258.62        12.88 o                         
   2   3  10        230.90        223.66        11.53 o                         
   3   3  10        233.71        259.11        16.32 o                         
   4   3  10        940.56        998.59        41.85 o                         
   5   3  10        366.41        399.73        19.21 o                         
   6   3  10       1034.59       1017.31        46.38 o                         
   7   3  10        380.76        374.77        18.38 o                         
   8   3  10        261.88        242.76        13.33 o                         
   9   3  10         71.95         41.90        14.33 o                         
  10   3  10         86.55         95.97        14.08 o                         
  11   3  10        161.14        163.89        29.44 o                         
  12   3  10         15.25         41.77        14.52 o                         
  13   3  10        150.55        158.78        17.13 o                         
  14   3  10          0.22          1.63        20.66 o                         
   0   4  10       1038.64        944.48        77.68 o                         
   1   4  10        198.16        192.39        10.98 o                         
   2   4  10        987.68        988.93        40.44 o                         
   3   4  10       1366.17       1354.74        60.40 o                         
   4   4  10        352.21        293.35        16.60 o                         
   5   4  10        181.51        212.46        13.20 o                         
   6   4  10        603.27        578.26        27.12 o                         
   7   4  10        684.09        644.76        28.99 o                         
   8   4  10          8.45          5.59         7.69 o                         
   9   4  10        351.21        301.04        35.72 o                         
  10   4  10        109.37        146.45        19.49 o                         
  11   4  10         68.42         68.49        18.98 o                         
  12   4  10        177.96        171.76        29.39 o                         
  13   4  10        218.06        204.03        29.48 o                         
   0   5  10        188.90        208.28        26.05 o                         
   1   5  10        245.56        210.64        14.18 o                         
   2   5  10         14.38         16.17         8.77 o                         
   3   5  10        662.78        652.14        29.86 o                         
   4   5  10         10.81         18.34         9.23 o                         
   5   5  10        390.36        413.16        21.63 o                         
   6   5  10         18.77         15.99        10.19 o                         
   7   5  10        132.84        133.37        11.81 o                         
   8   5  10         48.12         46.66        11.10 o                         
   9   5  10        588.48        665.87        46.99 o                         
  10   5  10         18.97          4.42        20.67 o                         
  11   5  10        169.32        135.84        26.48 o                         
  12   5  10         13.30        -17.85        24.07 o                         
  13   5  10        174.19        152.36        30.68 o                         
   0   6  10        432.46        425.81        32.46 o                         
   1   6  10        134.60        113.55        12.35 o                         
   2   6  10        310.20        344.33        17.50 o                         
   3   6  10        396.70        458.44        29.77 o                         
   4   6  10         89.77         98.35        11.09 o                         
   5   6  10         70.68         68.26        11.28 o                         
   6   6  10        176.30        163.81        17.63 o                         
   7   6  10         76.21         68.59        11.61 o                         
   8   6  10        118.96        107.68        16.09 o                         
   9   6  10         46.05         63.05        13.90 o                         
  10   6  10          6.91         22.29        24.07 o                         
  11   6  10         55.16          4.07        26.11 o                         
  12   6  10         75.43         84.79        30.93 o                         
   0   7  10        311.22        354.59        40.61 o                         
   1   7  10        186.26        203.75        16.52 o                         
   2   7  10         46.74         46.16        13.44 o                         
   3   7  10         71.21         72.19        17.07 o                         
   4   7  10        108.03        116.04        14.94 o                         
   5   7  10        181.11        203.17        18.56 o                         
   6   7  10          4.74         10.81        11.29 o                         
   7   7  10          4.95         15.53        11.59 o                         
   8   7  10         59.39        103.92        16.67 o                         
   9   7  10         35.85         39.52        15.78 o                         
  10   7  10         58.31         80.30        47.01 o                         
   0   8  10         28.58         -7.08        39.98 o                         
   1   8  10         55.24         68.71        16.67 o                         
   2   8  10        106.35        135.36        17.41 o                         
   3   8  10        312.52        432.77        32.41 o                         
   4   8  10          2.99         13.33        15.07 o                         
   5   8  10         33.30         35.34        15.99 o                         
   6   8  10          1.08         -2.26        15.59 o                         
   7   8  10         93.44        111.32        19.00 o                         
   8   8  10         25.23         59.83        25.65 o                         
   0   9  10         12.22         14.60        29.65 o                         
   1   9  10         46.07         85.16        21.86 o                         
   2   9  10         12.41         31.60        18.85 o                         
   3   9  10          5.84         11.96        17.32 o                         
   4   9  10          2.56          8.04        17.28 o                         
   5   9  10         44.98        100.18        28.05 o                         
   6   9  10         19.65         16.22        20.35 o                         
   2   0  11       4977.68       4956.85       352.06 o                         
   4   0  11        340.69        334.70        28.58 o                         
   6   0  11        452.76        480.14        36.30 o                         
   8   0  11         42.32         74.79        13.36 o                         
  10   0  11       1664.39       1639.91       131.73 o                         
  12   0  11        258.52        290.39        50.05 o                         
  14   0  11          3.14          1.22        27.67 o                         
   1   1  11       3332.98       3201.05       178.44 o                         
   2   1  11        338.69        328.41        19.53 o                         
   3   1  11        515.31        521.62        35.11 o                         
   4   1  11       2175.01       2222.21       103.48 o                         
   5   1  11       1334.51       1321.40        58.56 o                         
   6   1  11        500.68        535.81        26.18 o                         
   7   1  11        818.98        789.56        39.48 o                         
   8   1  11        467.45        451.07        25.24 o                         
   9   1  11       1908.65       1908.94       108.36 o                         
  10   1  11        312.62        321.10        21.23 o                         
  11   1  11         60.38         59.56        12.19 o                         
  12   1  11         12.48         41.67        17.69 o                         
  13   1  11          1.75          6.13        16.91 o                         
  14   1  11        335.21        406.28        39.03 o                         
   1   2  11       1369.20       1408.48        62.60 o                         
   2   2  11        727.21        768.94        32.46 o                         
   3   2  11       1763.57       1878.60        78.90 o                         
   4   2  11        447.12        509.92        22.67 o                         
   5   2  11         69.39        107.72        17.98 o                         
   6   2  11         62.64         61.45         7.34 o                         
   7   2  11       1365.75       1343.74        60.69 o                         
   8   2  11         65.49         57.75         8.74 o                         
   9   2  11        169.35        156.59        14.75 o                         
  10   2  11        342.94        372.75        26.29 o                         
  11   2  11        305.77        332.97        25.86 o                         
  12   2  11         13.23          6.22        12.57 o                         
  13   2  11         18.21          2.01        14.45 o                         
  14   2  11         19.85         34.18        18.41 o                         
   1   3  11        719.01        705.17        31.28 o                         
   2   3  11         11.22          7.64         5.73 o                         
   3   3  11         21.51         20.71         7.46 o                         
   4   3  11        510.13        506.04        23.17 o                         
   5   3  11        140.97        157.42        10.03 o                         
   6   3  11        351.69        355.26        17.61 o                         
   7   3  11        241.16        237.98        13.55 o                         
   8   3  11         84.57         61.97         8.11 o                         
   9   3  11         74.98         65.74        12.39 o                         
  10   3  11        117.83        105.49        13.88 o                         
  11   3  11         58.85         64.67        13.40 o                         
  12   3  11         78.09         81.50        15.48 o                         
  13   3  11        124.71        117.39        17.05 o                         
  14   3  11        127.97         88.61        22.41 o                         
   1   4  11        103.17         95.78         8.78 o                         
   2   4  11        297.12        294.62        14.21 o                         
   3   4  11        230.47        219.41        14.31 o                         
   4   4  11        304.23        308.08        17.97 o                         
   5   4  11         59.73         53.69        11.30 o                         
   6   4  11        243.73        212.16        13.67 o                         
   7   4  11         44.52         57.57         9.34 o                         
   8   4  11          1.50          8.44        10.65 o                         
   9   4  11        113.69        122.52        15.78 o                         
  10   4  11        248.27        262.58        24.63 o                         
  11   4  11         26.54         30.50        15.83 o                         
  12   4  11        172.74        205.16        27.82 o                         
  13   4  11         17.65         18.18        24.98 o                         
   1   5  11         38.72         31.61        11.40 o                         
   2   5  11         98.93        118.08        10.42 o                         
   3   5  11         47.71         39.31         8.78 o                         
   4   5  11         32.27         21.82         9.21 o                         
   5   5  11         66.18         68.33        10.60 o                         
   6   5  11         20.63          5.50         9.96 o                         
   7   5  11        209.36        240.33        20.78 o                         
   8   5  11          3.29          3.69         9.61 o                         
   9   5  11        427.67        495.13        30.18 o                         
  10   5  11         19.78         16.74        18.08 o                         
  11   5  11         46.98         32.73        24.18 o                         
  12   5  11          0.48         -3.53        24.72 o                         
   1   6  11         20.40          1.32        10.30 o                         
   2   6  11        107.77        102.53        12.27 o                         
   3   6  11         74.65         65.62         9.73 o                         
   4   6  11        192.27        185.09        14.19 o                         
   5   6  11         66.28         72.83        13.78 o                         
   6   6  11        147.10        128.79        13.74 o                         
   7   6  11         13.54         27.58        13.74 o                         
   8   6  11         62.82         60.60        16.72 o                         
   9   6  11         89.36         84.35        13.55 o                         
  10   6  11         62.72         46.86        28.52 o                         
  11   6  11         41.64         29.70        26.76 o                         
   1   7  11         93.20        119.70        16.04 o                         
   2   7  11         50.93         69.95        12.17 o                         
   3   7  11         86.90         87.58        14.30 o                         
   4   7  11         61.27         86.78        14.16 o                         
   5   7  11          2.59         26.56        14.87 o                         
   6   7  11         45.72         38.87        11.96 o                         
   7   7  11         73.15         80.65        13.62 o                         
   8   7  11          2.91         11.74        16.43 o                         
   9   7  11          0.09         16.11        17.02 o                         
  10   7  11          1.21        -19.52        28.52 o                         
   1   8  11        104.63         95.19        19.38 o                         
   2   8  11         16.03         30.91        14.57 o                         
   3   8  11         25.09         39.07        20.59 o                         
   4   8  11         37.68         43.14        15.81 o                         
   5   8  11          7.25         11.41        15.60 o                         
   6   8  11         53.35         33.80        16.05 o                         
   7   8  11        142.22        183.40        23.11 o                         
   8   8  11          7.31        -12.19        19.80 o                         
   1   9  11         18.44          3.80        34.45 o                         
   2   9  11          2.86         14.64        19.29 o                         
   3   9  11         21.38         38.66        18.02 o                         
   4   9  11          5.04        -13.60        21.88 o                         
   5   9  11          4.13         -9.90        19.28 o                         
   0   0  12       5440.74       5518.22       701.53 o                         
   2   0  12       1051.75        999.63        72.16 o                         
   4   0  12        505.43        416.31        34.79 o                         
   6   0  12       1595.97       1736.58       122.76 o                         
   8   0  12       6906.35       6827.12       423.43 o                         
  10   0  12        361.30        386.02        34.77 o                         
  12   0  12          0.31         -7.79        19.53 o                         
  14   0  12         90.53         90.72        30.98 o                         
   0   1  12       2277.11       2399.62       206.98 o                         
   1   1  12       2682.41       2606.20       163.53 o                         
   2   1  12       1350.23       1483.72        75.94 o                         
   3   1  12       2571.29       2770.33       153.85 o                         
   4   1  12        751.11        714.88        36.72 o                         
   5   1  12       6237.76       6305.78       269.73 o                         
   6   1  12        717.85        724.79        35.53 o                         
   7   1  12        322.19        340.43        22.21 o                         
   8   1  12        751.98        775.03        37.47 o                         
   9   1  12        389.11        366.95        28.75 o                         
  10   1  12        693.45        744.70        41.83 o                         
  11   1  12        565.33        540.79        32.86 o                         
  12   1  12          1.12         -4.12        11.99 o                         
  13   1  12         31.33          0.67        17.06 o                         
  14   1  12        447.10        480.11        35.74 o                         
   0   2  12       3264.51       3138.98       198.13 o                         
   1   2  12       4059.92       4091.41       179.15 o                         
   2   2  12        126.01        133.25        10.09 o                         
   3   2  12       1791.85       1790.05        78.44 o                         
   4   2  12        121.64        133.80         8.54 o                         
   5   2  12         95.75         99.49         7.69 o                         
   6   2  12        128.54        114.73         9.78 o                         
   7   2  12       2366.81       2388.41        97.93 o                         
   8   2  12        175.54        188.16        13.21 o                         
   9   2  12        347.81        386.17        22.27 o                         
  10   2  12         15.02         34.06        11.85 o                         
  11   2  12        181.80        174.82        16.68 o                         
  12   2  12         47.44         40.34        14.87 o                         
  13   2  12        778.15        772.22        45.30 o                         
  14   2  12          3.48          0.37        19.84 o                         
   0   3  12        241.46        279.69        20.20 o                         
   1   3  12        794.89        730.92        34.32 o                         
   2   3  12       1181.92       1148.45        48.74 o                         
   3   3  12          5.91         -3.65         6.59 o                         
   4   3  12         84.92         62.11         7.24 o                         
   5   3  12        119.75        130.31        11.67 o                         
   6   3  12        446.32        446.57        22.77 o                         
   7   3  12         13.46         10.78         8.11 o                         
   8   3  12         15.36          6.44         7.42 o                         
   9   3  12         14.11          5.93         9.09 o                         
  10   3  12        539.51        570.71        33.29 o                         
  11   3  12         39.36         37.35        13.69 o                         
  12   3  12          8.90         41.81        14.60 o                         
  13   3  12         17.06         -0.20        16.37 o                         
  14   3  12        111.37        103.88        21.39 o                         
   0   4  12         96.03         88.21        13.26 o                         
   1   4  12        126.21         94.83        10.50 o                         
   2   4  12        454.88        420.47        21.61 o                         
   3   4  12       1219.20       1204.52        54.71 o                         
   4   4  12         69.03         73.01        10.78 o                         
   5   4  12        158.22        211.78        14.55 o                         
   6   4  12        109.58        107.74        10.09 o                         
   7   4  12        179.93        180.16        13.26 o                         
   8   4  12        389.81        399.24        29.84 o                         
   9   4  12        123.83        168.31        16.86 o                         
  10   4  12        162.82        146.63        19.50 o                         
  11   4  12         60.91         46.17        17.69 o                         
  12   4  12        365.45        368.78        29.76 o                         
  13   4  12        451.34        393.96        73.09 o                         
   0   5  12        321.42        335.19        27.11 o                         
   1   5  12        579.71        583.75        30.22 o                         
   2   5  12        111.08        109.33        10.78 o                         
   3   5  12        384.31        401.61        18.49 o                         
   4   5  12         75.64         60.50        16.40 o                         
   5   5  12       1454.11       1668.81        71.73 o                         
   6   5  12         11.11         16.39         9.99 o                         
   7   5  12        452.79        457.57        26.18 o                         
   8   5  12          4.59         12.11        10.38 o                         
   9   5  12        225.64        245.43        20.43 o                         
  10   5  12          7.49          9.01        17.03 o                         
  11   5  12        288.38        358.86        39.71 o                         
  12   5  12         20.48         22.37        28.02 o                         
   0   6  12        462.48        439.05        31.71 o                         
   1   6  12         95.76         71.56        11.53 o                         
   2   6  12        142.32        137.84        11.89 o                         
   3   6  12         62.11         78.54        14.60 o                         
   4   6  12        101.38        106.14        11.85 o                         
   5   6  12         22.20          1.36        10.94 o                         
   6   6  12         51.41         22.09        11.74 o                         
   7   6  12         15.79          9.22        11.32 o                         
   8   6  12        226.57        255.54        18.70 o                         
   9   6  12         29.62         45.95        13.08 o                         
  10   6  12         41.98         55.37        25.62 o                         
  11   6  12          3.22        -30.09        30.09 o                         
   0   7  12        153.00        173.82        29.51 o                         
   1   7  12        115.67        121.43        15.19 o                         
   2   7  12        135.93        177.45        19.88 o                         
   3   7  12         31.40         31.86        14.18 o                         
   4   7  12        267.05        333.20        20.14 o                         
   5   7  12        129.99        133.88        15.16 o                         
   6   7  12          4.69         19.64        14.73 o                         
   7   7  12         48.41         66.65        15.55 o                         
   8   7  12         56.66         64.07        15.23 o                         
   9   7  12          4.94         15.97        14.52 o                         
  10   7  12        222.06        258.63        28.40 o                         
   0   8  12         67.71         91.58        26.50 o                         
   1   8  12         36.59         10.80        16.45 o                         
   2   8  12          4.00         12.76        14.59 o                         
   3   8  12        276.55        406.27        23.63 o                         
   4   8  12         24.27         40.91        15.94 o                         
   5   8  12         14.14         12.99        15.69 o                         
   6   8  12         14.35         27.37        16.18 o                         
   7   8  12        165.44        160.08        23.14 o                         
   8   8  12         59.57         38.48        34.42 o                         
   0   9  12          5.27         -3.37        28.93 o                         
   1   9  12         24.89         38.09        21.38 o                         
   2   9  12          5.38         36.31        19.68 o                         
   3   9  12          1.24         -7.77        22.70 o                         
   4   9  12         25.82         28.26        19.93 o                         
   5   9  12         70.77         82.99        19.32 o                         
   2   0  13        222.95        190.31        18.91 o                         
   4   0  13       2561.34       2579.51       221.11 o                         
   6   0  13       1238.53       1226.21        86.51 o                         
   8   0  13       1952.08       1927.75       139.01 o                         
  10   0  13       1336.24       1331.14       118.82 o                         
  12   0  13        163.34        146.75        28.67 o                         
  14   0  13        337.07        364.48        47.05 o                         
   1   1  13        841.49        794.16        46.71 o                         
   2   1  13        559.49        483.22        27.73 o                         
   3   1  13        603.57        673.41        42.29 o                         
   4   1  13         39.70         32.47         6.99 o                         
   5   1  13         34.92         28.05        10.00 o                         
   6   1  13        415.55        443.80        22.17 o                         
   7   1  13        199.84        220.16        17.50 o                         
   8   1  13        179.15        217.60        14.28 o                         
   9   1  13        361.21        368.89        23.34 o                         
  10   1  13         30.84         39.88        10.13 o                         
  11   1  13        119.07        129.30        15.07 o                         
  12   1  13        130.97        133.59        15.82 o                         
  13   1  13          0.04         25.37        18.99 o                         
  14   1  13        182.01        206.22        25.49 o                         
   1   2  13      10513.55      10801.56       509.28 o                         
   2   2  13       1277.83       1362.49        63.78 o                         
   3   2  13        364.00        336.01        18.91 o                         
   4   2  13        163.22        161.96        12.10 o                         
   5   2  13         57.33         55.42         7.50 o                         
   6   2  13        186.60        168.42        12.15 o                         
   7   2  13        184.47        184.76        11.98 o                         
   8   2  13        107.54        120.32        10.16 o                         
   9   2  13         99.73        125.37        11.34 o                         
  10   2  13        207.43        208.31        23.45 o                         
  11   2  13         96.00         92.90        14.56 o                         
  12   2  13        107.82        133.93        16.21 o                         
  13   2  13         40.10         32.77        15.07 o                         
  14   2  13         60.52        130.99        57.26 o                         
   1   3  13         50.38         27.63         8.14 o                         
   2   3  13        454.19        465.18        23.60 o                         
   3   3  13         19.91         15.52         7.56 o                         
   4   3  13        245.78        235.88        12.91 o                         
   5   3  13         37.22         29.87         7.66 o                         
   6   3  13        717.55        741.31        33.67 o                         
   7   3  13         86.92         70.85         9.64 o                         
   8   3  13         67.63         57.50         9.47 o                         
   9   3  13         73.94         86.33        10.38 o                         
  10   3  13         43.14         26.83        12.82 o                         
  11   3  13         51.39         53.73        13.83 o                         
  12   3  13         58.21         66.99        15.39 o                         
  13   3  13         81.66         90.07        23.35 o                         
  14   3  13         80.45         79.79        20.52 o                         
   1   4  13        716.28        753.91        35.62 o                         
   2   4  13         10.05         14.61         7.65 o                         
   3   4  13        169.50        174.79        11.30 o                         
   4   4  13        240.79        226.68        14.57 o                         
   5   4  13        130.89        138.80        12.04 o                         
   6   4  13          5.97          1.15         8.31 o                         
   7   4  13        142.91        133.32        14.32 o                         
   8   4  13        134.07        132.56        14.00 o                         
   9   4  13        273.67        296.67        19.35 o                         
  10   4  13         50.27         43.89        19.01 o                         
  11   4  13         97.96         90.39        18.76 o                         
  12   4  13         69.67         75.46        18.93 o                         
  13   4  13        110.39         62.36        30.42 o                         
   1   5  13        488.35        503.37        26.00 o                         
   2   5  13        126.38        124.62        10.98 o                         
   3   5  13        229.34        218.81        14.20 o                         
   4   5  13        216.24        229.95        13.51 o                         
   5   5  13         53.47         52.82        14.05 o                         
   6   5  13        348.38        349.69        19.61 o                         
   7   5  13         95.52        101.28        12.28 o                         
   8   5  13          2.00          2.98        11.75 o                         
   9   5  13        195.71        194.17        15.98 o                         
  10   5  13         11.70         47.29        18.07 o                         
  11   5  13        392.62        416.27        36.00 o                         
  12   5  13         16.01          4.88        29.81 o                         
   1   6  13         15.65         11.32        10.68 o                         
   2   6  13        398.35        430.39        21.23 o                         
   3   6  13         50.14         31.24        10.48 o                         
   4   6  13         92.78         88.12        11.52 o                         
   5   6  13         39.03         37.64        11.56 o                         
   6   6  13        165.39        222.74        16.21 o                         
   7   6  13         58.85         60.00        17.29 o                         
   8   6  13         16.03        -11.80        14.28 o                         
   9   6  13        117.12        111.53        15.28 o                         
  10   6  13        108.50        131.65        27.15 o                         
  11   6  13          4.30        -31.18        31.18 o                         
   1   7  13         69.75         65.96        13.51 o                         
   2   7  13        132.58        163.81        15.60 o                         
   3   7  13          2.58         10.54        11.84 o                         
   4   7  13        222.20        268.77        27.97 o                         
   5   7  13          9.10         -2.41        13.77 o                         
   6   7  13         35.69         24.14        15.51 o                         
   7   7  13          3.84         -8.56        17.09 o                         
   8   7  13         22.74         42.31        16.32 o                         
   9   7  13         45.64         59.09        18.86 o                         
  10   7  13         36.05         71.48        33.32 o                         
   1   8  13         69.12         91.63        16.38 o                         
   2   8  13          1.51        -19.92        19.92 o                         
   3   8  13         41.18         39.95        15.67 o                         
   4   8  13         40.99        108.48        23.29 o                         
   5   8  13         13.10         -1.82        16.48 o                         
   6   8  13         10.33         10.59        18.44 o                         
   7   8  13         17.52         26.71        22.59 o                         
   8   8  13         12.13         35.88        22.51 o                         
   1   9  13         46.54          4.76        19.31 o                         
   2   9  13         33.04         49.65        19.73 o                         
   3   9  13          2.97        -14.31        19.25 o                         
   4   9  13         31.57         41.38        18.56 o                         
   5   9  13          8.22         -2.44        21.69 o                         
   0   0  14         90.21         88.70        22.46 o                         
   2   0  14         75.35         76.19        21.37 o                         
   4   0  14        331.41        385.60        46.06 o                         
   6   0  14       3280.67       3208.61       228.63 o                         
   8   0  14       1246.23       1213.10        88.99 o                         
  10   0  14        283.04        354.41        33.03 o                         
  12   0  14         44.50         59.18        26.38 o                         
  14   0  14         62.80          0.32        29.98 o                         
   0   1  14        104.88         95.04        18.84 o                         
   1   1  14        337.88        350.67        23.80 o                         
   2   1  14       3637.02       3623.02       200.23 o                         
   3   1  14       1634.07       1500.86        77.85 o                         
   4   1  14        156.70        154.54        12.16 o                         
   5   1  14        551.25        563.65        29.85 o                         
   6   1  14         68.56         63.08        17.07 o                         
   7   1  14       2753.76       2588.55       114.27 o                         
   8   1  14        749.90        748.03        37.87 o                         
   9   1  14        220.11        228.28        16.83 o                         
  10   1  14         35.79         43.74        10.79 o                         
  11   1  14         52.70         39.66        14.70 o                         
  12   1  14        294.63        334.81        25.34 o                         
  13   1  14        635.81        695.87        43.14 o                         
  14   1  14         62.96         78.40        47.58 o                         
   0   2  14       7534.33       8289.89       585.01 o                         
   1   2  14       3347.67       3326.88       166.61 o                         
   2   2  14        736.03        767.81        37.85 o                         
   3   2  14        345.51        354.06        20.91 o                         
   4   2  14        338.96        341.77        17.76 o                         
   5   2  14       1964.72       1899.80        79.89 o                         
   6   2  14        142.00        144.25        11.34 o                         
   7   2  14        650.27        619.05        30.53 o                         
   8   2  14         78.40         71.71        10.01 o                         
   9   2  14        550.98        535.37        27.22 o                         
  10   2  14         18.80         25.06        13.35 o                         
  11   2  14        608.27        605.66        36.07 o                         
  12   2  14         78.98         63.33        15.04 o                         
  13   2  14        399.02        439.90        29.09 o                         
  14   2  14        138.49        150.72        32.23 o                         
   0   3  14        176.59        167.25        15.16 o                         
   1   3  14        129.06        124.49        10.85 o                         
   2   3  14       2385.62       2519.83       110.87 o                         
   3   3  14        316.54        337.49        16.67 o                         
   4   3  14        771.14        801.72        37.01 o                         
   5   3  14         75.27         71.54         9.01 o                         
   6   3  14        827.55        839.23        36.41 o                         
   7   3  14         24.70         10.45         8.38 o                         
   8   3  14         83.26         76.97        10.03 o                         
   9   3  14        156.14        155.72        20.21 o                         
  10   3  14        103.16        116.19        15.00 o                         
  11   3  14        114.73        138.62        21.37 o                         
  12   3  14        461.73        532.48        32.66 o                         
  13   3  14         77.71         56.00        30.23 o                         
   0   4  14       4218.38       4733.02       287.56 o                         
   1   4  14        851.36        895.33        41.44 o                         
   2   4  14        217.46        243.87        13.95 o                         
   3   4  14        279.50        274.77        15.14 o                         
   4   4  14       1262.84       1312.66        56.14 o                         
   5   4  14        180.95        173.88        13.24 o                         
   6   4  14         19.82          0.02         9.23 o                         
   7   4  14        294.85        266.32        15.11 o                         
   8   4  14        224.94        227.20        14.46 o                         
   9   4  14        690.13        692.76        35.13 o                         
  10   4  14        535.28        533.43        36.71 o                         
  11   4  14         21.12         46.52        19.71 o
[truncated: 124,417 more chars]
